# Supplementary material for: Genotype to Phenotype Maps: Multiple Input Abiotic Signals Combine to Produce Growth Effects via Attenuating Signaling Interactions in Maize
Source: G3 (Bethesda). 2013 Oct 18;3(12):2195–204. doi: 10.1534/g3.113.008573 (PMC3852382; doi:10.1534/g3.113.008573)
Supplement: Supporting Information [file supp_g3.113.008573_FileS1.xls]

## Sheet: data file
*Environment Key Env1 is control, Env2 is drought, Env3 is UV, Env4 is droughtplusUV*
Env	Replicate	Line	Trait_1_rootBiomass	Trait_2_leafBiomass	Trait_3_changeinheight
1	1	MO001	1.8	0.12	12
1	2	MO001	3.3	0.48	12.9
1	3	MO001	2.38	0.46	12.6
1	4	MO001	2.46	0.38	10.4
1	1	MO005	2.6	0.26	15
1	2	MO005	4.05	0.3	8.3
1	3	MO005	1.99	0.35	11.4
1	4	MO005	1.56	0.39	15.9
1	1	MO007	1.7	0.19	17.6
1	2	MO007	2.91	0.21	17.6
1	3	MO007	1.72	0.27	10.8
1	4	MO007	1.84	0.33	11
1	1	MO008	3.4	0.23	17.1
1	2	MO008	3.18	0.48	14.4
1	3	MO008	3.25	0.45	18.8
1	4	MO008	2.33	0.39	9.8
1	1	MO010	1.8	0.23	12.1
1	2	MO010	4.24	0.28	9.1
1	3	MO010	2	0.31	8.1
1	4	MO010	2.64	0.34	12.3
1	1	MO012	3	0.46	21.2
1	2	MO012	3.21	0.17	22.5
1	3	MO012	2.92	0.41	12.3
1	4	MO012	3.22	0.42	10.8
1	3	MO014	1.43	0.25	15.1
1	1	MO015	2	0.38	16.7
1	2	MO015	2.81	0.25	18.6
1	3	MO015	1.5	0.22	13.1
1	1	MO016	1.9	0.21	19.7
1	2	MO016	1.36	0.09	5
1	3	MO016	1.86	0.32	11.7
1	4	MO016	2.93	0.35	3.2
1	1	MO017	3.4	0.22	7.9
1	2	MO017	2.56	0.37	10.7
1	3	MO017	2.41	0.42	15
1	4	MO017	2.17	0.29	8.7
1	1	MO021	3.1	0.25	23
1	2	MO021	4.4	0.48	15.6
1	3	MO021	3.34	0.39	12.6
1	4	MO021	4.18	0.4	13.5
1	1	MO022	1.8	0.32	7.4
1	2	MO022	5.41	0.34	9.8
1	3	MO022	1.29	0.37	11.9
1	4	MO022	1.56	0.36	6.4
1	1	MO023	1.5	0.16	20.6
1	1	MO024	1.9	0.29	17.1
1	2	MO024	3.7	0.28	16.3
1	3	MO024	1.2	0.33	11.5
1	4	MO024	2.57	0.36	9
1	1	MO025	3.5	0.28	29.6
1	2	MO025	1.92	0.22	11.3
1	3	MO025	1.17	0.38	15.3
1	4	MO025	1.44	0.37	8.7
1	1	MO027	3.1	0.58	27.9
1	2	MO027	3.74	0.45	11.7
1	3	MO027	2.67	0.44	9.9
1	4	MO027	3.44	0.34	12.1
1	1	MO028	2.2	0.21	29.1
1	2	MO028	1.42	0.13	8.9
1	4	MO028	2.8	0.34	7.4
1	1	MO029	3.9	0.36	12.4
1	2	MO029	3	0.27	18.8
1	3	MO029	1.32	0.23	17
1	4	MO029	2.4	0.33	12.3
1	1	MO030	4.1	0.37	18
1	2	MO030	3.05	0.33	8.2
1	3	MO030	1.84	0.44	9.9
1	4	MO030	1.82	0.36	9.7
1	1	MO031	2.4	0.33	22.7
1	2	MO031	3.51	0.51	15
1	3	MO031	1.34	0.47	20.1
1	4	MO031	1.8	0.46	9.1
1	1	MO032	1.6	0.14	23.8
1	2	MO032	2.24	0.19	16.1
1	3	MO032	2.31	0.26	17.8
1	4	MO032	2.12	0.36	9.2
1	1	MO033	2.7	0.42	12.4
1	2	MO033	3.25	0.18	12.9
1	3	MO033	0.9	0.23	10.9
1	4	MO033	1.53	0.43	11.4
1	1	MO034	4.1	0.43	17.3
1	2	MO034	1.97	0.32	4.9
1	3	MO034	1.65	0.39	13.2
1	4	MO034	2.39	0.41	7.4
1	1	MO035	1.8	0.21	29.5
1	2	MO035	1.33	0.23	11.4
1	3	MO035	1.61	0.37	15.6
1	4	MO035	0.3	0.11	7.3
1	2	MO039	2.61	0.48	12.4
1	3	MO039	1.32	0.26	10.5
1	4	MO039	1.6	0.4	11.8
1	1	MO040	1.8	0.41	19.4
1	2	MO040	2.18	0.27	14.5
1	3	MO040	1.57	0.37	12.9
1	4	MO040	3.42	0.34	9.4
1	1	MO043	2.2	0.33	30.5
1	2	MO043	2.61	0.41	17.7
1	3	MO043	2.14	0.51	20.9
1	4	MO043	2.02	0.27	8.3
1	1	MO044	1.7	0.26	25.4
1	2	MO044	3.24	0.35	15.1
1	3	MO044	1.93	0.33	13.7
1	4	MO044	2.81	0.34	11.8
1	1	MO045	0.9	0.08	6.5
1	3	MO045	1.86	0.43	13.9
1	4	MO045	2.12	0.32	5
1	1	MO048	3.8	0.34	16.4
1	2	MO048	4.09	0.33	12.3
1	3	MO048	2.43	0.33	15.8
1	4	MO048	0.89	0.18	8.1
1	1	MO051	2.5	0.23	15.7
1	2	MO051	3.51	0.49	9.5
1	3	MO051	2.25	0.41	12
1	4	MO051	2.17	0.44	8.5
1	1	MO052	1.2	0.15	17.6
1	2	MO052	0.7	0.02	4.1
1	3	MO052	2.36	0.44	14
1	4	MO052	0.75	0.23	8.4
1	1	MO054	1.8	0.23	21.3
1	2	MO054	3.4	0.36	10.9
1	3	MO054	1.63	0.21	11.5
1	4	MO054	1.78	0.34	13.8
1	2	MO055	3.49	0.18	10
1	3	MO055	2.39	0.27	12.2
1	4	MO055	1.32	0.24	8.2
1	1	MO057	2.3	0.19	15
1	2	MO057	3.82	0.3	11.4
1	3	MO057	1.83	0.4	14.2
1	4	MO057	1.7	0.45	8.8
1	1	MO058	4.6	0.4	19.4
1	2	MO058	2.49	0.4	10
1	3	MO058	1.29	0.24	7.8
1	4	MO058	1.78	0.38	5
1	1	MO060	4.3	0.44	12.1
1	2	MO060	3.69	0.49	8.5
1	3	MO060	3.19	0.52	11.7
1	4	MO060	3.21	0.46	5.1
1	1	MO061	4.6	0.25	29.5
1	2	MO061	2.77	0.24	13.3
1	3	MO061	3.09	0.51	12.5
1	4	MO061	2.04	0.36	1.7
1	1	MO062	2.8	0.29	14.5
1	2	MO062	2.5	0.15	9.3
1	3	MO062	2.57	0.47	16.3
1	4	MO062	2.63	0.42	6.3
1	1	MO063	1.5	0.11	13
1	2	MO063	2.38	0.41	11.3
1	3	MO063	1.81	0.42	14.3
1	4	MO063	1.43	0.29	10.3
1	1	MO067	3.9	0.62	20
1	2	MO067	1.62	0.42	12.3
1	3	MO067	1.49	0.37	11.1
1	4	MO067	1.68	0.22	6.5
1	1	MO074	4.2	0.55	24.8
1	2	MO074	3.13	0.46	11.5
1	4	MO074	1.54	0.36	9.8
1	1	MO075	2.8	0.31	26.2
1	2	MO075	2.21	0.19	9.8
1	3	MO075	1.86	0.35	14.2
1	4	MO075	2.57	0.32	11.5
1	1	MO077	2.9	0.22	15.4
1	2	MO077	1.99	0.31	10.2
1	3	MO077	1.87	0.31	12
1	4	MO077	4.04	0.41	9.6
1	1	MO079	4.1	0.3	8.2
1	2	MO079	1.95	0.23	9
1	3	MO079	1.41	0.34	7.7
1	4	MO079	1.55	0.3	7.1
1	1	MO262	3	0.29	8.9
1	2	MO262	2.37	0.31	12.3
1	3	MO262	1.61	0.22	11.4
1	4	MO262	1.68	0.36	11.1
1	1	MO264	2.7	0.27	6.6
1	3	MO264	2.5	0.27	14
1	4	MO264	1.88	0.36	10.7
1	1	MO265	4.1	0.52	16.5
1	2	MO265	2.66	0.41	17.1
1	3	MO265	3.18	0.45	14.5
1	4	MO265	1.85	0.37	10.2
1	1	MO266	2.6	0.23	15.4
1	2	MO266	2.24	0.39	7.3
1	3	MO266	1.93	0.29	14.4
1	4	MO266	1.41	0.35	8.1
1	1	MO267	1.8	0.17	5.6
1	3	MO267	1.82	0.48	8.7
1	4	MO267	0.7	0.42	6.3
1	1	MO269	0.4	0.07	16.5
1	2	MO269	1.57	0.29	9.3
1	3	MO269	0.07	0.26	15.5
1	4	MO269	1.7	0.18	7
1	1	MO272	2.5	0.27	16.7
1	2	MO272	1.23	0.26	12
1	3	MO272	2.51	0.42	12.8
1	4	MO272	1	0.45	12.1
1	1	MO275	2.4	0.36	17.2
1	2	MO275	1.91	0.47	10.5
1	3	MO275	1.87	0.43	12.5
1	1	MO276	2.7	0.32	19.4
1	2	MO276	2.46	0.29	10.6
1	3	MO276	2.24	0.43	10.5
1	4	MO276	1.86	0.3	8.8
1	1	MO281	1.3	0.13	16.4
1	2	MO281	2.18	0.32	11.3
1	3	MO281	1.36	0.28	13
1	4	MO281	0.89	0.16	11.8
1	1	MO284	2.1	0.23	12.3
1	2	MO284	2.65	0.31	12.9
1	3	MO284	1.45	0.22	7.8
1	4	MO284	1.74	0.26	12.6
1	1	MO287	2.3	0.25	21.7
1	2	MO287	1.64	0.23	18.2
1	3	MO287	2.46	0.25	15.5
1	4	MO287	1.65	0.32	11.9
1	1	MO288	2.1	0.33	20
1	2	MO288	1.75	0.5	15.4
1	3	MO288	3.15	0.49	20.2
1	4	MO288	2.62	0.39	4.8
1	1	MO296	2	0.25	17.9
1	4	MO296	1.29	0.19	7.1
1	1	MO297	3.6	0.32	31.4
1	2	MO297	2.24	0.23	12.2
1	3	MO297	3.02	0.35	19.4
1	4	MO297	1.81	0.4	10.9
1	1	MO298	1.7	0.3	10.1
1	2	MO298	3.13	0.45	10.1
1	3	MO298	3.95	0.5	8.8
1	4	MO298	2.49	0.51	7.5
1	3	MO309	5.36	0.42	15.1
1	1	MO310	1.9	0.24	14.2
1	2	MO310	2.19	0.14	12.3
1	3	MO310	1.92	0.23	15.5
1	1	MO311	3	0.39	21.8
1	2	MO311	2.56	0.51	13.7
1	3	MO311	3.08	0.37	15.4
1	4	MO311	1.35	0.46	12.4
1	1	MO315	2.7	0.32	16.1
1	2	MO315	2.67	0.34	12.4
1	3	MO315	2.3	0.49	17
1	4	MO315	1.32	0.47	8.9
1	1	MO317	2.6	0.16	11.7
1	2	MO317	2.45	0.23	10.6
1	3	MO317	2.13	0.37	12.1
1	4	MO317	1.24	0.38	8.5
1	1	MO321	3	0.38	15.5
1	2	MO321	3.31	0.23	11.8
1	3	MO321	3.27	0.53	14.9
1	4	MO321	3.51	0.47	7.6
1	1	MO322	2.5	0.17	9.4
1	2	MO322	4.78	0.41	14.2
1	3	MO322	1.55	0.2	17.9
1	4	MO322	2.22	0.42	7
1	1	MO323	2.6	0.21	19.6
1	2	MO323	2.86	0.34	6.8
1	3	MO323	2.43	0.35	12.1
1	4	MO323	1.01	0.36	8.8
1	1	MO325	2.3	0.23	25.9
1	2	MO325	2.47	0.23	12.9
1	3	MO325	1.09	0.28	17.4
1	4	MO325	0.83	0.26	8.8
1	1	MO326	3	0.3	18
1	2	MO326	2.23	0.46	14.9
1	3	MO326	2.32	0.4	13.4
1	4	MO326	1.31	0.34	15.2
1	1	MO328	3.4	0.3	21.2
1	2	MO328	2.92	0.37	15.8
1	3	MO328	2.93	0.49	23.3
1	4	MO328	2.2	0.45	13.7
1	1	MO337	3.2	0.33	18.4
1	2	MO337	3.18	0.43	3.3
1	3	MO337	2.58	0.44	7.5
1	4	MO337	1.76	0.32	7.7
1	1	MO341	2.4	0.31	20.1
1	2	MO341	1.63	0.17	10.8
1	3	MO341	1.05	0.28	13.7
1	4	MO341	1.18	0.27	5.7
1	1	MO344	3.4	0.37	22.6
1	2	MO344	1.82	0.29	11.8
1	3	MO344	1.17	0.41	20.1
1	4	MO344	1.37	0.32	6.4
1	1	MO345	3.2	0.31	9.9
1	3	MO345	2.55	0.37	11.5
1	4	MO345	1.81	0.36	10.5
1	1	MO346	4.4	0.25	17.6
1	2	MO346	1.5	0.18	13.9
1	3	MO346	2.24	0.33	12.4
1	4	MO346	1.2	0.26	7.8
1	2	MO352	1.46	0.16	12.9
1	3	MO352	2.81	0.36	13.9
1	1	MO354	3.9	0.24	10.3
1	2	MO354	1.67	0.23	12.4
1	3	MO354	1.87	0.41	13.5
1	4	MO354	2.71	0.24	12.9
1	1	MO355	2.5	0.18	16.2
1	2	MO355	1.54	0.14	17.1
1	3	MO355	2.05	0.43	15
1	4	MO355	0.66	0.11	7.6
1	1	MO360	3.6	0.22	23.8
1	2	MO360	3.48	0.39	13.7
1	3	MO360	2.27	0.46	13.7
1	4	MO360	2.33	0.34	11
1	1	MO364	4.9	0.19	10.2
1	2	MO364	3.07	0.52	6.9
1	3	MO364	2.26	0.49	16.4
1	4	MO364	2.78	0.47	9
1	1	MO365	3.2	0.35	16.4
1	2	MO365	2.21	0.33	18
1	3	MO365	2.71	0.39	15.5
1	4	MO365	2.72	0.39	8
1	1	MO368	4.7	0.34	5.7
1	2	MO368	1.31	0.37	11.6
1	3	MO368	1.82	0.4	13.5
1	4	MO368	1	0.13	9.4
1	1	MO369	2.8	0.23	24.7
1	2	MO369	2.11	0.34	10
1	3	MO369	1.8	0.42	16.6
1	4	MO369	1.18	0.22	13.8
1	1	MO378	2.6	0.24	23.1
1	2	MO378	1.54	0.31	17.7
1	3	MO378	1.25	0.35	13.2
1	4	MO378	2.06	0.26	10.1
1	1	MO379	2.9	0.27	10.1
1	2	MO379	1.57	0.45	10.4
1	3	MO379	2.71	0.47	13.5
1	4	MO379	2.78	0.29	10.5
1	1	MO382	3.4	0.34	14.6
1	2	MO382	4.47	0.42	7.9
1	3	MO382	4.05	0.36	12
1	4	MO382	2.38	0.3	10.5
1	1	MO383	0.9	0.11	11.6
1	2	MO383	1.03	0.18	11.5
1	3	MO383	0.6	0.1	9.9
1	4	MO383	2.16	0.25	9.6
1	1	MO384	4.6	0.27	13.8
1	2	MO384	2.1	0.58	20.7
1	3	MO384	3.05	0.45	12.1
1	4	MO384	2.92	0.45	10.8
2	1	MO001	2.9	0.2	7.4
2	2	MO001	3.79	0.27	3.8
2	3	MO001	3.37	0.341	12.9
2	4	MO001	3.06	0.49	11.3
2	1	MO005	3.4	0.15	11.2
2	2	MO005	3.5	0.29	17.3
2	3	MO005	2.46	0.32	7.7
2	4	MO005	2.12	0.35	13.2
2	1	MO007	2.3	0.08	13.5
2	2	MO007	3.06	0.2	11.2
2	3	MO007	1.98	0.24	7.3
2	4	MO007	1.96	0.36	9.4
2	1	MO008	3.7	0.21	17.9
2	2	MO008	2.96	0.34	8.4
2	3	MO008	3.12	0.42	14.8
2	4	MO008	1.95	0.67	1.3
2	1	MO010	2.7	0.14	13.8
2	2	MO010	2.36	0.14	5.1
2	3	MO010	2.28	0.27	17.2
2	4	MO010	2.24	0.45	8.4
2	1	MO012	2.3	0.1	18.6
2	2	MO012	2.77	0.26	12.1
2	3	MO012	2.51	0.23	15.4
2	4	MO012	2.57	0.45	12.6
2	1	MO015	2.4	0.09	14.3
2	2	MO015	3.26	0.32	12.9
2	3	MO015	0.62	0.09	3.2
2	4	MO015	1.88	0.45	11.1
2	1	MO016	2.3	0.08	18.1
2	2	MO016	2.56	0.31	12.6
2	3	MO016	2.2	0.31	10.6
2	4	MO016	2.09	0.45	6.1
2	1	MO017	3	0.11	15.1
2	2	MO017	3.16	0.32	7.7
2	3	MO017	2.09	0.24	15.2
2	4	MO017	1.67	0.43	6.1
2	1	MO021	4.3	0.24	18.1
2	2	MO021	4.7	0.19	9.6
2	3	MO021	2.64	0.29	15.4
2	4	MO021	2.61	0.43	13.5
2	1	MO022	3.1	0.24	7.1
2	2	MO022	4.11	0.37	11.2
2	3	MO022	2.53	0.27	10.8
2	4	MO022	1.69	0.38	9.4
2	1	MO023	0.8	0.02	3
2	2	MO023	0.68	0.03	2.7
2	3	MO023	1.3	0.09	9
2	1	MO024	3.8	0.14	7.9
2	2	MO024	3.78	0.14	10.9
2	3	MO024	2.67	0.35	10.9
2	4	MO024	2.84	0.53	11.4
2	1	MO025	4.2	0.17	7.5
2	2	MO025	4.79	0.42	5
2	3	MO025	1.79	0.2	6.3
2	4	MO025	2.12	0.47	9.9
2	1	MO027	3.7	0.18	7
2	2	MO027	2.11	0.14	4.1
2	3	MO027	2.42	0.23	9.7
2	4	MO027	2.89	0.47	9.8
2	1	MO028	3.2	0.08	15.2
2	2	MO028	4.95	0.24	10.1
2	3	MO028	1.68	0.15	11.4
2	4	MO028	2.34	0.36	13.3
2	1	MO029	2.6	0.18	8.7
2	2	MO029	1.99	0.25	4.6
2	3	MO029	2.54	0.34	14.1
2	4	MO029	2.53	0.49	11
2	1	MO030	3.5	0.26	11.4
2	2	MO030	4.66	0.41	7.1
2	3	MO030	3.46	0.36	12.6
2	4	MO030	2.4	0.46	9.9
2	1	MO031	4.2	0.28	21.3
2	2	MO031	3.54	0.57	18.6
2	3	MO031	3.08	0.38	13.2
2	4	MO031	2.22	0.39	10.9
2	1	MO032	1.9	0.07	6.8
2	2	MO032	1.34	0.11	6.2
2	3	MO032	1.75	0.1	11.9
2	4	MO032	4.41	0.29	5.8
2	1	MO033	4.5	0.19	18.6
2	2	MO033	3.68	0.43	16.7
2	3	MO033	2.21	0.15	8.8
2	4	MO033	2.36	0.36	10.4
2	1	MO034	5	0.16	18.1
2	2	MO034	3.54	0.39	12.9
2	3	MO034	2.65	0.37	14.5
2	4	MO034	2.59	0.52	8.2
2	1	MO035	2.5	0.15	10.6
2	2	MO035	2.49	0.31	10.2
2	3	MO035	2.28	0.27	16.4
2	4	MO035	2.24	0.33	11.5
2	1	MO039	2.7	0.2	13.9
2	2	MO039	1.52	0.33	13.1
2	3	MO039	1.65	0.17	6.7
2	4	MO039	3.08	0.26	5.7
2	1	MO040	3.3	0.15	10
2	2	MO040	2	0.35	11.6
2	3	MO040	2.81	0.19	12.4
2	4	MO040	3.13	0.27	10.3
2	1	MO043	2.8	0.25	16.1
2	2	MO043	3.11	0.53	20.2
2	3	MO043	2.45	0.23	11.9
2	4	MO043	3.01	0.37	14.7
2	1	MO044	2.5	0.26	19.7
2	2	MO044	2.12	0.26	5
2	3	MO044	1.92	0.23	7.1
2	4	MO044	1.67	0.37	12.9
2	1	MO045	2.6	0.13	11.3
2	3	MO045	1.55	0.19	10
2	4	MO045	2.57	0.35	10.6
2	1	MO048	3	0.14	12
2	2	MO048	2.42	0.32	15.4
2	3	MO048	3.21	0.28	11.7
2	4	MO048	4.89	0.29	11.3
2	1	MO051	3.9	0.22	23.4
2	2	MO051	3.46	0.53	9.1
2	3	MO051	4.77	0.32	12.2
2	4	MO051	2.32	0.42	11.2
2	1	MO052	1.8	0.09	10.5
2	2	MO052	0.68	0.05	7.7
2	3	MO052	2.2	0.26	8.1
2	4	MO052	2.98	0.37	11.3
2	1	MO054	2.8	0.18	10
2	2	MO054	4.23	0.31	11
2	3	MO054	2.51	0.36	17.6
2	4	MO054	3.13	0.34	17.8
2	1	MO055	2.7	0.12	10.9
2	2	MO055	3	0.31	8.1
2	3	MO055	2.86	0.33	11.8
2	4	MO055	3.98	0.31	8.6
2	1	MO057	3.2	0.22	13
2	2	MO057	3.85	0.25	8.9
2	3	MO057	2.5	0.28	9.3
2	4	MO057	4.01	0.35	13.8
2	1	MO058	3.4	0.27	5.6
2	2	MO058	3.05	0.29	11.1
2	3	MO058	4.3	0.27	3.7
2	4	MO058	3.75	0.36	9.8
2	1	MO060	3.8	0.25	16.9
2	2	MO060	4.5	0.48	18.1
2	3	MO060	3.65	0.44	16.1
2	4	MO060	5.52	0.49	8.1
2	1	MO061	3.5	0.21	11.2
2	2	MO061	1.27	0.16	11.3
2	3	MO061	3.81	0.34	11.8
2	4	MO061	3.79	0.39	12.6
2	1	MO062	4	0.34	18
2	2	MO062	3.89	0.28	15.5
2	3	MO062	2.53	0.25	14.3
2	4	MO062	2.52	0.33	5.8
2	3	MO063	1.95	0.26	9.5
2	4	MO063	3.25	0.41	7.8
2	1	MO067	3.7	0.2	13.5
2	2	MO067	3.29	0.35	7.7
2	3	MO067	1.65	0.29	12.3
2	4	MO067	4.04	0.23	12.1
2	1	MO074	2.7	0.26	15.4
2	2	MO074	4.05	0.39	8.8
2	3	MO074	3.12	0.38	11.2
2	4	MO074	3.92	0.3	4.4
2	1	MO075	2.7	0.17	17.5
2	2	MO075	3.91	0.33	8.9
2	3	MO075	3.34	0.26	10.3
2	4	MO075	2.69	0.28	11.4
2	1	MO077	2.7	0.19	23
2	2	MO077	3.27	0.48	9.9
2	3	MO077	1.5	0.34	14.4
2	4	MO077	2.71	0.37	7
2	1	MO079	3.2	0.19	14.2
2	2	MO079	3.49	0.31	6.8
2	3	MO079	2.98	0.34	14.4
2	4	MO079	5.02	0.39	8.2
2	1	MO262	1.9	0.16	18.9
2	2	MO262	2.56	0.37	12.9
2	3	MO262	3.09	0.32	16.6
2	4	MO262	2.61	0.36	11.1
2	1	MO264	2.9	0.23	8.4
2	2	MO264	3.72	0.32	10.8
2	3	MO264	2.31	0.22	8.9
2	4	MO264	2.91	0.41	8.4
2	1	MO265	2.7	0.21	14.9
2	2	MO265	2.93	0.25	0.4
2	3	MO265	2.73	0.36	13.2
2	4	MO265	2.87	0.42	11.8
2	1	MO266	2.4	0.15	10.6
2	2	MO266	2.02	0.34	7.3
2	3	MO266	1.45	0.25	8.9
2	4	MO266	2.62	0.4	11.5
2	1	MO267	2.9	0.14	20.9
2	2	MO267	3.39	0.37	10.5
2	3	MO267	1.87	0.28	14.6
2	4	MO267	2.17	0.41	8.1
2	1	MO269	2.2	0.2	10.7
2	2	MO269	3.19	0.24	11
2	3	MO269	1.78	0.15	7.5
2	4	MO269	2.55	0.27	9.3
2	1	MO272	3.5	0.28	14.8
2	2	MO272	4.68	0.39	4.6
2	3	MO272	2.7	0.19	12.6
2	4	MO272	2.78	0.38	12.1
2	1	MO275	3.9	0.14	15.6
2	2	MO275	1.92	0.27	16.6
2	3	MO275	2.1	0.16	10.6
2	4	MO275	2.1	0.34	4
2	1	MO276	3.1	0.23	12.7
2	2	MO276	3.49	0.23	6.9
2	3	MO276	2.12	0.26	9
2	4	MO276	2.07	0.29	9.3
2	1	MO281	2.3	0.22	12.6
2	2	MO281	2.11	0.26	7.8
2	3	MO281	1.99	0.2	15.7
2	4	MO281	2.15	0.23	7.1
2	1	MO284	2.9	0.14	19.3
2	2	MO284	3.13	0.3	15.6
2	3	MO284	2.04	0.17	9.2
2	4	MO284	2.04	0.22	10
2	1	MO287	2.2	0.12	18.3
2	2	MO287	2.46	0.29	9
2	3	MO287	2.13	0.12	8.6
2	4	MO287	2.65	0.21	9.5
2	1	MO288	3.7	0.21	16.7
2	2	MO288	3.89	0.46	6.1
2	3	MO288	3.66	0.29	7.6
2	4	MO288	1.99	0.28	7.5
2	2	MO296	1.86	0.14	9.8
2	3	MO296	0.7	0.02	6.1
2	4	MO296	1.61	0.19	11.1
2	1	MO297	4.8	0.17	20.2
2	2	MO297	2.33	0.33	14
2	3	MO297	2.44	0.38	17.5
2	4	MO297	2.18	0.38	15.1
2	1	MO298	1.8	0.09	7.4
2	2	MO298	2.1	0.28	13
2	3	MO298	1.61	0.28	8.4
2	4	MO298	2.49	0.36	4.5
2	2	MO309	0.53	0.06	13
2	3	MO309	1.45	0.12	10.1
2	4	MO309	2.54	0.37	8.9
2	1	MO310	4.1	0.21	4.7
2	2	MO310	1.96	0.42	10.2
2	3	MO310	2.75	0.25	15.3
2	4	MO310	3.84	0.34	9.2
2	1	MO311	2.6	0.12	9.7
2	2	MO311	2.35	0.44	11.5
2	3	MO311	2.76	0.32	17.4
2	4	MO311	1.39	0.2	1.2
2	1	MO315	3.5	0.21	15.4
2	2	MO315	3.2	0.33	9
2	3	MO315	2.89	0.27	11.4
2	4	MO315	1.19	0.29	11.2
2	1	MO317	3.1	0.18	6.1
2	2	MO317	1.84	0.28	16.6
2	3	MO317	1.06	0.08	6.7
2	4	MO317	1.74	0.31	6.6
2	1	MO321	3.8	0.28	16.2
2	2	MO321	2.39	0.26	9.7
2	3	MO321	2.4	0.25	13.9
2	4	MO321	2.02	0.35	10.6
2	1	MO322	2.8	0.17	15.2
2	2	MO322	3.18	0.12	1.4
2	3	MO322	2.37	0.21	9.3
2	4	MO322	2.27	0.24	6.9
2	1	MO323	1.3	0.05	9.2
2	2	MO323	2.85	0.34	12.5
2	3	MO323	3.03	0.19	14.8
2	1	MO325	3.6	0.13	7.3
2	2	MO325	2.76	0.18	11.6
2	3	MO325	3.04	0.31	11
2	4	MO325	2.93	0.42	5.7
2	1	MO326	2.4	0.09	7.9
2	3	MO326	3.82	0.42	15.9
2	4	MO326	3.78	0.43	10.6
2	1	MO328	2.6	0.18	25.1
2	2	MO328	1.32	0.26	8.7
2	3	MO328	1.97	0.38	10.5
2	4	MO328	3.62	0.31	4.2
2	1	MO337	2.5	0.26	22.8
2	2	MO337	1.15	0.21	4
2	3	MO337	1.21	0.36	10.9
2	4	MO337	2.2	0.33	8.1
2	1	MO341	2	0.24	12
2	2	MO341	2.54	0.29	14.7
2	3	MO341	2.08	0.32	9.2
2	4	MO341	2.98	0.3	5.9
2	1	MO344	3.2	0.26	15.7
2	2	MO344	2.63	0.27	12.3
2	3	MO344	0.4	0.03	6.1
2	4	MO344	0.74	0.13	3.2
2	1	MO345	2.2	0.19	16.1
2	2	MO345	2.18	0.21	8.8
2	3	MO345	1.37	0.22	17.6
2	4	MO345	1.92	0.27	7.7
2	1	MO346	2	0.13	15.3
2	2	MO346	2.44	0.27	10.3
2	3	MO346	1.68	0.1	4.7
2	4	MO346	2.23	0.17	9.2
2	1	MO352	1.7	0.13	16
2	2	MO352	2.92	0.22	10.7
2	3	MO352	2.06	0.28	11.5
2	4	MO352	2.04	0.28	7.9
2	1	MO354	2.6	0.23	20.4
2	2	MO354	2.46	0.47	12.5
2	3	MO354	1.82	0.35	12.1
2	4	MO354	4	0.43	7.6
2	1	MO355	2.2	0.09	20.5
2	2	MO355	2.99	0.19	16.6
2	3	MO355	2.15	0.32	13.2
2	4	MO355	2.93	0.23	11.3
2	1	MO360	2.9	0.15	18
2	2	MO360	2.38	0.33	12.9
2	3	MO360	2.9	0.31	11.5
2	4	MO360	4.44	0.24	9.1
2	1	MO364	3.8	0.3	16
2	2	MO364	3.31	0.57	17.2
2	3	MO364	3.56	0.42	11.5
2	4	MO364	4.07	0.33	4.2
2	1	MO365	2.1	0.24	16.6
2	2	MO365	2	0.38	10.2
2	3	MO365	2.75	0.28	7.6
2	4	MO365	2.79	0.31	6.2
2	1	MO368	3.3	0.23	20.6
2	2	MO368	4.27	0.42	9.3
2	3	MO368	2.84	0.26	9
2	4	MO368	0.6	0.17	6.7
2	1	MO369	2.5	0.11	14.2
2	2	MO369	3.58	0.39	16.2
2	3	MO369	1.42	0.19	10.3
2	4	MO369	2.1	0.1	8.2
2	1	MO378	3	0.18	15.1
2	2	MO378	2.84	0.28	14.1
2	3	MO378	2.08	0.31	12.5
2	4	MO378	3.69	0.23	7.5
2	1	MO379	2.1	0.05	13.1
2	2	MO379	2.32	0.21	11
2	3	MO379	2.56	0.24	13.1
2	4	MO379	3.32	0.28	8.2
2	1	MO382	2.5	0.2	21.1
2	2	MO382	1.88	0.27	11.2
2	3	MO382	1.8	0.26	11.8
2	4	MO382	2.3	0.32	11
2	1	MO383	3.1	0.23	20.2
2	2	MO383	2.79	0.23	10.9
2	4	MO383	1.89	0.27	11.3
2	1	MO384	4.3	0.18	17.1
2	2	MO384	2.23	0.38	15.2
2	3	MO384	3.4	0.34	16.7
2	4	MO384	2.75	0.32	8
3	1	MO001	4.2	0.34	16.7
3	2	MO001	2.48	0.4	10.4
3	3	MO001	0.67	0.05	6.4
3	4	MO001	1	0.06	6.5
3	1	MO005	3.9	0.33	22.8
3	2	MO005	1.91	0.34	13.6
3	3	MO005	2.72	0.34	14.8
3	4	MO005	1.76	0.33	11.9
3	1	MO007	2.5	0.28	20.1
3	2	MO007	0.97	0.18	10.8
3	3	MO007	1.91	0.39	13.3
3	4	MO007	2.51	0.35	10.2
3	1	MO008	4.2	0.44	13.8
3	2	MO008	1.8	0.41	7.9
3	3	MO008	2.24	0.47	14.1
3	4	MO008	1.89	0.45	10.6
3	1	MO010	3.9	0.34	19.8
3	2	MO010	1.22	0.36	16.3
3	3	MO010	2.34	0.36	14.9
3	4	MO010	1.22	0.19	13.1
3	1	MO012	2	0.15	14.5
3	2	MO012	2.32	0.36	3.8
3	3	MO012	2.97	0.41	15.5
3	4	MO012	2.32	0.4	11.3
3	1	MO015	2.7	0.3	15.4
3	2	MO015	2.04	0.53	18.2
3	3	MO015	2.26	0.42	13
3	4	MO015	1.33	0.44	10
3	1	MO016	0.7	0.03	5.5
3	2	MO016	1.13	0.09	1
3	3	MO016	1.66	0.18	13.2
3	4	MO016	2.09	0.37	5.5
3	1	MO017	2.9	0.34	13.6
3	2	MO017	1.87	0.39	19.6
3	3	MO017	2.01	0.38	11.3
3	4	MO017	1.67	0.37	7.4
3	1	MO021	4.2	0.37	16.2
3	2	MO021	2.43	0.35	14.4
3	3	MO021	4.06	0.39	14.1
3	4	MO021	2.08	0.33	8.5
3	1	MO022	3.4	0.37	19
3	2	MO022	2.24	0.63	14
3	3	MO022	2.22	0.47	14.4
3	4	MO022	1.85	0.29	8.7
3	1	MO023	2.4	0.14	19.8
3	2	MO023	1.04	0.13	4.9
3	3	MO023	0.74	0.9	10
3	4	MO023	0.83	0.05	6.5
3	1	MO024	2.5	0.3	16.5
3	2	MO024	2	0.43	14.9
3	3	MO024	2.12	0.36	17
3	4	MO024	1.83	0.31	9
3	1	MO025	4.5	0.28	12.6
3	2	MO025	2.71	0.51	14.9
3	3	MO025	2.34	0.43	11.7
3	4	MO025	1.7	0.46	6.8
3	1	MO027	2.4	0.26	14.3
3	2	MO027	1.77	0.24	9.2
3	3	MO027	4.38	0.42	7.7
3	4	MO027	2.99	0.41	13.5
3	1	MO028	2.4	0.19	15
3	2	MO028	1.67	0.36	14.3
3	3	MO028	3	0.32	9.4
3	4	MO028	2.48	0.36	10
3	1	MO029	3.6	0.36	9.6
3	2	MO029	1.29	0.35	4.3
3	3	MO029	2.76	0.37	15.3
3	4	MO029	2.4	0.28	7.7
3	1	MO030	2.5	0.34	20.3
3	2	MO030	1.96	0.59	15.6
3	3	MO030	2.53	0.45	16.5
3	4	MO030	3.6	0.45	10.8
3	1	MO031	2.9	0.3	20.4
3	2	MO031	2.82	0.66	15.2
3	3	MO031	3.53	0.58	13.1
3	4	MO031	3.49	0.49	12.5
3	1	MO032	1.7	0.13	26.7
3	2	MO032	2.21	0.23	4.7
3	3	MO032	2.41	0.29	15.9
3	4	MO032	2.08	0.52	10.9
3	1	MO033	4.6	0.25	19.7
3	2	MO033	1.83	0.53	12.7
3	3	MO033	1.87	0.41	13.5
3	4	MO033	3.63	0.25	13.5
3	1	MO034	3.2	0.31	21.3
3	2	MO034	2.94	0.64	17.2
3	3	MO034	3.73	0.46	15.9
3	4	MO034	4.9	0.51	12
3	1	MO035	1.9	0.1	4.7
3	2	MO035	1.74	0.45	11.2
3	3	MO035	1.42	0.36	14.2
3	4	MO035	2.12	0.24	7.4
3	2	MO039	1.25	0.57	13.8
3	3	MO039	1.64	0.33	12.4
3	4	MO039	1.66	0.25	7.9
3	1	MO040	3.3	0.19	12.4
3	2	MO040	2.3	0.35	9
3	3	MO040	2.95	0.36	13.5
3	4	MO040	3.33	0.32	11.3
3	1	MO043	3.1	0.25	5.4
3	2	MO043	3.21	0.63	12.8
3	3	MO043	1.34	0.44	15.8
3	4	MO043	3.74	0.48	14.6
3	1	MO044	2.5	0.23	18.6
3	2	MO044	1.84	0.54	18
3	3	MO044	1.97	0.39	13
3	4	MO044	3.52	0.39	10
3	1	MO045	2.7	0.15	13.7
3	2	MO045	1.31	0.19	7.6
3	3	MO045	0.76	0.06	2.9
3	4	MO045	4.67	0.44	12
3	1	MO048	3.4	0.07	10
3	2	MO048	2.53	0.36	15.4
3	3	MO048	2.1	0.25	16.4
3	4	MO048	2.55	0.26	10.1
3	1	MO051	3.4	0.32	15.6
3	2	MO051	1.56	0.36	18.3
3	3	MO051	0.83	0.42	13.8
3	4	MO051	2.3	0.49	10.6
3	1	MO052	2	0.13	4.6
3	2	MO052	1.33	0.33	11.4
3	3	MO052	1.25	0.39	15.3
3	4	MO052	1.52	0.39	12.8
3	1	MO054	3.2	0.15	20.2
3	3	MO054	1.44	0.32	16.5
3	4	MO054	2.31	0.41	10.6
3	1	MO055	3.8	0.3	9.3
3	2	MO055	3.02	0.38	6.4
3	3	MO055	1.42	0.32	10.4
3	4	MO055	1.99	0.51	7.7
3	1	MO057	3.2	0.23	17.2
3	2	MO057	2.92	0.41	9.2
3	3	MO057	2.32	0.47	14.6
3	4	MO057	2.36	0.21	6.3
3	1	MO058	2.8	0.22	4.5
3	2	MO058	1.43	0.47	8.6
3	3	MO058	2.91	0.5	13.4
3	4	MO058	2.21	0.42	9.5
3	1	MO060	4.4	0.38	8.2
3	2	MO060	1.84	0.51	18.1
3	3	MO060	5.35	0.56	8.3
3	4	MO060	2.9	0.48	10.9
3	1	MO061	2.9	0.23	21.1
3	2	MO061	1.28	0.29	11.7
3	3	MO061	2.51	0.32	13.3
3	4	MO061	2.81	0.43	12.2
3	1	MO062	3.7	0.35	17.1
3	2	MO062	2.73	0.57	11.4
3	3	MO062	1.1	0.09	4.2
3	4	MO062	1.23	0.16	2
3	1	MO063	4.7	0.32	16.6
3	3	MO063	3.52	0.37	12
3	4	MO063	1.38	0.29	6.7
3	1	MO067	2.3	0.26	16.4
3	2	MO067	2.14	0.43	12
3	3	MO067	1.66	0.27	6.7
3	4	MO067	1.06	0.3	9.6
3	1	MO074	2.8	0.27	21.1
3	2	MO074	2.81	0.57	20.3
3	3	MO074	3.04	0.3	16.6
3	4	MO074	2.12	0.34	11.4
3	1	MO075	2.8	0.29	25.9
3	2	MO075	2.75	0.46	16.1
3	3	MO075	2.15	0.29	12
3	4	MO075	1.75	0.37	12.5
3	1	MO077	3.6	0.28	23.5
3	2	MO077	1.75	0.34	20.1
3	3	MO077	1.16	0.45	15.1
3	4	MO077	2.14	0.5	8.4
3	1	MO079	3.1	0.19	27.6
3	2	MO079	1.76	0.5	14.1
3	3	MO079	0.62	0.28	10.7
3	4	MO079	1.98	0.35	7.3
3	1	MO262	2.4	0.25	24.9
3	2	MO262	1.72	0.38	14.3
3	3	MO262	0.61	0.22	11
3	4	MO262	1.01	0.34	12.5
3	1	MO264	4.1	0.38	24
3	2	MO264	2.57	0.44	9.1
3	3	MO264	1.2	0.31	10.6
3	4	MO264	1.74	0.4	11.9
3	1	MO265	5.3	0.33	13.5
3	2	MO265	3.45	0.61	17.2
3	3	MO265	1.26	0.39	11.3
3	4	MO265	1.07	0.39	11.6
3	1	MO266	1.8	0.14	13.3
3	2	MO266	1.83	0.42	8.2
3	3	MO266	1.2	0.28	11.5
3	4	MO266	0.47	0.09	8.6
3	1	MO267	4.3	0.4	17.7
3	2	MO267	1.88	0.62	11.4
3	3	MO267	1.91	0.37	10.7
3	4	MO267	2.12	0.46	6.5
3	1	MO269	1.6	0.24	8.9
3	2	MO269	1.62	0.4	10.8
3	3	MO269	1.39	0.3	7.6
3	4	MO269	1.59	0.35	12.3
3	1	MO272	3.6	0.24	26.2
3	2	MO272	2.41	0.59	12.8
3	3	MO272	1.61	0.29	9.7
3	4	MO272	1.51	0.48	10.6
3	1	MO275	4.1	0.23	12.9
3	2	MO275	1.69	0.47	11
3	3	MO275	1.98	0.38	8.9
3	4	MO275	3.32	0.38	8.5
3	1	MO276	2.7	0.38	9.3
3	2	MO276	2.24	0.48	13.9
3	3	MO276	1.94	0.34	12.9
3	4	MO276	1.88	0.39	9.6
3	1	MO281	3.1	0.32	16.3
3	2	MO281	2.69	0.4	6.9
3	3	MO281	1.86	0.24	11.2
3	4	MO281	1.83	0.38	13.3
3	1	MO284	2.8	0.1	21
3	2	MO284	3.08	0.43	11.5
3	3	MO284	1.67	0.32	10.4
3	4	MO284	1.75	0.26	11.6
3	1	MO287	3.4	0.3	17.8
3	2	MO287	2.5	0.52	22
3	3	MO287	2.41	0.24	10.3
3	4	MO287	1.2	0.23	13.2
3	1	MO288	3.3	0.31	15.3
3	2	MO288	3.14	0.66	12.1
3	3	MO288	2.5	0.49	17
3	4	MO288	2.48	0.55	15.3
3	1	MO296	0.1	0.01	7.5
3	2	MO296	2.99	0.17	6.4
3	3	MO296	1.39	0.15	14.1
3	4	MO296	1.37	0.18	10.9
3	1	MO297	3.1	0.32	20
3	2	MO297	2.43	0.46	13.9
3	3	MO297	1.79	0.41	17.9
3	4	MO297	3.66	0.49	16.7
3	1	MO298	3.1	0.22	17.4
3	2	MO298	1.25	0.19	12.7
3	3	MO298	1.4	0.39	12.9
3	1	MO309	3	0.26	16.6
3	3	MO309	1.86	0.27	10.2
3	4	MO309	2.59	0.44	14.6
3	1	MO310	2.1	0.14	17.4
3	2	MO310	2.07	0.34	13
3	3	MO310	2.47	0.38	13.3
3	4	MO310	2.38	0.33	8.6
3	1	MO311	2.2	0.36	9.9
3	2	MO311	2.28	0.38	13.6
3	3	MO311	2.61	0.48	12.3
3	4	MO311	2.29	0.43	11
3	1	MO315	3.6	0.42	19.9
3	2	MO315	1.9	0.57	19.1
3	3	MO315	3.26	0.48	17.8
3	4	MO315	1.86	0.37	10.2
3	1	MO317	2.6	0.28	12.3
3	2	MO317	0.9	0.37	12.3
3	3	MO317	2.44	0.25	9.4
3	4	MO317	2.25	0.24	3.5
3	1	MO321	3.6	0.44	6.9
3	2	MO321	1.82	0.61	13.4
3	3	MO321	3.16	0.4	10.6
3	4	MO321	2.54	0.39	11.9
3	1	MO322	3.5	0.28	20.8
3	2	MO322	1.25	0.49	14.2
3	3	MO322	2.87	0.35	10.7
3	4	MO322	2.06	0.32	6.2
3	1	MO323	2.7	0.32	13
3	2	MO323	2.36	0.31	16
3	3	MO323	3.44	0.26	11.7
3	4	MO323	1.11	0.25	10.5
3	1	MO325	1.8	0.23	18.8
3	2	MO325	2.68	0.43	15.4
3	3	MO325	1.58	0.28	8.5
3	4	MO325	1.86	0.38	11.1
3	1	MO326	3.4	0.32	13.5
3	2	MO326	1.94	0.5	15
3	3	MO326	3.59	0.38	13.8
3	4	MO326	1.54	0.47	11.8
3	1	MO328	3.4	0.36	14.4
3	2	MO328	1.41	0.68	14.2
3	3	MO328	2.51	0.43	13
3	4	MO328	1.93	0.41	14.8
3	1	MO337	3.2	0.27	4.9
3	2	MO337	1.62	0.41	16.3
3	3	MO337	2.08	0.51	12.9
3	4	MO337	2.97	0.4	5.8
3	1	MO341	0.9	0.11	19.7
3	2	MO341	1.8	0.3	17.1
3	3	MO341	1.69	0.38	9.8
3	4	MO341	1.05	0.48	13.1
3	1	MO344	1.3	0.29	7.8
3	2	MO344	2.12	0.57	17.9
3	3	MO344	2	0.36	11.8
3	4	MO344	1.63	0.49	5.2
3	1	MO345	2.1	0.23	12.6
3	2	MO345	1.42	0.23	13.5
3	3	MO345	2.3	0.26	12.4
3	4	MO345	2.06	0.47	10.3
3	1	MO346	1.3	0.08	6
3	2	MO346	1.02	0.48	18.8
3	3	MO346	2.55	0.34	13.3
3	4	MO346	1.06	0.25	7.4
3	1	MO352	3.2	0.36	17.2
3	2	MO352	1.83	0.47	11.7
3	1	MO354	2.7	0.47	14.2
3	2	MO354	1.66	0.47	11.8
3	3	MO354	1.99	0.36	10.8
3	4	MO354	1.55	0.35	10
3	1	MO355	1.9	0.2	15.8
3	2	MO355	1.6	0.31	28
3	3	MO355	1.34	0.24	14.9
3	4	MO355	1.72	0.45	11.2
3	1	MO360	2.9	0.35	11.6
3	2	MO360	1.67	0.32	14.9
3	3	MO360	3.45	0.32	10.3
3	4	MO360	1.72	0.56	6
3	1	MO364	4.5	0.36	14.1
3	2	MO364	1.7	0.76	27.1
3	3	MO364	1.23	0.45	12.2
3	4	MO364	2.26	0.5	8.5
3	1	MO365	2.8	0.28	17.9
3	2	MO365	1.63	0.58	14.5
3	3	MO365	2.04	0.21	10.1
3	4	MO365	3.08	0.45	10.2
3	1	MO368	2.5	0.37	8.7
3	2	MO368	1.87	0.48	10.5
3	3	MO368	1.87	0.49	6.5
3	4	MO368	3.46	0.46	10.8
3	1	MO369	4.3	0.31	16.4
3	2	MO369	1	0.54	16.1
3	3	MO369	2.68	0.46	13.7
3	4	MO369	3.11	0.45	13.1
3	1	MO378	3.4	0.33	11.9
3	2	MO378	1.42	0.68	15.1
3	3	MO378	0.85	0.35	12.1
3	4	MO378	1.59	0.49	7.2
3	1	MO379	4.9	0.32	12.2
3	2	MO379	2.13	0.63	12
3	3	MO379	0.87	0.47	10.8
3	4	MO379	2.5	0.49	12
3	1	MO382	2.5	0.37	14.2
3	2	MO382	1.59	0.54	20.1
3	3	MO382	2.4	0.39	13.1
3	4	MO382	3.89	0.29	8.8
3	1	MO383	1.6	0.2	24.4
3	4	MO383	2.19	0.42	11.2
3	1	MO384	2.5	0.16	14.1
3	2	MO384	1.85	0.41	11.9
3	3	MO384	1.62	0.48	11.8
3	4	MO384	4.02	0.53	11.7
4	1	MO001	2.5	0.14	12.5
4	2	MO001	2.6	0.23	10.7
4	3	MO001	1.71	0.34	13.8
4	4	MO001	1.58	0.3	9.8
4	1	MO005	2.4	0.3	18.7
4	2	MO005	3.86	0.34	9.2
4	3	MO005	2.36	0.34	10.8
4	4	MO005	1.21	0.25	4.6
4	1	MO007	1.8	0.11	22.4
4	2	MO007	1.7	0.27	4.1
4	3	MO007	1.76	0.19	9.4
4	4	MO007	1.12	0.24	10.1
4	1	MO008	2.9	0.25	18.3
4	2	MO008	2.8	0.28	4.7
4	3	MO008	2.95	0.38	13.2
4	4	MO008	2	0.48	14.4
4	1	MO010	1.9	0.24	15.9
4	2	MO010	3.81	0.31	2.7
4	3	MO010	2.6	0.32	15.9
4	4	MO010	1.87	0.38	11.9
4	1	MO012	4.7	0.31	15
4	2	MO012	2.43	0.37	10.8
4	3	MO012	2.74	0.36	16.4
4	4	MO012	1.57	0.49	12.2
4	1	MO015	3.2	0.29	8.1
4	3	MO015	4.1	0.39	9.3
4	4	MO015	1.07	0.38	9.9
4	1	MO016	2.9	0.18	12.2
4	2	MO016	3.54	0.28	8.5
4	3	MO016	2.22	0.19	10
4	4	MO016	1.65	0.55	14.3
4	1	MO017	2.3	0.19	15.3
4	2	MO017	2.68	0.36	12.5
4	3	MO017	2.51	0.33	10.9
4	4	MO017	2.39	0.42	10.8
4	1	MO021	5.6	0.27	13.2
4	2	MO021	2.39	0.37	18.7
4	3	MO021	1.23	0.25	11.8
4	4	MO021	1.32	0.4	12.1
4	1	MO022	3	0.21	1.7
4	2	MO022	2.19	0.46	4.3
4	3	MO022	3.35	0.29	10.1
4	4	MO022	2.08	0.51	5
4	2	MO023	2.1	0.25	10.6
4	4	MO023	0.3	0.63	7.2
4	1	MO024	4	0.28	13.1
4	2	MO024	3.13	0.26	16.8
4	3	MO024	2.97	0.24	8.5
4	4	MO024	1.94	0.45	14.7
4	1	MO025	3.7	0.25	6.8
4	2	MO025	2.79	0.27	14
4	3	MO025	2.44	0.34	5.9
4	4	MO025	1.81	0.46	11.7
4	1	MO027	3.7	0.33	5.2
4	2	MO027	2.63	0.41	11.5
4	3	MO027	2.51	0.31	6.4
4	4	MO027	2.64	0.49	12.7
4	1	MO028	1.9	0.1	16.7
4	2	MO028	3.05	0.39	9.1
4	4	MO028	1.83	0.29	8.8
4	1	MO029	2.4	0.26	7.3
4	2	MO029	2.85	0.37	19
4	3	MO029	3.07	0.24	9.5
4	4	MO029	2.73	0.44	11.1
4	1	MO030	3.4	0.35	9.5
4	2	MO030	3.04	0.46	5.4
4	3	MO030	2.5	0.1	8
4	4	MO030	2.68	0.54	7.3
4	1	MO031	3.7	0.41	26.5
4	2	MO031	3.32	0.54	7.7
4	3	MO031	2.36	0.35	12.8
4	4	MO031	3.32	0.64	13.2
4	1	MO032	1.6	0.08	11.2
4	2	MO032	2.6	0.32	18.5
4	3	MO032	2.3	0.16	9.9
4	4	MO032	1.53	0.2	13.9
4	1	MO033	4.7	0.28	18.7
4	2	MO033	2.14	0.46	8.4
4	3	MO033	4.35	0.23	12.3
4	4	MO033	4.01	0.45	10.8
4	1	MO034	4.1	0.33	24
4	2	MO034	2.47	0.44	4.3
4	3	MO034	2.32	0.37	14.1
4	4	MO034	3.33	0.43	12.5
4	1	MO035	2.6	0.22	18.9
4	2	MO035	1.73	0.33	20.3
4	3	MO035	3.15	0.32	7.1
4	4	MO035	1.57	0.18	10.8
4	1	MO039	1.6	0.09	4
4	2	MO039	3.29	0.34	5.6
4	3	MO039	2.89	0.26	9.3
4	4	MO039	4.38	0.43	-2.8
4	1	MO040	2.9	0.36	17.1
4	2	MO040	2.74	0.36	5.8
4	3	MO040	2.6	0.15	6.9
4	4	MO040	5.02	0.39	6.2
4	1	MO043	3.7	0.41	25.4
4	2	MO043	1.92	0.42	18.9
4	3	MO043	2.38	0.3	12
4	4	MO043	3.94	0.41	11.8
4	1	MO044	3.2	0.27	12.7
4	2	MO044	3.01	0.39	8.7
4	3	MO044	3.14	0.29	8.1
4	4	MO044	0.99	0.16	6
4	1	MO045	0.2	0.02	5.7
4	2	MO045	1.29	0.21	7.9
4	3	MO045	2.37	0.25	7.2
4	4	MO045	3.31	0.35	5.8
4	3	MO046	1.14	0.06	7
4	1	MO048	2.1	0.17	15
4	2	MO048	3.84	0.35	13.5
4	3	MO048	2.72	0.16	8.9
4	4	MO048	2.36	0.25	9.4
4	1	MO051	1.8	0.21	21.4
4	2	MO051	4.52	0.52	13.8
4	3	MO051	3.72	0.29	10.5
4	4	MO051	4.41	0.37	6.8
4	2	MO052	1.65	0.23	12
4	3	MO052	1.58	0.2	7.9
4	4	MO052	2.7	0.16	12.3
4	1	MO054	3.3	0.22	11.4
4	2	MO054	2.74	0.46	19.8
4	3	MO054	3.33	0.19	13.1
4	4	MO054	1.31	0.15	8.4
4	1	MO055	2.3	0.26	6.7
4	2	MO055	2.94	0.44	10.8
4	3	MO055	2.9	0.22	8.7
4	1	MO057	1.7	0.15	5.5
4	2	MO057	2.97	0.37	9.1
4	3	MO057	2.33	0.26	10
4	4	MO057	2.5	0.39	16.6
4	1	MO058	3.1	0.34	11.7
4	2	MO058	3.85	0.36	6.1
4	3	MO058	3.34	0.25	5.3
4	4	MO058	3.73	0.36	13.6
4	1	MO060	4.7	0.43	8
4	2	MO060	3.77	0.59	13
4	3	MO060	4.46	0.33	13.6
4	4	MO060	7.12	0.48	6.4
4	1	MO061	3.6	0.34	18.8
4	2	MO061	3.41	0.37	2.4
4	3	MO061	2.49	0.26	1.7
4	4	MO061	6.06	0.44	11.9
4	1	MO062	3.2	0.23	12.9
4	2	MO062	2.81	0.35	12
4	3	MO062	1.65	0.07	1.7
4	4	MO062	5.03	0.48	11.8
4	1	MO063	2.1	0.3	13.7
4	2	MO063	2.52	0.35	6.3
4	3	MO063	3.37	0.22	6.3
4	1	MO067	2.3	0.16	11.1
4	2	MO067	1.99	0.3	12
4	3	MO067	1.36	0.08	11.8
4	4	MO067	5.02	0.45	15.3
4	1	MO074	4	0.28	14.6
4	2	MO074	2.55	0.3	10.5
4	3	MO074	3.57	0.32	5.5
4	4	MO074	2.95	0.52	13.8
4	1	MO075	2.4	0.14	17.4
4	2	MO075	2.14	0.29	8.3
4	3	MO075	2.79	0.27	9.4
4	4	MO075	3.01	0.49	11.4
4	1	MO077	4.1	0.26	11.2
4	2	MO077	2.94	0.4	12.9
4	3	MO077	2.87	0.33	8.9
4	4	MO077	1.39	0.39	4
4	1	MO079	3.3	0.22	19.8
4	2	MO079	2.45	0.3	14.8
4	3	MO079	1.65	0.1	7.1
4	4	MO079	2.88	0.31	6.5
4	1	MO262	2.4	0.27	24.2
4	2	MO262	2.87	0.29	14.3
4	3	MO262	2.59	0.23	7.2
4	4	MO262	2.49	0.29	12.4
4	1	MO264	1.8	0.17	9.4
4	2	MO264	3.97	0.48	13.2
4	3	MO264	3.21	0.2	9.6
4	4	MO264	3.32	0.32	6.3
4	1	MO265	3	0.27	19.1
4	2	MO265	4	0.59	8.7
4	3	MO265	3.56	0.35	9.9
4	4	MO265	2.58	0.37	13.7
4	1	MO266	2	0.18	20.7
4	2	MO266	2.59	0.34	8.3
4	3	MO266	1.98	0.39	12.4
4	4	MO266	1.39	0.26	13.2
4	1	MO267	1.9	0.11	12.2
4	2	MO267	3.39	0.45	13.4
4	3	MO267	2.43	0.37	11
4	4	MO267	2.35	0.35	8.5
4	1	MO269	2.1	0.25	14.9
4	2	MO269	2.78	0.35	8.5
4	3	MO269	2.35	0.2	10.9
4	4	MO269	1.74	0.3	7.2
4	1	MO272	2.3	0.14	4.1
4	2	MO272	5.4	0.6	14.5
4	3	MO272	2.88	0.28	8.9
4	4	MO272	2.55	0.4	8.9
4	1	MO275	2.2	0.18	17.4
4	2	MO275	2.39	0.42	6.1
4	4	MO275	1.89	0.44	6.4
4	1	MO276	1.4	0.26	9.7
4	2	MO276	3.06	0.36	5
4	3	MO276	2.78	0.23	9.2
4	4	MO276	2.67	0.3	7
4	1	MO281	2.4	0.24	10.9
4	2	MO281	3.5	0.24	12.2
4	3	MO281	3.17	0.24	10
4	4	MO281	2.48	0.2	7.4
4	1	MO284	2.4	0.17	11.2
4	2	MO284	2.36	0.12	7
4	3	MO284	4.46	0.3	9.7
4	4	MO284	1.9	0.27	7.1
4	1	MO287	2.5	0.18	8.1
4	2	MO287	2.83	0.35	14.4
4	3	MO287	3.27	0.27	13.9
4	4	MO287	3.88	0.34	3.2
4	1	MO288	2.6	0.38	15.2
4	2	MO288	4	0.53	10.4
4	3	MO288	5.56	0.38	10.1
4	4	MO288	2.77	0.6	8
4	1	MO296	1.4	0.13	16.7
4	2	MO296	1.37	0.06	8.7
4	4	MO296	1.26	0.2	14.2
4	1	MO297	2.9	0.3	17.9
4	2	MO297	2.81	0.49	14.2
4	3	MO297	2.5	0.34	11.7
4	4	MO297	2.81	0.49	18.6
4	2	MO298	2.58	0.43	4
4	3	MO298	2.66	0.34	3.8
4	4	MO298	0.88	0.04	3
4	1	MO309	2.4	0.12	12.9
4	3	MO309	2.17	0.26	9.8
4	1	MO310	3.4	0.3	7.6
4	2	MO310	2.13	0.3	16.1
4	3	MO310	3.44	0.31	13.8
4	4	MO310	3.87	0.44	4.6
4	1	MO311	3.4	0.41	7.3
4	2	MO311	3.21	0.39	13.6
4	3	MO311	2.18	0.37	12.6
4	4	MO311	0.64	0.16	3.7
4	1	MO315	3.3	0.28	14.9
4	2	MO315	2.54	0.37	4.8
4	3	MO315	2.27	0.33	15.8
4	4	MO315	2.65	0.44	12.1
4	1	MO317	3.2	0.29	10.2
4	2	MO317	2.33	0.15	4.7
4	3	MO317	2.57	0.23	7.1
4	4	MO317	1.97	0.27	6.3
4	1	MO321	5.4	0.48	22.2
4	2	MO321	2.79	0.37	10.4
4	3	MO321	2.07	0.34	10.8
4	4	MO321	1.98	0.35	7.6
4	1	MO322	2.2	0.14	16
4	2	MO322	2.45	0.33	16.1
4	3	MO322	2.68	0.33	11.7
4	4	MO322	3.04	0.31	9
4	1	MO323	3.3	0.19	7.7
4	2	MO323	2.71	0.38	10.3
4	3	MO323	1.87	0.17	6.8
4	4	MO323	2.04	0.29	9.2
4	1	MO325	3.6	0.23	13.6
4	2	MO325	2	0.35	14.5
4	3	MO325	1.33	0.24	7
4	4	MO325	2.18	0.33	9.1
4	1	MO326	3.5	0.28	7.3
4	2	MO326	2.52	0.33	21.4
4	3	MO326	2.09	0.28	9.4
4	4	MO326	1.72	0.53	14.2
4	1	MO328	2.9	0.34	13.7
4	2	MO328	3.12	0.4	18.6
4	3	MO328	3.21	0.31	8.6
4	4	MO328	1.87	0.39	6.3
4	1	MO337	2.6	0.25	15.3
4	2	MO337	2.58	0.41	10.6
4	4	MO337	2.53	0.35	6.8
4	1	MO341	2.6	0.27	12
4	2	MO341	2.57	0.49	13.2
4	3	MO341	2.32	0.21	9.2
4	4	MO341	1.47	0.44	11.6
4	1	MO344	3.7	0.34	11.6
4	2	MO344	2.6	0.52	11.7
4	3	MO344	3.06	0.35	11.5
4	4	MO344	0.55	0.08	5
4	1	MO345	2.6	0.27	8
4	2	MO345	2.08	0.42	11.9
4	3	MO345	2.67	0.26	14.1
4	4	MO345	2.31	0.19	13.2
4	1	MO346	3.8	0.22	5.2
4	2	MO346	3.47	0.53	13.2
4	3	MO346	4	0.24	11.1
4	1	MO352	1.1	0.12	15.1
4	2	MO352	1.5	0.13	11
4	3	MO352	2.85	0.18	12.1
4	4	MO352	1.52	0.11	8
4	1	MO354	1.7	0.21	18.2
4	2	MO354	2.49	0.5	7.4
4	3	MO354	1.96	0.33	10.3
4	4	MO354	1.81	0.4	8.3
4	1	MO355	2.3	0.17	8.5
4	2	MO355	2.22	0.35	14.1
4	4	MO355	0.34	0.1	3.8
4	1	MO360	4.4	0.26	15.8
4	2	MO360	2.21	0.4	18.7
4	3	MO360	3.54	0.26	12.3
4	4	MO360	2.67	0.32	11
4	1	MO364	3.4	0.31	11.6
4	2	MO364	3.65	0.56	4.3
4	3	MO364	1.78	0.37	11.5
4	4	MO364	2.8	0.48	10.1
4	1	MO365	2.9	0.34	14.5
4	2	MO365	3.16	0.52	13.3
4	3	MO365	2.3	0.36	15.3
4	4	MO365	3.23	0.45	4.8
4	1	MO368	2.8	0.29	16.3
4	2	MO368	2.94	0.45	20.9
4	3	MO368	2.5	0.33	9
4	4	MO368	3.4	0.18	10.3
4	1	MO369	3.2	0.31	13
4	2	MO369	2.72	0.39	17.7
4	3	MO369	2.43	0.3	15
4	4	MO369	2.25	0.32	13
4	1	MO378	3.3	0.32	18.4
4	2	MO378	1.43	0.46	19.3
4	3	MO378	2.33	0.29	11.9
4	4	MO378	2.09	0.22	5.8
4	1	MO379	1.1	0.06	8.1
4	2	MO379	3.72	0.67	10.9
4	3	MO379	4.32	0.4	10.1
4	4	MO379	2.33	0.29	11.4
4	1	MO382	2.4	0.22	7.4
4	2	MO382	2.28	0.52	15.6
4	3	MO382	2.16	0.35	3.7
4	4	MO382	2.68	0.38	6.2
4	1	MO383	1.8	0.15	15.4
4	3	MO383	2.67	0.33	11.4
4	4	MO383	3.68	0.36	11.4
4	1	MO384	3.8	0.44	7.1
4	2	MO384	3.83	0.43	15.5
4	3	MO384	2.04	0.41	7.2
4	4	MO384	3.86	0.46	7
