# Supplementary material for: Genotype to Phenotype Maps: Multiple Input Abiotic Signals Combine to Produce Growth Effects via Attenuating Signaling Interactions in Maize
Source: G3 (Bethesda). 2013 Oct 18;3(12):2195–204. doi: 10.1534/g3.113.008573 (PMC3852382; doi:10.1534/g3.113.008573)
Supplement: Supporting Information [file supp_g3.113.008573_FileS2.csv]

markername	increment	Coordinate_Value	Primary_Bin	Chromosome	Coordinate	MO001	MO005	MO007	MO008	MO010	MO012	MO014	MO015	MO016	MO017	MO021	MO022	MO023	MO024	MO025	MO027	MO028	MO029	MO030	MO031	MO032	MO033	MO034	MO035	MO039	MO040	MO043	MO044	MO045	MO046	MO048	MO051	MO052	MO054	MO055	MO057	MO058	MO060	MO061	MO062	MO063	MO066	MO067	MO074
gpm705a	0.05	0.05	1	1	59.7	-	B	B	B	A	A	A	A	B	B	A	B	-	A	A	A	A	B	B	A	A	B	B	A	A	-	-	A	A	B	-	A	A	B	A	-	B	B	A	-	-	A	B	B
tub1	2.55	2.5	1.01	1	0.9	B	B	-	B	B	B	A	A	A	A	-	B	B	B	A	A	A	A	A	A	B	A	A	A	A	B	B	A	B	B	B	A	A	B	B	B	B	B	A	A	A	B	B	A
gpm113b	11.49	8.99	1.01	1	-1.4	A	B	A	B	B	B	A	A	A	-	A	B	B	B	-	A	A	A	A	A	-	A	-	A	A	-	-	-	B	B	-	A	A	B	B	-	-	B	-	-	-	B	B	A
gpm325a	19.48	10.49	1.01	1	-0.9	B	B	A	B	B	B	A	A	A	A	A	B	B	B	A	A	A	A	A	A	B	A	A	A	A	-	-	A	B	B	-	-	A	B	B	-	B	B	A	-	-	A	B	A
dmt103b	20.99	10.5	1.01			B	B	A	B	B	B	A	A	A	A	A	B	B	B	A	A	A	A	A	A	B	A	A	A	A	B	B	A	B	B	B	A	A	B	B	B	B	B	A	A	A	A	B	A
gpm699d	21.4	10.9	1.01	1	-0.6	B	B	A	B	B	B	A	A	-	A	B	B	-	B	A	A	A	A	A	A	B	A	A	A	A	-	-	A	B	B	-	A	A	B	B	-	B	B	A	-	-	B	-	A
gpm27	22.08	11.18	1.01	1	-0.4	B	B	A	B	B	B	A	A	A	A	B	B	B	B	A	A	A	A	A	A	-	A	-	-	A	-	-	-	B	B	-	A	A	B	B	-	-	B	A	-	-	B	-	A
gpm319	27.68	16.5	1.01	1	3.5	-	B	A	B	B	B	A	A	A	A	-	B	B	B	A	A	A	A	B	A	B	A	A	A	A	-	-	A	B	B	-	-	A	B	A	-	B	B	A	-	-	A	B	A
bnl5.62a	39.3	22.8	1.01	1	6.2	A	-	A	B	B	-	A	-	A	A	-	B	B	B	B	A	A	A	B	A	B	B	A	A	A	B	A	B	B	B	B	A	A	B	-	B	B	B	A	A	A	A	B	A
fus6	47.1	24.3	1.01	1	6.9	A	B	A	B	B	B	A	A	A	A	A	B	B	B	B	A	A	A	B	-	-	B	A	A	A	B	A	B	B	B	-	-	A	B	A	-	B	-	A	A	A	A	A	A
mmp102	50.4	26.1	1.01	1	7.6	A	B	A	B	B	B	A	A	A	A	A	B	-	B	B	A	A	A	B	-	-	B	A	A	A	B	A	B	A	B	-	-	A	B	-	-	B	B	A	A	A	A	B	A
IDP1447	53.33	27.23	1.01	1	5.6	A	B	A	B	B	B	A	A	A	A	A	B	B	B	B	A	A	A	B	A	B	B	A	A	A	B	A	-	B	B	B	A	A	B	A	B	B	B	A	-	A	A	B	A
AY110314	58.33	31.1	1.01	1	8.3	A	B	A	B	B	B	A	A	A	A	A	B	B	B	B	-	A	A	B	-	B	B	A	-	A	B	-	B	A	B	B	A	A	B	A	B	B	B	A	A	-	A	B	A
IDP1464	62.21	31.11	1.01	1	6.7	A	B	A	B	B	B	A	A	A	A	A	B	B	B	B	A	A	A	B	A	B	B	B	A	A	B	A	-	A	B	B	A	A	B	A	B	B	B	A	-	A	A	B	A
gpm331	70.86	39.75	1.01	1	10.2	A	B	A	B	B	-	A	A	A	A	A	B	B	B	B	A	A	B	B	A	B	B	B	A	A	-	-	B	A	B	-	A	A	B	A	-	-	B	A	-	-	A	-	A
umc94a	80.05	40.3	1.01	1	8.6	A	-	A	B	B	B	A	A	A	A	-	B	B	B	B	A	A	B	B	A	B	B	B	A	A	B	A	B	A	B	B	A	A	B	-	B	B	B	A	A	A	A	B	A
lim179	89	48.7	1.01	1	14.4	A	B	A	B	B	A	A	A	A	A	A	B	B	B	B	B	A	B	B	A	B	B	B	B	-	B	A	B	A	B	B	A	A	B	A	A	B	A	A	A	A	A	B	B
AY107629	97.41	48.71	1.01			A	B	A	B	A	A	A	A	A	-	B	B	B	A	A	B	A	B	B	A	-	B	-	A	A	B	B	B	A	B	B	B	A	B	A	A	B	A	A	B	A	A	B	B
IDP755	104.41	55.7	1.01	1	15.3	A	B	A	B	A	A	A	A	A	B	B	A	B	A	A	A	A	B	B	A	B	B	B	A	A	B	B	-	A	B	B	B	A	B	A	A	B	A	A	-	A	A	B	B
mmp49	113.5	57.8	1.01	1	17.3	A	B	A	B	A	A	A	A	A	B	A	A	-	A	B	B	A	B	B	A	-	B	B	A	A	B	B	B	A	B	-	B	A	B	-	A	-	A	A	A	A	A	B	B
cdo1081a	117.3	59.5	1.01	1	15.3	A	B	A	B	A	A	A	A	A	B	-	A	-	A	A	A	A	B	B	A	B	-	-	A	A	B	B	B	A	B	B	B	A	B	A	A	B	A	A	A	A	A	B	B
gpm330	125.77	66.27	1.01	1	19.3	B	B	A	B	A	A	A	A	A	B	B	A	B	A	B	A	A	B	B	A	B	B	B	A	A	-	-	B	A	A	-	B	A	B	A	-	A	B	A	-	-	B	A	B
gpm83b	132.85	66.58	1.01	1	19.5	B	B	A	B	A	A	A	-	A	B	B	A	-	A	B	-	-	B	B	A	B	B	B	A	A	-	-	B	A	A	-	B	A	B	A	-	A	B	A	-	-	B	A	B
gpm767	133.32	66.74	1.01	1	19.6	-	B	A	B	A	A	A	A	A	B	B	-	B	A	B	A	A	B	B	A	B	B	B	A	A	-	-	B	A	A	-	-	A	B	A	-	A	B	A	-	-	B	A	B
asg31	133.64	66.9	1.01	1	19.2	B	B	A	B	A	A	A	A	A	B	B	A	-	A	B	A	A	B	B	A	B	B	B	A	A	B	B	B	A	A	A	B	A	B	A	A	A	B	A	A	A	B	A	B
npi415	134.6	67.7	1.01	1	19.5	B	-	A	B	A	-	A	A	A	B	-	A	-	A	B	A	A	B	B	A	B	B	B	A	A	B	B	B	A	A	A	B	A	B	-	A	A	B	A	A	A	B	A	B
AY108650	136.01	68.31	1.01			-	B	A	A	A	B	A	A	A	B	B	B	-	A	B	A	A	B	B	A	A	B	-	-	A	-	-	-	A	A	-	B	A	B	A	-	-	B	A	-	-	B	A	B
ufg31	141.61	73.3	1.01	1	22.1	B	B	A	A	A	B	A	A	A	B	A	-	B	A	B	A	A	-	B	A	B	B	B	A	A	B	B	B	A	A	A	B	A	B	B	B	B	B	-	A	A	B	A	B
ufg33	147	73.7	1.01	1	22.1	B	B	A	A	A	B	A	A	A	B	A	-	B	A	B	A	A	B	B	A	-	B	B	A	A	B	B	-	A	A	A	-	A	B	-	-	-	B	-	A	A	B	A	B
ufg32	148.2	74.5	1.01	1	22.5	B	B	A	A	A	B	A	A	B	B	B	-	B	A	B	A	A	B	B	A	B	B	B	A	A	B	B	B	A	A	A	B	A	B	-	-	-	B	A	A	A	B	A	-
ufg34	150.6	76.1	1.01	1	22.7	B	B	A	A	A	B	A	A	A	B	B	A	B	A	B	A	A	B	B	A	B	B	B	A	A	B	B	B	A	A	A	B	A	B	-	B	B	B	-	-	-	B	-	-
IDP4043	156.97	80.87	1.01	1	24.8	B	B	A	B	A	B	A	A	A	B	B	B	B	A	A	A	A	B	B	A	B	B	B	A	A	B	B	-	A	A	B	B	A	B	A	B	A	B	A	-	A	B	A	B
gpm495	163	82.13	1.01	1	22.4	-	B	A	B	A	B	A	A	A	B	B	-	B	A	B	A	A	B	B	A	B	B	B	A	A	-	-	B	A	A	-	-	A	B	A	-	A	B	A	-	-	B	A	B
bnlg1014	164.93	82.8	1.01	1	25.2	A	-	A	B	A	B	A	A	A	B	B	-	-	A	B	A	A	B	B	A	B	B	B	B	A	B	B	B	A	A	B	B	A	B	A	B	A	B	A	A	A	B	A	B
umc1363a	166.5	83.7	1.01	1	23.2	B	B	A	B	A	B	A	A	A	-	B	A	A	A	B	A	A	B	B	A	B	B	B	A	A	B	B	B	A	A	B	B	A	B	A	B	A	-	A	A	A	B	A	B
gst12	168.9	85.2	1.01			B	B	A	B	A	B	A	A	A	B	B	-	-	A	B	A	A	B	B	A	B	B	B	A	A	B	B	B	A	A	B	B	A	B	A	B	B	B	A	A	A	B	A	B
umc1269	171.5	86.3	1.01	1	24.4	B	B	A	B	A	B	A	A	A	B	B	-	-	A	B	A	A	B	B	A	B	B	B	A	A	B	B	B	A	A	B	B	A	B	A	B	-	-	A	A	A	B	A	B
umc2012	173.7	87.4	1.01	1	25	B	B	A	B	A	B	A	A	A	B	B	-	B	A	B	A	A	B	B	A	B	B	B	A	A	B	B	B	A	-	B	B	A	B	A	B	B	B	A	A	A	A	B	B
umc1977	176.6	89.2	1.01	1	25.6	B	B	A	B	A	B	A	A	A	B	B	B	B	A	B	A	A	B	B	A	B	B	B	A	A	B	B	B	A	A	A	B	A	B	A	B	B	B	A	A	A	A	B	B
IDP553	180.7	91.5	1.01	1	25.3	B	B	A	B	A	B	A	A	A	B	B	B	B	A	B	A	A	B	B	A	B	B	B	A	A	B	B	-	A	A	B	B	A	B	A	B	A	B	A	-	A	B	A	B
IDP1437	183.02	91.52	1.01	1	26.9	B	B	A	B	A	B	A	A	A	B	A	B	A	A	B	A	A	B	B	A	B	A	A	A	A	B	B	-	A	A	B	B	A	B	A	B	B	B	A	-	A	B	B	B
gpm125	183.05	91.53	1.01	1	33.7	A	B	A	A	A	B	A	A	A	B	A	B	A	A	B	A	A	B	B	A	B	A	-	A	A	-	-	-	A	A	-	B	A	B	A	-	-	B	A	-	-	B	B	B
php20603	183.23	91.7	1.01	1	24.1	B	-	A	B	A	-	A	A	A	B	-	B	A	A	B	A	A	B	B	A	B	B	B	A	A	B	B	B	A	A	B	B	A	B	-	B	-	B	A	A	A	B	B	B
php20689	192.8	101.1	1.01	1	28.2	-	-	-	-	-	-	-	-	-	-	-	A	A	A	B	A	A	B	A	A	B	A	A	A	A	B	A	B	A	A	B	B	A	B	-	B	B	B	A	A	A	B	B	B
lls1	204.09	102.99	1.01			B	B	A	B	A	B	A	A	A	B	A	B	A	A	B	A	A	B	A	A	B	A	A	-	A	B	A	B	-	A	B	B	A	B	A	B	B	B	A	A	A	B	B	B
umc1685	205.99	103	1.01	1	27.8	B	B	A	B	A	B	A	A	A	B	A	B	A	A	B	A	A	B	A	A	B	A	A	-	A	B	A	B	A	A	B	B	A	B	A	B	B	B	A	A	A	B	B	B
gpm557b	206.02	103.02	1.01	1	35.5	B	B	A	B	A	A	A	A	A	B	A	B	A	A	B	B	A	B	A	A	B	A	A	B	A	-	-	B	A	A	-	B	A	B	A	-	B	B	A	-	-	B	A	A
IDP847	206.22	103.2	1.01	1	28.4	B	B	A	B	A	B	A	A	A	B	A	B	A	A	B	A	A	B	A	A	B	A	A	A	A	B	A	-	A	A	B	B	A	B	A	B	B	B	A	-	A	B	B	A
umc1160	211.5	108.3	1.01	1	30.6	B	B	A	B	A	A	A	A	A	B	A	B	A	A	B	B	A	B	A	A	B	A	A	B	A	B	A	B	A	A	B	B	A	B	A	B	B	-	A	A	A	B	A	A
umc2224	219.2	110.9	1.01	1	32.3	B	B	A	B	A	A	A	A	A	B	A	B	A	A	B	B	B	-	A	A	-	A	B	B	A	B	A	B	A	A	B	B	A	B	-	-	B	-	-	A	A	B	A	-
gpm584	221.81	110.91	1.01	1	38.4	-	B	A	B	A	A	A	A	A	B	A	B	A	A	B	B	-	B	A	A	B	A	B	B	A	-	-	B	A	A	-	B	A	B	A	-	B	B	A	-	-	B	A	B
npi579b	223.11	112.2	1.01	1	34.2	B	-	A	B	A	A	A	A	A	B	-	B	A	A	B	B	B	B	A	A	B	-	-	B	-	-	A	B	A	A	B	B	A	B	-	B	B	B	A	A	A	B	B	-
gpm346b	224.57	112.37	1.01	1	38.4	B	B	A	B	A	A	A	A	A	B	A	B	A	A	B	B	B	B	A	A	B	A	B	B	A	-	-	B	A	A	-	B	A	B	A	-	B	B	A	-	-	B	B	A
gpm33e	225.9	113.53	1.01	1	39.4	B	B	A	B	A	A	A	A	A	B	A	B	A	A	B	B	B	B	A	A	B	A	B	B	A	-	-	B	A	A	-	B	A	B	A	-	B	B	A	-	-	B	B	B
gpm556	227.4	113.87	1.01	1	38.7	-	B	A	B	A	A	A	A	A	B	A	B	A	A	B	B	A	B	A	A	B	A	B	B	A	-	-	B	A	A	-	B	A	B	A	-	B	B	A	-	-	B	B	-
IDP3917	229.07	115.2	1.02	1	34.8	B	B	A	B	A	A	A	A	A	B	A	B	A	A	B	B	B	B	A	A	B	A	B	B	A	B	A	-	A	A	B	B	A	B	A	B	B	B	A	-	A	B	B	B
gpm199c	233.39	118.19	1.02	1	41.4	B	B	A	B	A	B	A	A	A	B	A	B	A	B	B	B	A	B	A	A	-	A	-	B	A	-	-	-	A	A	-	B	A	B	A	-	-	B	A	-	-	B	A	B
IDP1425	237.81	119.62	1.02	1	35.4	B	B	A	B	A	A	A	A	A	B	A	B	A	B	B	B	A	B	A	A	B	A	B	B	A	B	A	-	A	A	B	B	A	B	A	B	B	B	A	-	A	B	B	A
mmp68	243.22	123.6	1.02	1	38	B	B	A	B	A	A	A	A	A	B	A	B	A	B	A	B	A	B	A	-	A	A	B	B	A	B	A	A	A	A	B	B	A	B	-	-	B	B	A	A	A	B	B	B
umc2225	248.3	124.7	1.02	1	37.4	B	B	A	B	A	A	A	A	A	-	A	B	A	B	A	B	A	-	A	-	A	A	B	B	A	B	A	A	-	B	B	B	A	B	-	-	B	B	-	A	A	B	B	B
csu1171	252	127.3	1.02	1	40.3	B	B	A	B	A	A	A	A	A	B	A	B	A	B	A	B	A	B	A	-	A	A	-	B	A	B	A	A	-	B	B	B	A	B	A	-	B	B	A	A	A	A	B	B
mmp171b	259.1	131.8	1.02	1	40.6	B	B	A	B	A	A	A	A	A	B	A	B	-	B	A	B	A	B	A	B	A	A	B	B	A	B	A	A	-	B	B	B	A	B	A	B	B	B	-	A	A	A	B	B
gpm403b	265.4	133.6	1.02	1	47.2	B	B	A	B	A	A	A	A	A	B	A	B	A	B	A	B	A	B	A	A	A	A	B	B	A	-	-	A	-	B	-	B	A	B	A	-	B	B	A	-	-	A	B	B
gpm283b	275.28	141.68	1.02	1	51.3	A	B	A	B	A	A	A	A	A	B	A	B	A	A	A	B	A	B	A	A	A	A	B	B	A	-	-	A	A	B	-	-	-	B	A	-	B	B	A	-	-	-	-	-
umc1568	283.48	141.8	1.02	1	43.1	A	B	B	B	A	A	A	A	A	B	A	B	A	A	A	B	A	B	A	A	A	A	B	B	A	B	A	B	B	B	B	B	A	B	A	B	B	B	A	A	A	A	B	B
IDP3783	283.61	141.81	1.02	1	42.5	A	B	A	B	A	A	A	A	A	B	A	B	A	A	A	B	A	B	A	A	A	A	B	B	A	B	A	-	A	B	B	B	A	B	A	B	B	B	A	-	A	A	B	A
gpm838a	283.88	142.07	1.02	1	51.5	A	B	A	B	A	A	A	A	A	A	A	A	A	A	A	B	A	B	A	A	A	A	B	B	A	-	-	A	A	B	-	B	A	B	A	-	B	A	A	-	-	A	B	B
bnlg1429	285.57	143.5	1.02	1	41.6	A	B	A	B	A	A	A	A	A	B	A	B	A	A	A	B	A	B	A	A	A	A	B	B	A	B	A	A	A	B	B	B	A	B	A	B	B	B	A	A	-	A	B	B
IDP209	288.9	145.4	1.02	1	42.2	A	B	B	B	A	A	A	A	A	B	A	B	A	A	A	B	A	B	A	A	A	A	B	B	A	B	A	-	A	B	B	B	A	B	A	B	B	B	A	-	A	A	B	A
php20640	292.3	146.9	1.02	1	42.9	A	-	A	B	A	-	-	A	A	B	-	B	A	A	A	B	A	B	A	A	A	A	B	B	A	B	A	A	-	B	B	B	A	B	-	B	B	B	A	A	A	A	B	B
lim504	298.5	151.6	1.02	1	45.9	A	B	A	B	A	A	A	A	A	B	A	B	A	A	A	B	A	B	A	-	A	A	B	B	A	B	A	A	-	B	B	B	A	B	-	-	B	B	-	A	A	A	B	B
IDP622	303.93	152.33	1.02	1	44.3	A	B	B	B	A	A	A	A	A	B	A	B	A	A	A	B	A	B	A	A	A	A	B	B	A	B	A	-	A	B	B	B	A	B	A	B	B	B	A	-	A	A	B	A
gpm774d	304.85	152.52	1.02	1	56.8	A	B	B	B	A	A	A	A	B	B	A	B	B	A	A	A	A	B	A	A	A	B	B	A	A	-	-	A	A	B	-	B	A	B	A	-	B	B	A	-	-	A	B	B
gpm667	305.23	152.71	1.02	1	56.9	A	B	B	B	A	A	A	A	B	B	A	B	B	A	A	A	A	B	A	A	A	B	B	A	A	-	-	A	A	B	-	B	A	B	A	-	B	B	A	-	-	A	B	B
gpm768	309.96	157.25	1.02	1	59.2	B	B	B	B	A	A	A	A	B	B	A	B	B	A	A	A	A	B	B	A	-	B	B	A	A	-	-	-	A	B	-	A	A	B	A	-	B	B	A	-	-	A	B	B
IDP343	317.78	160.53	1.02	1	44.6	A	B	A	B	A	A	A	A	A	B	A	B	A	A	A	B	A	B	A	A	A	A	B	B	A	B	A	-	A	B	B	B	A	B	A	B	B	B	A	-	A	A	B	A
umc1976	321.13	160.6	1.02	1	48.1	A	-	B	B	A	A	-	A	B	B	A	B	B	A	A	A	A	B	A	-	A	A	B	A	B	B	A	-	A	B	B	B	A	B	A	B	B	B	A	A	A	A	A	B
IDP3970	321.25	160.65	1.02	1	46.8	A	B	B	B	A	A	A	A	B	B	A	B	B	A	A	A	A	B	A	A	A	B	B	A	A	B	A	-	A	B	B	B	A	B	A	B	B	B	A	-	A	A	B	A
umc2226	326.45	165.8	1.02	1	48.9	A	B	B	B	A	A	A	A	B	B	A	B	B	A	A	A	A	B	B	-	A	B	B	A	A	A	A	A	A	B	B	-	A	-	-	-	B	B	A	A	A	A	B	-
mmp135	331.8	166	1.02	1	49.2	A	-	B	B	A	A	A	A	B	B	A	B	-	A	A	A	A	B	B	-	A	B	B	A	A	A	A	-	A	B	B	A	A	B	A	-	B	B	A	A	A	A	B	B
bnlg1127	333.5	167.5	1.02	1	48.9	-	B	B	B	A	A	A	A	B	B	A	B	B	A	A	A	A	B	B	A	A	B	B	A	A	A	A	A	A	B	-	A	A	B	A	B	B	B	A	A	A	A	B	B
bnlg1953	337.5	170	1.02	1	49.6	B	B	B	B	A	A	A	A	B	B	A	B	B	A	A	A	A	B	B	A	A	B	B	-	A	-	A	A	A	B	B	A	A	B	A	B	B	B	-	A	A	A	B	B
gpm291	340.02	170.02	1.02	1	61.3	A	B	B	B	A	A	B	A	B	B	A	B	B	A	A	A	A	B	B	A	A	B	B	A	B	-	-	A	A	B	-	-	A	B	A	-	B	B	A	-	-	A	B	B
IDP4048	345.05	175.03	1.02	1	53	A	B	B	B	A	A	B	A	B	B	A	B	B	A	A	A	A	B	B	A	A	B	A	A	B	A	A	-	A	A	A	A	A	B	A	B	B	B	A	-	A	A	B	B
IDP2552	355.05	180.02	1.02	1	54.2	A	B	B	B	A	A	B	B	B	B	A	B	B	A	A	A	B	B	B	A	A	B	A	A	B	A	A	-	A	A	A	A	A	B	A	B	B	B	A	-	A	A	B	B
npi403b	363.82	183.8	1.02	1	54.5	-	-	-	-	-	-	-	-	-	-	-	A	B	A	A	A	B	B	B	A	A	B	A	A	B	A	A	B	A	A	A	A	A	B	-	B	B	B	A	A	A	A	B	B
IDP645	378.91	195.11	1.02	1	60.5	A	A	B	A	A	A	B	B	B	B	A	B	B	A	A	A	-	B	B	A	A	A	A	A	B	A	A	-	B	A	A	A	A	A	A	B	A	B	A	-	A	A	B	A
umc76a	393.51	198.4	1.03	1	61.7	A	-	B	A	A	A	B	B	B	B	-	B	B	A	A	A	B	B	B	A	A	A	A	A	A	A	A	B	B	A	A	A	A	A	-	B	A	B	A	A	A	A	B	A
ufg78	398.1	199.7	1.03	1	63	A	B	B	A	A	A	B	B	B	B	B	B	B	A	A	A	B	B	B	-	A	A	A	A	A	A	A	B	B	A	B	A	A	B	A	B	-	-	A	A	A	A	B	A
cdo1387b	401.2	201.5	1.03			A	B	B	A	A	A	B	B	B	B	-	B	B	A	A	A	B	B	B	A	A	-	-	A	A	A	A	B	B	A	A	A	A	B	A	B	A	B	A	A	A	A	B	A
gpm518	404.37	202.87	1.03	1	77	A	B	B	A	A	A	B	B	B	B	A	B	B	A	A	A	B	B	B	A	A	A	A	A	A	-	-	B	B	A	-	-	A	B	A	-	A	B	A	-	-	A	B	A
gpm748b	406.83	203.96	1.03	1	77.5	A	B	B	A	A	A	B	-	-	-	A	B	B	A	A	A	B	B	B	A	A	A	-	A	A	-	-	-	B	A	-	A	A	B	A	-	-	B	A	-	-	A	B	A
IDP2362	408.91	204.95	1.03	1	63.3	A	B	B	A	A	A	B	B	B	B	A	B	B	A	A	A	B	B	B	A	A	A	A	A	A	A	A	-	B	A	A	A	A	B	A	B	A	B	A	-	A	A	B	A
lim122	409.95	205	1.03	1	63.6	A	B	B	A	A	A	B	B	B	B	A	B	B	A	A	A	B	B	B	A	A	A	A	A	A	A	A	B	B	A	A	A	A	B	A	B	A	B	A	A	A	A	B	A
IDP2385	410.15	205.15	1.03	1	63.3	A	B	B	A	A	A	B	B	B	B	A	B	B	A	A	A	B	B	B	A	A	A	A	A	A	A	A	-	B	A	A	A	A	B	A	B	A	B	A	-	A	A	B	A
umc1073	413.65	208.5	1.03	1	65.1	A	B	B	A	A	-	B	B	B	B	A	B	B	-	A	A	B	B	B	A	A	A	A	A	A	A	A	B	B	A	A	A	A	B	A	A	A	B	A	A	A	A	A	A
IDP1410	419.1	210.6	1.03	1	64.5	A	B	B	A	A	A	B	B	B	B	A	B	B	A	A	A	B	B	B	A	A	A	A	A	A	A	A	-	B	A	A	A	A	B	A	A	A	B	A	-	A	A	A	A
npi439a	427.4	216.8	1.03	1	68.9	A	-	B	A	A	-	B	B	B	B	-	A	B	A	A	A	B	B	B	B	B	B	A	A	A	A	A	B	B	A	A	A	A	B	-	A	A	A	A	A	A	A	A	A
gpm857	434.73	217.93	1.03	1	83.9	A	B	B	A	A	A	B	A	B	B	A	A	A	B	A	A	A	B	B	B	B	B	A	A	A	-	-	B	B	A	-	A	A	-	A	-	A	A	A	-	-	A	A	A
umc230	436.33	218.4	1.03	1	67.2	A	-	-	A	A	A	B	B	B	B	A	A	B	A	A	A	B	B	B	B	B	-	A	A	A	B	A	B	B	A	A	A	A	B	A	A	A	-	A	A	A	A	B	A
umc11a	437.2	218.8	1.03	1	68.1	A	-	B	A	A	-	B	B	B	B	-	A	B	A	A	A	B	B	B	B	B	-	A	A	A	B	A	B	B	A	A	A	A	B	-	A	A	A	A	A	A	A	B	A
bnlg1484	437.8	219	1.03	1	67.8	A	B	B	A	A	A	B	B	B	B	-	A	B	A	A	A	B	B	B	B	B	-	-	-	A	B	A	B	B	A	A	A	A	B	A	A	A	-	A	A	A	A	B	A
IDP3976	440.1	221.1	1.03	1	69.1	A	B	B	A	A	A	B	B	B	B	A	A	A	A	A	A	A	B	B	B	B	B	A	A	A	B	A	-	B	A	A	A	B	B	A	A	A	A	A	-	A	A	B	A
gpm796a	443.61	222.51	1.03	1	86	A	B	B	A	A	A	B	B	B	B	-	-	A	A	A	A	-	B	B	B	B	B	A	A	A	-	-	B	B	A	-	-	B	B	A	-	A	A	-	-	-	-	-	-
mmp66	446.91	224.4	1.03	1	72.7	A	B	B	A	A	A	B	A	B	B	A	A	A	B	A	A	A	B	B	-	B	-	A	A	A	B	A	B	B	A	A	A	A	B	A	-	A	A	A	A	A	A	A	A
IDP329	449.26	224.86	1.03	1	71.5	A	B	B	A	A	A	B	A	B	B	A	A	A	B	A	A	A	B	B	B	B	B	A	A	A	B	A	-	B	A	A	A	B	B	A	A	A	A	A	-	A	A	A	A
AY109929	450.26	225.4	1.03	1	72.7	A	B	B	A	A	A	B	A	B	B	A	A	A	B	A	A	A	B	B	B	B	-	A	A	A	B	A	B	B	A	A	A	-	B	A	A	A	A	A	A	A	A	A	A
IDP1483	451.8	226.4	1.03	1	72.1	A	B	B	A	A	A	B	A	B	B	A	A	A	B	A	A	A	B	B	B	B	B	A	A	A	B	A	-	B	A	A	A	B	B	A	A	A	A	A	-	A	A	A	A
AY110052	456	229.6	1.03	1	74.4	A	B	B	A	A	A	-	A	A	B	A	A	A	B	A	A	A	B	B	B	B	B	A	A	A	B	B	B	B	A	A	A	B	A	A	A	B	A	A	A	A	A	A	B
gpm559	464.12	234.52	1.03	1	88.4	A	B	B	A	A	A	B	A	B	B	A	A	A	B	A	A	A	B	B	B	B	B	A	A	A	-	-	B	B	A	-	-	-	B	A	-	A	A	A	-	-	A	A	A
AY110028	480.82	246.3	1.03	1	86.5	A	A	A	A	A	A	A	A	A	-	A	A	A	A	A	A	A	B	A	B	A	B	A	A	B	B	A	A	B	B	A	A	A	A	A	A	A	-	A	A	A	A	A	A
IDP81	493.23	246.93	1.03	1	79.3	A	B	B	B	A	A	A	A	A	B	A	A	A	B	A	A	A	B	B	B	B	B	A	A	B	B	B	-	B	A	A	A	A	B	A	B	A	A	A	-	A	A	A	A
IDP142	501.3	254.37	1.03	1	81.4	A	B	B	B	A	A	A	A	A	B	B	A	A	B	A	A	A	B	B	B	B	B	A	A	B	B	A	-	B	A	A	A	B	B	A	B	A	A	A	-	A	A	A	A
npi242b	509.57	255.2	1.03	1	81.4	A	-	B	B	A	A	A	A	A	B	-	A	A	B	A	A	A	B	B	B	B	-	A	A	B	B	A	B	B	A	A	A	B	B	-	B	A	A	A	A	A	A	A	A
AY106592	511	255.8	1.03			A	B	B	B	A	A	A	A	A	B	B	A	A	B	A	A	A	B	B	B	B	-	A	A	B	B	A	B	B	A	A	A	B	B	A	B	A	A	A	A	A	A	A	A
IDP1632	513.2	257.4	1.03	1	82.6	A	B	B	B	A	A	A	A	A	B	B	A	A	B	A	A	A	B	B	B	B	B	A	A	B	B	A	-	B	B	A	A	B	B	A	B	A	A	A	-	A	A	A	A
asg26	515.3	257.9	1.03	1	82.6	-	B	-	B	A	A	A	A	A	B	B	A	A	B	A	A	A	B	B	B	B	B	A	A	B	B	A	B	B	B	A	A	B	B	A	B	A	A	A	A	A	A	A	A
gpm121	515.89	257.99	1.03	1	96.4	A	B	B	B	A	A	A	A	A	B	B	A	A	B	A	A	A	B	B	B	B	B	A	A	B	-	-	B	B	B	-	-	B	B	A	-	A	A	A	-	-	A	A	A
lim51	516.69	258.7	1.03	1	86.3	A	B	B	B	A	A	A	A	A	B	B	A	A	B	A	A	A	B	B	B	B	B	A	A	B	B	A	B	B	B	A	A	B	A	B	A	B	B	B	B	B	B	B	A
bnlg439	517.8	259.1	1.03	1	83.5	A	B	B	B	A	A	A	A	A	B	B	A	A	B	A	A	A	B	B	B	B	B	A	A	B	B	A	B	B	B	A	A	B	B	A	B	A	A	A	A	A	A	A	A
bnlg1203	518.4	259.3	1.03	1	83.5	A	B	B	B	A	A	A	A	A	-	B	A	A	B	A	A	A	B	B	B	B	B	A	A	B	-	A	B	B	B	A	A	B	B	A	B	A	A	A	A	A	A	A	A
IDP349	518.61	259.31	1.03	1	83.8	A	B	B	B	A	A	A	A	A	B	B	A	A	B	A	A	A	B	B	B	B	B	A	A	B	B	A	-	B	B	A	A	B	B	A	B	A	A	A	-	A	A	A	A
IDP112	519.17	259.86	1.03	1	83.2	A	B	B	B	A	A	A	A	A	B	B	A	A	B	A	A	A	B	B	B	B	B	A	A	B	B	A	-	B	B	A	A	B	B	A	B	A	A	A	-	A	A	A	A
gpm101a	520.2	260.34	1.03	1	97.3	A	B	B	B	A	A	A	A	A	B	B	A	A	B	A	A	A	B	B	B	B	B	A	A	B	-	-	B	B	B	-	A	B	B	A	-	A	A	A	-	-	A	A	A
fad8	521.04	260.7	1.03	1	83.5	A	B	B	B	A	A	A	A	A	B	B	A	A	B	A	-	A	B	B	B	B	B	A	A	B	B	A	B	B	B	A	-	B	B	A	B	A	A	A	A	A	A	A	A
AY110640	525.1	264.4	1.03	1	85.8	A	B	B	B	A	A	A	A	A	B	B	-	A	B	A	A	A	B	B	B	B	B	A	A	B	B	A	B	B	B	A	A	B	B	A	B	A	A	A	A	A	A	A	A
IDP3865	531.58	267.18	1.03	1	85.1	A	B	B	A	A	A	A	A	A	B	B	A	A	B	A	A	A	B	B	B	B	B	A	A	B	B	A	-	B	B	A	A	B	B	A	B	A	A	A	-	B	A	A	A
gpm357	535.27	268.09	1.03	1	97.3	A	B	B	B	A	A	A	A	A	B	B	A	A	B	A	A	A	B	B	B	-	B	-	A	B	-	-	-	B	B	-	A	B	B	A	-	-	A	A	-	-	A	A	A
umc13	538.69	270.6	1.03	1	85.1	A	-	B	A	A	-	A	-	A	B	-	A	A	B	-	-	A	B	B	B	B	B	A	A	B	B	A	B	B	B	A	A	B	B	-	B	A	A	A	-	-	A	A	A
gpm567	542.38	271.78	1.03	1	98.2	A	B	B	A	A	A	A	A	A	B	B	A	A	B	A	A	A	B	B	B	B	B	A	A	B	-	-	B	B	B	-	A	B	B	A	-	A	A	A	-	-	A	A	A
asg35b	545.68	273.9	1.03	1	85.7	A	B	B	A	A	A	-	A	A	B	B	A	A	B	A	A	A	-	-	A	A	B	A	A	-	B	A	B	-	-	A	A	B	B	A	B	A	A	A	A	B	A	A	A
gpm63b	549.4	275.5	1.03	1	98.9	A	B	B	A	A	A	A	A	A	B	B	A	A	B	A	A	A	B	B	A	-	B	-	A	B	-	-	-	B	B	-	A	B	B	A	-	-	A	A	-	-	A	A	A
IDP875	552.83	277.33	1.03	1	87.5	A	A	B	A	A	A	A	A	A	B	B	B	A	B	A	A	A	B	B	B	B	A	A	A	B	B	A	-	B	B	A	A	B	A	A	B	A	A	A	-	B	A	A	A
AY110632	555.43	278.1	1.03	1	87.6	A	B	B	A	A	A	A	A	A	A	B	A	A	B	A	A	A	B	B	A	B	B	A	A	-	B	A	B	B	A	A	A	B	B	A	B	A	A	A	A	A	A	A	A
gpm498c	558.26	280.16	1.03	1	100	A	A	B	A	A	A	A	A	A	B	B	A	A	B	A	A	A	B	B	A	B	B	A	A	B	-	-	A	B	B	-	A	B	A	A	-	A	A	A	-	-	A	A	-
ndp2	562.76	282.6	1.03	1	87.8	A	A	B	A	A	A	A	A	A	B	B	B	A	B	A	A	A	B	B	B	B	A	A	A	B	B	A	A	B	B	A	A	B	A	A	-	A	A	A	A	B	A	A	A
mmp23	568.8	286.2	1.03	1	93.4	A	A	B	B	B	B	A	A	A	B	B	B	A	B	A	B	A	B	B	-	B	B	A	A	B	B	A	-	B	B	A	A	B	A	A	B	-	A	-	A	-	A	A	A
AY110240	573.34	287.14	1.03			A	A	B	A	A	A	A	A	A	B	B	B	A	-	A	A	A	B	B	A	B	A	A	A	B	B	B	A	B	B	A	A	B	-	A	B	A	A	A	A	B	A	A	-
gpm28c	574.3	287.16	1.03	1	102.7	A	A	B	A	A	A	A	A	A	B	B	B	A	B	A	A	A	B	A	B	B	A	A	A	B	-	-	A	B	B	-	A	B	A	A	-	A	A	A	-	-	A	A	A
AY107489	574.34	287.18	1.03			A	A	B	A	A	A	A	A	A	B	B	B	A	B	A	A	A	B	B	B	B	A	A	A	B	B	A	A	B	B	A	A	B	A	A	B	A	A	A	A	B	A	A	A
AW400087	574.38	287.2	1.03	1	90.2	A	A	B	B	B	B	A	A	A	B	B	B	A	B	A	B	A	B	B	-	B	-	A	A	B	B	B	A	B	B	-	A	B	A	A	B	-	A	-	A	-	A	A	-
ndp1	575.8	288.6	1.03	1	92.4	A	A	B	B	B	B	A	A	A	B	A	B	A	B	A	B	A	B	B	B	B	B	A	A	B	B	A	A	B	B	A	A	B	A	A	B	A	A	A	A	B	A	A	A
bnlg1866	578.7	290.1	1.03	1	92.4	A	A	B	B	B	B	A	A	A	B	A	B	A	B	A	B	A	B	A	B	B	B	A	A	-	B	-	A	B	B	A	A	B	A	A	B	A	A	A	A	B	A	A	A
umc1880	580.4	290.3	1.03	1	92.4	A	A	B	B	B	B	A	A	A	B	A	B	A	B	A	B	A	B	A	B	B	B	A	A	B	B	-	A	-	-	A	A	B	A	A	B	A	A	A	A	-	A	A	A
umc1598	581	290.7	1.04	1	92	A	A	B	B	B	B	A	A	A	B	A	B	A	B	A	B	A	B	A	B	B	-	A	A	B	B	A	A	B	B	A	A	B	A	A	B	A	A	A	A	B	A	A	A
lim432	583.1	292.4	1.04	1	91.1	A	A	A	B	B	B	A	A	A	B	A	B	A	B	A	B	B	B	A	B	B	-	A	A	B	B	A	A	B	B	A	A	B	A	A	B	A	A	A	A	B	A	A	A
mmp151a	589.6	297.2	1.04	1	92.9	A	A	A	B	B	B	A	A	A	B	A	B	A	B	A	B	B	B	A	B	B	B	A	A	B	B	B	A	B	B	A	A	B	A	A	B	B	A	B	A	B	A	A	A
AY110393	600	302.8	1.04	1	95.7	A	A	B	B	B	B	A	A	A	B	B	B	A	B	A	B	A	B	B	B	B	A	A	A	B	-	-	A	B	B	-	A	B	A	A	-	A	A	A	-	-	A	A	A
mmp100	614.2	311.4	1.04	1	95.2	A	A	A	B	B	B	A	A	A	B	B	A	A	B	A	B	B	B	-	B	B	B	-	A	B	B	A	A	B	B	A	A	B	A	A	B	A	A	A	A	A	B	A	A
umc2145	630.4	319	1.04	1	94	A	A	A	B	B	B	A	A	A	B	A	B	A	A	A	B	B	-	A	A	B	A	A	A	-	B	A	A	B	B	A	A	A	A	A	B	A	A	A	A	A	A	A	-
mmp56	639.9	320.9	1.04	1	93.9	A	A	A	B	B	B	A	A	A	B	A	B	A	A	A	B	B	B	A	A	B	-	A	A	B	B	A	A	B	B	A	A	A	A	A	B	-	A	A	A	B	A	A	A
gpm898	643.9	323	1.04	1	108	A	A	A	B	B	B	A	-	A	-	-	B	A	A	A	B	B	B	A	B	B	-	A	A	B	-	-	-	B	B	-	-	A	A	A	-	A	A	A	-	-	A	A	A
cdo938a	646.1	323.1	1.04	1	93	A	A	A	B	B	B	A	A	A	B	-	B	A	A	A	B	B	B	A	B	B	-	A	A	B	B	A	A	B	B	A	A	A	A	A	B	A	A	A	A	B	A	A	A
bnlg2238	649.8	326.7	1.04	1	94	A	A	A	B	B	B	A	A	A	B	A	B	A	A	A	B	B	B	A	B	B	B	A	-	B	B	A	A	B	B	A	A	-	A	A	B	A	A	A	A	B	A	A	A
umc2124a	655.2	328.5	1.04	1	94	A	A	A	B	B	B	A	A	A	B	A	B	A	A	A	B	B	B	A	-	B	A	A	A	B	B	A	A	-	B	A	A	-	A	A	B	-	-	-	A	-	A	A	-
IDP1489	660.46	331.96	1.04	1	94.5	A	A	A	B	B	B	A	A	A	B	A	B	A	A	A	B	B	B	A	B	B	A	A	A	B	B	A	-	B	B	A	A	A	A	A	B	A	A	A	-	B	A	A	A
umc1849	666.96	335	1.04	1	97	A	A	A	B	B	B	A	A	A	B	A	B	A	A	B	B	B	B	A	B	B	A	A	A	B	B	A	A	B	B	A	A	A	A	A	B	A	A	A	-	B	A	B	A
asg75	671.5	336.5	1.04	1	98	A	A	A	B	B	B	A	A	A	B	A	B	A	A	B	B	B	B	A	B	B	A	A	A	B	B	A	A	A	B	A	A	A	A	A	B	A	A	A	A	B	A	B	A
sod4	674	337.5	1.04			A	A	B	B	B	B	A	A	A	-	-	-	A	A	B	B	B	B	A	B	B	A	A	A	B	B	A	A	A	B	A	A	A	A	A	B	A	A	B	A	B	A	B	A
chr125b	677.86	340.36	1.04			A	A	B	B	B	B	A	A	A	B	A	B	A	A	B	B	B	B	A	B	B	A	A	A	B	B	A	A	A	B	A	A	A	A	A	B	A	A	B	A	B	A	A	A
asg30b	681.06	340.7	1.04	1	96.6	A	A	B	B	B	B	A	A	A	B	A	B	A	A	B	B	B	B	A	B	B	A	A	A	B	B	A	A	A	-	A	A	A	A	A	B	A	A	B	A	B	A	A	A
IDP739	684.65	343.95	1.04	1	96.6	A	A	B	B	B	B	A	A	A	B	A	B	A	A	B	B	B	B	A	B	B	A	A	A	B	B	A	-	A	B	A	A	A	A	A	B	A	A	B	-	B	A	A	A
IDP182	692.89	348.94	1.04	1	97.5	A	A	B	B	B	B	A	A	A	B	A	B	A	A	B	B	B	B	A	B	B	-	A	A	B	B	A	-	A	B	A	A	A	A	A	B	A	A	B	-	A	A	A	A
AY110330	699.54	350.6	1.04	1	98.1	A	A	B	B	B	B	A	A	A	B	-	B	A	A	B	-	-	B	A	B	B	B	A	A	B	B	A	A	A	B	A	A	A	A	A	B	A	A	B	A	A	A	A	A
IDP1411	701.23	350.63	1.04	1	98.4	A	A	B	B	B	B	A	A	A	B	A	B	A	A	B	B	B	B	A	B	B	B	A	A	B	B	B	-	A	B	A	A	A	A	A	B	A	A	B	-	A	A	A	B
gpm364	704.56	353.93	1.04	1	110.5	A	A	B	B	B	B	A	A	A	B	A	B	A	A	B	B	B	B	A	B	B	A	A	A	B	-	-	A	A	B	-	A	A	A	A	-	A	A	B	-	-	A	B	A
csu207	709.93	356	1.04	1	99	A	A	B	B	B	B	A	A	A	B	A	B	A	A	B	B	B	B	A	B	B	A	A	A	B	B	-	A	A	B	A	B	A	A	A	B	A	A	B	A	A	A	A	A
gpm492	716.42	360.42	1.04	1	111	A	A	B	B	B	B	A	A	A	B	A	B	A	A	B	B	B	B	A	B	B	-	A	A	-	-	-	A	A	B	-	A	A	A	A	-	A	A	B	-	-	A	A	A
umc2227	721.32	360.9	1.04	1	99.7	A	-	-	B	-	B	-	B	A	B	A	-	-	-	B	B	B	B	A	B	B	A	-	A	B	B	A	A	A	B	A	B	A	A	-	B	B	-	B	-	B	-	A	A
gpm933	729.12	368.22	1.04	1	111.6	A	A	B	B	-	B	A	A	A	B	A	B	A	A	B	-	-	-	A	B	B	A	A	A	B	-	-	A	A	B	-	B	A	A	A	-	A	A	B	-	-	A	A	A
ufg13b	737.42	369.2	1.04	1	103.1	A	A	B	B	B	B	A	A	A	B	B	A	B	B	A	A	A	A	B	-	A	B	-	B	B	B	A	-	A	B	A	A	A	A	A	-	-	A	B	A	B	A	A	A
sus2	738.72	369.52	1.04			A	A	B	B	B	B	A	A	A	B	A	B	A	A	B	B	B	B	A	B	B	A	A	A	B	-	-	A	A	B	-	B	A	A	A	-	A	-	B	-	-	A	A	A
ufg77	742.72	373.2	1.04	1	98.8	A	A	B	B	B	B	A	A	A	B	-	B	A	A	B	B	B	B	A	-	B	B	A	A	B	B	-	-	A	B	A	A	A	A	A	-	-	A	B	A	-	A	A	A
umc1917	748	374.8	1.04	1	97.5	A	A	B	B	B	B	A	A	A	B	A	B	A	A	B	B	B	B	A	B	B	-	A	A	B	-	A	A	A	B	A	A	A	A	A	B	A	A	B	A	A	A	A	A
isu041b	752	377.2	1.04	1	98.4	A	A	B	B	B	B	A	A	A	B	-	B	A	A	B	B	B	B	A	B	B	A	A	A	B	B	A	A	A	B	A	A	A	A	A	B	A	A	B	A	A	A	A	A
IDP2553	756.77	379.57	1.04	1	101.6	A	A	B	B	B	B	A	A	A	B	A	B	A	A	B	B	B	B	A	B	B	A	B	B	A	A	A	-	A	B	A	B	A	A	A	B	A	A	B	-	A	A	A	B
ufg43	763.17	383.6	1.04	1	101	A	B	B	B	B	B	A	A	B	B	-	B	B	A	B	B	B	B	A	-	B	A	A	A	B	B	-	A	A	B	A	B	A	B	A	-	-	A	B	A	-	A	A	A
bnlg1811	770	386.4	1.04	1	102.3	A	B	B	B	B	B	A	A	B	B	A	B	B	A	B	B	B	B	A	B	B	A	A	A	B	B	B	A	A	B	A	B	A	A	A	B	A	A	B	B	A	A	A	A
IDP1953	777.19	390.79	1.04	1	103.8	A	B	B	B	B	B	A	A	B	B	A	A	B	A	B	B	B	A	A	B	B	A	A	A	B	B	A	-	A	B	A	B	A	A	A	A	A	A	B	-	A	A	A	A
IDP99	781.59	390.8	1.04	1	104.4	A	B	B	B	B	B	A	A	-	B	A	A	B	B	B	B	B	A	A	B	B	A	A	A	B	B	A	-	A	B	A	B	A	A	A	A	A	A	B	-	A	A	A	A
dupssr26	781.92	391.12	1.04			-	A	B	B	B	B	A	A	A	B	-	A	B	B	B	B	B	A	A	B	B	A	A	A	B	B	-	A	A	B	A	B	A	A	A	A	A	A	B	B	A	A	A	A
gpm815a	782.6	391.48	1.04	1	115.6	-	A	B	B	B	B	A	A	A	B	A	A	B	B	B	B	A	A	A	-	-	-	-	A	B	-	-	-	-	-	-	-	A	A	A	-	-	A	B	-	-	A	A	A
umc2228	783.28	391.8	1.04	1	105.4	A	B	B	B	B	B	A	A	-	B	A	A	B	B	B	B	B	A	A	-	B	A	A	A	B	B	A	A	A	B	A	-	B	B	A	A	A	A	-	B	-	A	A	A
gpm251	783.95	392.15	1.04	1	117.1	B	A	B	B	B	-	A	-	A	-	A	A	-	-	B	A	B	A	A	B	A	-	-	A	B	-	-	-	A	B	-	B	A	A	A	-	-	A	B	-	-	A	-	A
aoc1	784.88	392.73	1.04			A	A	B	B	B	B	A	A	A	B	A	A	B	B	B	A	B	A	A	B	B	A	A	A	B	B	B	A	A	B	B	B	A	A	A	A	A	A	B	B	A	A	A	A
IDP252	788.69	395.96	1.04	1	106.8	-	A	B	B	B	B	A	A	A	B	A	A	B	B	B	A	B	A	A	B	B	A	A	A	B	B	B	-	A	B	B	B	A	A	A	A	A	A	B	-	A	A	A	B
gpm850c	792.48	396.52	1.04	1	120	A	A	B	B	A	A	A	A	A	B	A	A	B	B	B	A	B	A	A	B	B	A	A	A	B	-	-	A	A	B	-	B	-	A	A	-	A	A	B	-	-	-	A	A
umc2229	793.82	397.3	1.04	1	109.6	A	A	B	B	A	A	A	A	B	B	A	A	B	B	A	A	B	A	A	-	B	A	A	A	B	B	A	A	A	B	-	B	A	A	A	-	A	A	B	B	-	A	A	A
bnlg2295	795.5	398.2	1.04	1	108.6	A	A	B	B	A	A	A	A	B	B	A	A	B	B	A	A	B	A	A	B	B	A	A	A	B	B	-	A	A	B	B	B	A	A	A	A	A	A	B	B	A	A	A	A
gpm181	798.21	400.01	1.04	1	121.7	-	A	B	B	A	A	A	A	A	B	A	A	B	B	A	A	B	A	A	B	-	A	-	A	B	-	-	-	A	B	-	B	A	A	A	-	-	A	B	-	-	A	A	A
gpm198	800.08	400.07	1.04	1	121.7	-	A	B	B	A	A	A	A	A	B	A	A	B	B	A	A	B	A	A	B	B	A	A	A	B	-	-	A	A	B	-	B	A	A	A	-	A	A	B	-	-	A	A	A
IDP376	800.53	400.46	1.04	1	108.3	A	A	B	B	A	A	A	A	B	B	A	A	B	B	A	A	B	A	A	B	B	A	A	A	B	B	B	-	A	B	B	B	A	A	A	A	A	A	B	-	A	A	A	B
bnlg2086	801.66	401.2	1.04	1	110.7	A	A	B	B	A	A	A	A	B	B	A	A	B	B	A	A	B	A	A	B	B	B	A	A	B	B	A	A	-	B	B	B	A	A	A	A	A	A	B	-	-	A	A	A
umc2112	802.5	401.3	1.04	1	111	A	A	B	B	A	A	A	-	-	B	A	A	B	B	A	A	B	A	A	A	B	A	A	A	B	B	A	A	A	B	A	B	A	A	A	A	A	A	-	B	A	A	A	-
asg3	803.2	401.9	1.04	1	110.4	A	A	B	B	A	A	A	A	B	B	A	A	B	B	A	A	B	A	A	B	B	A	A	A	B	B	A	A	A	B	B	B	A	A	A	A	A	A	B	B	A	A	A	A
csu3	806.9	405	1.05	1	112.7	A	A	B	B	A	A	A	A	B	B	A	A	B	B	A	A	B	A	A	B	B	A	A	A	B	B	A	A	A	B	B	B	A	A	A	A	A	A	B	B	A	A	A	A
IDP1986	810.02	405.02	1.05	1	111.4	A	A	B	B	A	A	A	A	B	B	A	A	B	B	A	A	B	A	A	B	B	A	A	A	B	B	B	-	A	B	B	B	A	B	B	B	A	A	B	-	A	A	A	A
gpm532	810.99	405.97	1.05	1	121.7	A	A	B	B	A	A	A	A	A	B	A	A	B	B	A	A	B	A	A	B	B	A	A	-	B	-	-	A	A	B	-	B	A	A	A	-	A	A	B	-	-	A	A	A
IDP751	815.9	409.93	1.05	1	111.9	A	A	A	B	A	A	A	A	B	B	A	A	B	B	A	A	B	A	A	B	B	A	A	A	B	A	A	-	A	B	B	B	A	A	B	A	A	A	B	-	A	A	A	A
IDP1605	820.58	410.65	1.05	1	111	A	A	B	B	A	A	A	A	B	B	A	A	B	B	A	A	B	A	A	B	B	A	A	A	B	B	A	-	A	B	B	B	A	A	A	A	A	A	B	-	A	A	A	A
gpm305	822.45	411.8	1.05	1	123.3	B	A	B	B	A	A	A	A	A	B	A	A	B	B	A	A	B	A	B	B	-	A	-	A	B	-	-	-	B	B	-	B	A	-	A	-	-	A	B	-	-	A	A	A
mmp61	824.4	412.6	1.05	1	111.9	A	A	A	B	A	A	A	A	B	B	A	A	B	B	A	A	B	A	A	-	B	A	A	A	B	A	A	A	A	B	-	B	A	A	-	-	A	-	-	B	-	A	A	A
lim497	826.3	413.7	1.05	1	112.5	A	A	A	B	A	A	-	A	B	B	B	A	B	B	A	A	B	A	A	B	B	A	A	A	B	A	A	A	A	B	B	B	A	A	B	A	A	A	B	B	A	A	A	A
umc2025	830.7	417	1.05	1	112.9	A	A	A	B	A	A	A	A	B	-	A	A	B	B	A	A	B	A	A	B	B	B	-	A	B	-	A	B	A	-	-	B	B	-	B	A	A	-	B	B	B	A	A	A
mmp39	842.2	425.2	1.05	1	116.2	A	A	A	B	A	-	-	A	B	B	B	A	B	B	A	A	B	B	A	B	B	A	A	A	A	A	A	A	A	B	B	B	A	B	B	-	A	-	-	B	-	A	A	A
umc1515	855.8	430.6	1.05	1	114.1	A	A	A	B	A	A	A	A	B	B	A	A	B	B	A	A	B	B	A	B	A	A	A	A	A	A	A	A	A	B	B	B	A	B	B	A	A	A	B	B	A	A	A	A
myc7	861.8	431.2	1.05			A	A	A	B	A	A	A	A	B	B	A	A	B	B	A	A	B	B	A	B	A	A	A	A	A	-	-	A	A	B	-	B	A	B	B	-	A	A	B	-	-	A	A	A
IDP1457	863.6	432.4	1.05	1	115.9	A	A	A	B	A	A	A	A	B	B	A	A	B	B	A	A	B	B	A	B	A	A	A	A	A	A	A	-	A	B	B	B	A	A	B	A	A	A	B	-	A	A	A	A
gpm104	865.58	433.18	1.05	1	129.1	-	A	A	B	A	A	A	A	B	B	A	A	B	B	A	A	B	B	A	B	A	A	A	A	A	-	-	A	A	B	-	-	A	A	B	-	A	A	B	-	-	A	A	A
gpm787b	866.44	433.26	1.05	1	129.5	A	A	A	B	A	A	A	-	B	B	A	A	B	B	-	A	B	B	A	B	A	A	A	A	A	-	-	A	A	B	-	B	A	-	B	-	-	A	B	-	-	A	A	A
AY111680	866.86	433.6	1.05	1	116.2	A	A	A	B	A	A	A	A	B	B	A	A	B	B	A	A	B	B	A	B	A	A	A	A	A	A	A	A	A	B	B	B	A	A	B	A	A	-	B	B	A	A	A	A
IDP2367	867.25	433.65	1.05	1	115.3	A	A	A	B	A	A	A	A	B	B	A	A	B	B	A	A	B	B	A	B	A	A	A	A	A	A	A	-	A	B	B	B	A	A	B	A	A	A	B	-	A	A	A	A
IDP2412	869.52	435.87	1.05	1	116.2	A	B	A	B	B	A	A	A	B	B	A	A	B	B	A	A	B	B	A	B	A	A	A	A	A	A	A	-	A	B	B	B	A	A	B	A	A	A	B	-	A	A	B	A
gpm429c	871.78	435.91	1.05	1	132.1	A	A	A	B	B	A	A	A	B	B	A	A	B	B	A	A	B	B	A	B	A	A	A	A	A	-	-	A	A	A	-	-	A	A	B	-	A	A	B	-	-	A	A	A
AY109678	873.21	437.3	1.05	1	118.9	B	A	A	B	B	A	A	A	B	B	A	A	B	B	A	A	B	B	A	B	A	A	A	A	A	A	A	A	A	B	B	B	A	A	B	A	A	-	B	B	A	-	B	-
IDP194	874.65	437.35	1.05	1	118.8	A	A	A	B	B	A	A	A	B	A	A	A	B	-	A	A	B	B	A	B	A	A	A	A	A	A	A	-	A	B	B	B	A	A	B	A	A	A	B	-	A	A	B	A
mmp143	875.25	437.9	1.05	1	118.2	A	A	A	B	B	A	A	A	B	B	A	A	B	B	A	A	B	B	A	B	-	A	A	A	A	A	A	A	A	B	B	B	A	A	B	-	A	-	B	B	A	A	B	A
gpm540b	876.54	438.64	1.05	1	130.6	A	A	A	B	B	A	A	A	B	B	A	A	B	B	A	A	B	B	A	B	A	A	A	A	A	-	-	A	A	B	-	B	A	A	B	-	A	A	B	-	-	A	B	A
IDP1407	877.44	438.8	1.05	1	117.3	A	A	A	B	B	A	A	A	B	B	A	A	B	B	A	A	B	B	A	B	A	A	A	A	A	A	A	-	A	B	B	B	A	A	B	A	A	A	B	-	A	A	B	A
csu1138	877.8	439	1.05	1	117.6	A	A	A	B	B	A	A	A	B	B	A	A	B	B	A	A	B	B	A	B	A	A	A	A	A	A	A	A	A	B	B	B	A	A	B	A	A	A	B	B	A	A	B	A
rz323a	878.3	439.3	1.05	1	117.9	A	A	A	B	B	A	A	A	B	B	-	A	B	B	A	A	B	B	A	B	A	A	A	A	A	A	A	A	A	B	B	B	A	A	B	A	A	A	B	B	A	A	B	A
IDP2551	879.3	440	1.05	1	117.9	A	A	A	B	B	A	A	A	B	B	A	A	B	B	A	A	B	B	A	B	A	A	A	A	A	A	A	-	A	B	B	B	A	A	B	A	A	A	B	-	A	A	B	A
mmp101	881.2	441.2	1.05	1	118.9	A	A	A	B	B	A	A	A	B	B	B	A	B	B	A	A	B	-	A	B	-	A	A	A	A	A	A	-	A	B	B	B	A	A	-	-	A	-	-	B	-	A	B	A
AY110396	886.7	445.5	1.05	1	121.1	A	A	A	B	B	A	A	A	A	B	A	A	B	B	A	A	B	B	A	B	A	A	A	A	B	A	A	A	A	B	B	A	A	A	B	A	A	A	B	B	-	A	B	A
umc1676	896.3	450.8	1.05	1	119.1	A	A	A	B	B	A	A	A	A	-	A	A	B	-	A	A	B	B	A	B	A	A	A	A	A	A	A	A	A	B	B	B	A	A	B	A	A	A	B	B	A	A	B	A
IDP1675	901.62	450.82	1.05	1	118.5	A	A	A	B	B	A	A	A	B	B	A	A	B	B	A	A	B	B	A	B	A	A	A	A	A	A	A	-	A	B	B	B	A	A	B	A	A	A	A	-	A	A	A	A
AY106439	901.74	450.92	1.05			A	A	A	B	B	A	A	A	B	B	A	A	B	B	A	A	B	B	A	B	-	A	A	A	A	A	A	A	A	B	B	B	A	A	B	A	A	A	B	B	A	A	B	A
gpm519	901.93	451.01	1.05	1	130.7	A	A	A	B	B	A	A	-	B	B	A	A	B	B	A	A	B	B	A	B	A	A	A	A	A	-	-	A	A	B	-	-	A	A	B	-	A	A	B	-	-	A	B	A
umc2231	904.51	453.5	1.05	1	118.5	A	A	A	B	B	A	A	A	-	-	A	A	B	B	A	A	B	-	A	B	-	A	A	A	A	A	A	A	A	B	B	B	A	A	-	-	A	A	-	B	-	A	B	A
umc1626	907.02	453.52	1.05			A	A	A	B	B	A	A	A	-	B	A	A	B	B	A	A	B	B	A	B	A	A	A	A	A	A	A	A	A	B	B	B	A	A	B	A	A	A	-	B	A	A	B	A
umc1703	907.42	453.9	1.05	1	118.2	A	A	A	B	B	A	A	A	B	B	A	A	B	B	A	A	B	B	A	B	A	A	A	A	A	A	A	A	A	B	B	B	A	A	B	A	A	A	B	B	A	A	B	A
IDP676	915.73	461.83	1.05	1	118.5	A	A	A	B	B	A	A	A	B	B	A	A	B	B	A	A	B	B	A	B	A	A	A	A	A	A	A	-	A	B	B	B	A	A	B	A	A	A	B	-	A	A	B	A
AI855190	926.53	464.7	1.05	1	120.7	A	A	A	B	B	A	A	A	-	B	-	-	B	B	A	A	A	B	A	B	A	A	A	A	B	A	A	A	A	A	B	B	A	A	-	A	A	-	B	B	A	A	A	A
umc1906	931.7	467	1.05	1	121.1	A	A	A	B	B	A	A	A	B	B	A	A	B	B	A	A	A	B	A	B	A	A	A	A	B	A	A	A	A	A	B	B	A	A	B	A	A	A	B	B	A	A	A	A
umc1903a	934.9	467.9	1.05	1	120.7	A	A	A	B	B	A	A	A	B	B	A	A	B	B	A	A	A	B	A	B	A	A	A	A	B	A	A	A	A	A	B	B	A	A	B	A	A	A	B	B	A	A	A	A
mmp124	937.3	469.4	1.05	1	120.7	A	A	A	B	B	A	A	A	B	B	-	A	B	B	A	A	A	B	A	-	-	A	A	A	B	A	A	-	A	A	B	B	A	A	-	-	A	-	-	B	-	A	A	A
umc2232	940.3	470.9	1.05	1	120.7	A	A	A	B	B	A	A	A	B	B	A	A	B	B	A	A	A	B	A	-	-	A	A	A	B	A	A	A	A	A	B	B	A	A	-	-	A	-	-	B	-	A	A	A
umc1395	942.6	471.7	1.05	1	120.4	A	A	A	B	B	A	A	A	B	B	A	A	B	B	A	A	A	B	A	B	A	A	A	A	B	A	A	A	A	A	B	B	A	A	B	A	A	A	B	B	A	A	A	A
umc1321	944.9	473.2	1.05	1	121.9	A	A	A	B	B	A	A	A	B	B	A	A	B	A	A	A	A	-	A	B	A	A	A	A	B	A	A	A	A	A	A	B	A	A	B	A	A	A	B	B	A	A	A	A
IDP653	947	473.8	1.05	1	121.6	A	A	A	B	B	A	A	A	B	B	A	A	B	A	A	A	A	B	A	B	A	A	A	A	B	A	A	-	A	A	A	B	A	A	B	A	A	A	B	-	A	A	A	A
gpm692a	948.27	474.47	1.05	1	134.3	A	A	A	B	B	A	A	A	A	B	A	A	B	B	A	A	A	-	A	B	A	A	A	A	B	-	-	A	A	A	-	B	A	A	B	-	A	A	B	-	-	A	A	A
umc2233	948.97	474.5	1.05	1	121.9	A	A	A	B	B	A	A	A	-	B	A	A	B	A	A	A	A	-	A	-	-	A	A	A	B	A	A	A	A	A	-	-	A	A	-	-	A	A	-	B	A	A	A	A
umc1603	950.4	475.9	1.05	1	122.5	A	A	A	B	B	A	A	A	-	B	A	A	B	A	A	A	A	B	A	B	A	A	A	A	B	A	A	A	A	A	A	B	A	A	B	A	A	A	B	-	A	A	A	A
IDP34	952.69	476.79	1.05	1	121.6	A	A	A	B	B	A	A	A	B	B	A	A	B	A	A	A	A	B	A	B	A	A	A	A	B	A	A	-	A	A	A	B	A	A	B	A	A	A	B	-	A	A	A	A
gpm29	954.65	477.86	1.05	1	135.3	A	A	A	B	B	A	A	A	A	B	A	A	-	A	A	A	A	B	A	B	A	A	A	A	B	-	-	A	A	A	-	B	A	A	B	-	A	A	B	-	-	A	A	A
gpm349	956.84	478.98	1.05	1	136	-	A	A	B	B	A	A	A	A	B	A	A	B	A	A	A	A	B	A	B	A	A	A	A	B	-	-	A	A	A	-	-	A	A	B	-	A	A	B	-	-	A	A	A
gpm931b	958.16	479.18	1.05	1	136.5	-	A	A	B	B	A	A	-	A	B	A	B	B	A	A	A	A	B	A	B	A	-	-	A	B	-	-	-	B	A	-	B	A	A	B	-	-	B	B	-	-	A	A	A
gpm150b	959.48	480.3	1.05	1	139.3	-	A	A	B	B	A	A	A	A	B	-	-	-	A	A	A	A	B	A	B	-	A	-	-	B	-	-	-	A	A	-	B	A	A	B	-	-	A	B	-	-	A	A	A
IDP3914	966.6	484.7	1.05	1	129.8	A	A	A	B	A	A	B	A	A	A	A	A	A	A	A	A	A	A	A	A	A	A	A	A	A	A	A	-	A	B	A	A	A	A	A	A	A	A	A	-	A	A	A	A
uaz276	970.6	485.9	1.05	1	122.6	A	A	A	B	B	A	A	A	-	B	-	A	B	-	A	A	A	B	A	-	-	A	-	A	B	A	A	A	A	A	A	B	A	A	B	-	A	A	B	B	-	A	A	A
mbd106	971.84	485.94	1.05			A	A	A	B	B	A	A	A	A	B	A	A	B	A	A	A	A	B	A	B	A	A	A	A	B	A	A	A	B	A	A	B	A	A	B	A	A	A	B	B	A	A	A	A
IDP386	972.94	487	1.05	1	122.2	A	A	A	B	B	A	A	A	B	B	A	A	B	A	A	A	A	B	A	B	A	A	A	A	B	A	A	-	A	A	A	B	A	A	B	A	A	A	B	-	A	A	A	-
gpm618	976.51	489.51	1.05	1	137.9	-	A	A	B	B	A	A	A	A	B	A	A	B	A	A	A	A	B	A	B	A	A	A	A	B	-	-	A	B	A	-	B	A	A	B	-	A	A	B	-	-	A	A	A
umc67a	986.11	496.6	1.06	1	124.7	A	A	A	B	B	A	A	A	A	B	A	A	B	A	A	A	A	B	A	B	A	A	A	A	B	A	A	A	B	A	A	B	A	A	B	A	A	A	B	B	A	A	A	A
gpm229	993.49	496.89	1.06	1	138.6	A	A	A	B	B	A	A	A	A	B	A	A	B	A	A	A	A	B	A	B	B	A	A	A	B	-	-	A	B	A	-	B	A	A	B	-	A	A	B	-	-	A	A	A
gpm4	996.11	499.22	1.06	1	138.6	A	A	A	B	B	A	A	A	A	B	A	A	B	A	A	A	A	B	A	B	B	A	A	A	B	-	-	A	B	A	-	B	A	A	B	-	A	A	B	-	-	A	A	A
IDP2452	1000.42	501.2	1.06	1	125.2	A	A	A	B	B	A	A	A	A	B	A	A	B	A	A	A	A	B	A	B	A	A	A	A	B	A	A	-	B	A	A	B	A	A	B	A	A	A	B	-	A	A	A	A
umc1972	1004.5	503.3	1.06	1	124.3	A	A	A	B	B	A	A	A	A	B	A	A	B	A	A	A	A	B	A	B	B	-	A	A	-	-	A	A	B	A	-	B	A	A	B	A	A	A	-	B	A	A	A	A
IDP4037	1010.37	507.07	1.06	1	126.2	A	B	A	B	B	A	A	A	B	B	A	A	B	A	A	A	A	A	A	B	B	A	A	A	B	A	A	-	B	A	A	B	A	A	B	A	A	A	A	-	A	A	A	A
IDP741	1015.25	508.18	1.06	1	126.5	A	B	A	B	B	A	A	A	B	B	A	A	B	A	A	A	A	A	A	B	B	A	A	A	B	A	A	-	B	A	A	B	A	A	B	A	A	A	A	-	A	A	A	A
umc1812	1016.38	508.2	1.06	1	129.5	A	B	A	B	B	A	A	A	B	B	A	A	B	A	A	A	A	A	-	B	B	A	A	A	B	A	A	B	B	A	A	B	A	A	B	A	A	A	A	B	A	A	A	A
IDP4052	1019.52	511.32	1.06	1	128.3	A	B	B	B	B	A	A	A	B	B	A	A	B	A	A	A	A	A	A	B	B	A	A	A	B	A	A	-	B	A	A	B	A	A	B	A	A	A	A	-	A	A	A	A
mbd119	1025.32	514	1.06			B	B	B	B	B	A	A	A	B	B	A	A	B	A	A	A	A	A	A	B	B	A	A	B	B	A	B	B	B	A	A	B	A	A	B	A	A	A	A	B	A	A	A	-
myb6	1028.7	514.7	1.06	1	131.4	B	B	B	B	B	A	A	A	B	B	A	A	B	A	A	A	A	A	A	B	B	A	A	B	B	A	B	B	B	A	A	B	A	A	B	A	A	A	A	B	A	A	A	A
umc1590	1031.7	517	1.06	1	131.1	B	B	B	B	B	A	A	A	B	B	A	A	B	A	A	A	A	A	A	B	B	A	A	B	B	A	B	B	B	A	A	B	A	A	B	A	A	A	A	B	A	A	A	A
AY109499	1034.7	517.7	1.06	1	132.3	-	B	B	B	B	A	B	A	B	B	A	A	B	A	A	A	A	A	A	B	B	A	A	B	B	A	B	B	B	A	B	B	A	A	B	A	A	B	B	B	A	A	A	A
AY110566	1036.6	518.9	1.06			A	B	B	A	A	A	A	A	A	B	A	-	B	A	A	B	A	A	A	B	B	A	A	B	B	A	B	B	B	A	B	A	A	A	B	A	A	A	A	A	-	A	A	A
bnl5.59a	1039.3	520.4	1.06	1	133.5	B	-	A	B	B	-	A	A	B	B	-	B	B	A	A	B	A	A	A	B	B	A	A	B	B	A	B	B	B	A	A	-	A	A	-	A	A	A	A	B	A	A	A	A
IDP1703	1040.85	520.45	1.06	1	132.3	B	B	A	B	B	A	A	A	B	B	A	B	B	A	A	B	A	A	A	B	B	A	A	B	B	A	B	-	B	A	A	B	A	A	B	A	A	A	A	-	A	A	A	B
php20654	1043.75	523.3	1.06	1	133.9	B	-	A	B	B	-	A	B	B	B	-	B	B	A	A	B	A	A	A	B	A	A	A	B	B	A	B	B	B	A	A	B	A	A	-	A	A	A	A	B	A	A	A	A
AY110296	1047.2	523.9	1.06	1	133.6	B	B	A	B	B	A	A	B	B	B	A	B	B	A	A	B	A	A	A	-	-	A	A	B	B	A	B	B	B	A	-	-	A	A	-	-	A	-	-	B	A	A	A	-
IDP846	1048.4	524.5	1.06	1	135.4	B	B	A	B	B	A	A	B	B	B	A	B	B	A	A	B	A	A	A	B	A	A	A	B	B	A	B	-	B	A	A	B	-	B	B	-	A	A	A	-	A	B	A	B
asg58	1050.2	525.7	1.06	1	134.5	B	B	A	B	B	A	A	B	B	B	A	B	B	A	A	B	A	A	A	B	A	A	A	B	B	A	B	B	B	A	A	B	A	A	B	A	A	A	A	B	A	B	A	A
umc1811	1052.1	526.4	1.06	1	135.4	B	B	A	B	B	A	A	B	B	B	A	B	B	A	A	B	A	A	A	B	A	A	-	B	-	A	B	B	B	A	A	B	A	A	B	A	A	A	A	B	A	B	A	-
bnlg2057	1054	527.6	1.06	1	135.4	B	B	A	B	B	A	A	B	B	B	A	-	B	-	A	B	A	A	A	B	A	A	A	A	B	A	B	B	B	A	A	B	A	A	B	A	A	A	A	B	A	B	A	A
gpm706d	1055.29	527.69	1.06	5	109.4	B	A	A	B	B	B	A	A	B	B	A	A	B	B	A	A	B	B	A	B	-	A	-	A	A	-	-	-	A	B	-	B	A	A	B	-	-	A	B	-	-	A	B	A
umc2234	1056.69	529	1.06	1	134.5	B	B	A	B	B	A	A	B	B	B	A	B	B	A	A	B	A	A	A	-	-	A	A	B	B	A	B	B	B	A	-	-	A	-	-	-	A	A	A	B	A	B	A	A
bnlg1598	1061.8	532.8	1.06	1	137.2	A	B	A	B	B	A	A	B	A	B	A	B	A	A	A	B	A	A	A	B	A	-	A	B	B	A	A	B	B	A	A	B	A	A	B	A	A	A	A	B	A	B	A	-
umc1123	1067.9	535.1	1.06	1	137.8	A	B	A	B	B	A	A	B	A	B	A	B	A	A	A	B	A	A	A	B	A	A	A	B	B	A	-	B	B	A	A	B	A	A	B	A	A	A	A	B	A	B	A	B
AY104360	1076.4	541.3	1.06	1	139.9	A	B	B	B	B	A	A	B	A	B	A	B	A	A	B	B	A	A	A	A	A	A	A	B	B	A	A	B	B	B	A	B	A	A	B	A	A	A	A	B	A	B	B	A
mmp156	1085.5	544.2	1.06	1	141.8	B	B	B	B	B	A	A	B	A	B	B	B	A	A	B	B	A	A	A	A	A	A	A	B	B	A	A	B	B	A	A	B	A	A	-	-	A	-	-	B	A	B	A	A
bnlg1057	1092.5	548.3	1.06	1	142.1	B	B	B	B	B	A	A	B	A	B	A	B	A	A	B	A	A	A	A	A	A	-	A	B	B	A	A	B	A	B	A	B	A	A	B	A	A	A	A	B	A	A	B	A
umc1396	1096.7	548.4	1.06	1	142.1	B	B	B	B	B	A	A	B	A	B	A	B	A	A	B	A	A	A	A	A	A	-	A	B	-	A	A	B	A	B	A	B	A	A	B	A	A	A	A	B	A	A	B	A
nact15	1097.18	548.78	1.06			A	B	B	B	B	A	A	B	A	B	A	B	A	A	B	B	A	A	A	A	A	A	A	B	B	A	A	B	B	B	A	B	A	A	B	A	A	A	A	B	A	B	B	A
umc2235	1098.78	550	1.06	1	142.1	B	B	B	B	B	A	A	B	A	B	A	B	A	A	B	A	A	A	A	-	A	A	A	B	B	A	A	B	A	B	A	-	A	A	-	A	A	-	-	B	A	A	B	A
gpm688	1101.63	551.63	1.06	1	157	-	B	B	B	B	A	A	B	A	A	A	B	A	A	B	A	A	A	A	A	A	A	A	B	B	-	-	B	A	B	-	-	A	A	B	-	A	A	A	-	-	A	B	B
gpm894	1103.59	551.96	1.06	1	157.1	-	-	-	-	-	A	A	-	A	A	A	B	A	A	B	A	A	A	A	A	A	A	A	B	B	-	-	B	A	B	-	B	A	A	B	-	A	A	A	-	-	A	B	B
umc1748	1105.56	553.6	1.06	1	143.4	B	B	B	B	B	-	B	B	-	B	A	B	A	A	B	A	A	A	A	A	A	B	A	B	B	A	A	B	A	B	A	B	A	A	B	A	A	-	B	B	A	-	B	A
umc1919a	1109.4	555.8	1.06	1	142.7	B	B	B	B	B	A	A	B	A	B	A	B	A	A	B	A	A	A	A	A	A	-	A	B	B	A	A	B	A	B	A	B	A	A	B	A	A	A	A	B	A	A	B	A
bnlg1615	1113.4	557.6	1.06	1	146	-	B	B	B	B	A	A	B	A	A	A	B	A	A	B	A	A	A	A	A	A	A	A	B	B	A	A	B	A	B	A	B	A	-	B	B	A	A	A	B	A	A	B	A
csu805	1116.1	558.5	1.06	1	145.7	B	B	B	B	B	A	A	B	A	A	A	B	A	A	B	A	A	A	A	A	A	A	A	B	B	A	A	B	A	B	-	B	A	A	B	B	A	A	A	B	A	A	B	B
IDP168	1118.3	559.8	1.06	1	146.6	B	B	B	B	B	A	A	B	A	A	A	B	A	A	B	A	A	A	A	A	A	A	A	B	B	A	A	-	A	B	A	B	A	A	B	A	A	A	A	-	A	A	B	A
gpm169	1119.74	559.94	1.06	1	159.5	B	B	B	B	B	A	A	B	A	A	A	B	A	A	B	A	A	A	A	A	A	-	A	B	B	-	-	B	A	B	-	B	A	A	B	-	A	A	A	-	-	A	B	A
AY111153	1120.94	561	1.06	1	148.2	B	B	B	B	B	A	A	B	A	A	B	B	A	A	A	A	A	A	A	A	A	A	A	B	B	A	A	B	A	B	A	B	A	A	B	B	A	A	A	B	A	A	B	A
gpm906b	1123.62	562.62	1.06	1	157.1	B	B	B	B	B	A	A	B	A	A	A	B	A	A	A	A	A	A	-	-	A	A	-	B	B	-	-	-	A	B	-	B	A	A	B	-	-	A	A	-	-	A	B	A
umc2151	1126.52	563.9	1.06	1	155.2	B	B	B	B	B	A	A	B	B	-	B	B	A	A	A	A	A	A	A	B	-	B	A	B	B	A	A	B	-	B	B	B	A	A	B	B	B	B	B	B	A	A	B	-
IDP2465	1130.17	566.27	1.06	1	144.8	B	B	B	B	B	A	A	B	A	A	A	B	A	A	A	A	A	A	A	A	A	A	A	B	B	A	A	-	A	B	B	B	A	A	B	B	A	A	A	-	A	A	B	A
ntf1	1137.07	570.8	1.06	1	148	B	B	B	B	B	A	A	B	A	A	B	B	A	A	A	A	A	A	-	B	A	B	-	B	B	A	A	B	A	B	B	B	A	A	B	A	A	A	A	B	A	A	B	A
IDP790	1145.78	574.98	1.06	1	146.6	B	B	B	B	B	A	A	B	A	A	B	B	A	A	A	A	A	A	A	A	A	A	A	B	B	A	A	-	A	B	A	B	A	A	B	B	A	A	A	-	A	B	B	A
umc58	1150.88	575.9	1.06	1	148.8	B	B	B	B	A	A	A	B	A	A	-	B	A	A	A	A	A	A	-	-	A	-	-	B	B	A	A	B	A	B	A	B	A	A	B	-	-	A	-	B	A	A	B	A
asg16b	1154.1	578.2	1.06	1	147.5	B	B	B	B	B	A	A	B	A	A	B	B	A	-	A	A	A	A	A	-	A	-	-	B	B	A	A	B	A	B	A	B	A	A	B	-	-	A	-	B	A	B	B	A
IDP4057	1161.5	583.3	1.06	1	146.9	B	B	B	B	A	A	A	B	A	A	B	B	A	A	A	A	A	A	A	A	A	A	A	B	B	A	A	-	A	B	A	B	A	A	B	B	A	A	A	-	A	B	B	A
IDP438	1170.3	587	1.06	1	148.4	B	B	B	B	A	A	A	B	A	A	B	B	A	A	A	A	A	B	A	A	A	B	A	B	B	A	A	-	A	B	A	B	A	A	B	B	A	A	A	-	A	B	B	A
IDP295	1175.08	588.08	1.06	1	149.3	B	B	B	B	A	A	A	B	A	A	B	B	A	A	A	A	A	B	A	A	A	B	A	B	B	A	A	-	A	B	A	B	A	A	B	B	A	A	A	-	A	B	B	A
umc1709	1176.28	588.2	1.06	1	149.9	B	B	B	-	A	A	A	B	A	A	B	B	A	A	A	A	A	A	A	A	A	B	A	B	B	A	A	B	A	B	A	B	A	A	B	B	A	A	A	B	A	B	B	A
gpm906a	1176.62	588.42	1.06	1	159.9	A	-	B	B	B	-	-	B	A	A	A	B	-	A	A	A	A	A	A	A	-	A	-	B	B	-	-	-	A	B	-	B	A	A	B	-	-	A	A	-	-	A	B	-
php20644	1178.02	589.6	1.06	1	148.7	B	-	B	B	A	-	A	B	A	A	-	B	A	A	A	A	A	B	A	A	A	B	A	B	-	A	A	B	A	B	A	B	A	A	-	B	A	A	A	B	A	B	B	A
umc1924	1183.4	593.8	1.06	1	150.5	B	B	B	B	A	A	A	B	A	A	B	B	A	A	A	A	A	B	A	A	A	B	A	B	A	A	A	B	A	B	A	B	A	A	B	B	A	A	A	B	A	B	B	A
ufg50	1191.3	597.5	1.06	1	153.5	-	-	-	-	-	-	-	-	-	-	-	-	-	-	-	-	-	-	-	-	-	A	A	B	A	B	A	B	A	B	A	B	A	A	A	-	-	B	B	B	A	B	B	A
uaz147b	1197.5	600	1.06	1	150.8	B	B	B	B	A	A	A	B	A	A	B	B	A	A	A	A	A	B	A	-	A	B	A	B	A	A	A	B	A	B	A	B	A	A	B	-	-	-	-	B	A	B	B	A
gpm136	1202.59	602.59	1.06	1	164	B	B	B	B	B	B	A	B	A	A	B	B	A	A	A	A	A	B	A	B	A	B	A	A	A	-	-	B	A	B	-	B	A	A	B	-	A	A	A	-	-	B	B	A
csu1132	1206.39	603.8	1.06	1	152.8	B	-	-	-	B	B	A	B	A	A	B	B	A	A	A	A	A	B	A	B	A	B	A	A	A	A	A	B	A	B	A	B	A	A	B	B	A	A	A	B	A	B	B	A
umc2236	1208.6	604.8	1.06	1	152.5	B	B	B	B	B	B	A	B	A	A	B	B	A	A	A	A	A	-	A	B	-	B	A	A	A	A	A	B	A	B	A	-	A	A	-	-	-	-	A	B	A	B	B	A
umc1925	1211.3	606.5	1.06	1	154.1	B	B	B	B	B	B	A	B	A	A	B	B	A	A	A	A	A	B	A	B	A	B	A	A	A	A	B	B	A	B	B	B	A	A	B	B	A	A	B	B	B	B	B	A
asg62	1213.8	607.3	1.07	1	154.4	B	B	-	B	B	B	A	B	A	A	B	B	A	A	A	A	A	B	A	B	A	B	A	A	B	A	B	B	A	B	B	B	A	A	B	B	A	A	B	B	B	B	B	A
IDP1972	1215.73	608.43	1.07	1	155.2	B	B	B	B	B	B	A	B	A	A	B	B	A	B	A	A	A	B	A	B	A	B	A	A	A	A	B	-	A	B	B	B	A	A	B	A	A	A	B	-	B	B	B	B
gpm260a	1217.23	608.8	1.07	1	165.9	B	B	B	B	B	B	A	B	A	A	-	B	A	B	A	A	A	B	A	B	A	B	A	A	A	-	-	B	A	B	-	-	A	A	B	-	A	A	B	-	-	B	-	A
gpm820f	1218.58	609.78	1.07	1	166.4	-	B	B	B	B	B	A	B	A	A	B	B	A	B	A	A	A	B	A	B	A	B	A	A	A	-	-	B	A	B	-	B	A	A	B	-	A	A	B	-	-	B	B	A
umc2237	1228.28	618.5	1.07	1	161.1	B	B	B	B	B	B	B	B	A	B	A	B	A	B	A	A	A	A	B	B	-	B	A	A	A	B	B	B	A	B	A	B	A	B	B	A	A	A	A	B	B	B	B	A
umc2239	1249.1	630.6	1.07	1	169.1	A	B	B	B	B	B	B	B	A	A	B	B	A	B	A	A	A	A	-	-	A	A	A	A	A	-	B	B	A	B	A	B	A	B	A	A	A	A	A	A	-	A	B	A
gpm96	1265.03	634.43	1.07	1	176.8	A	B	B	B	B	-	B	B	A	B	B	B	A	-	A	A	A	A	B	B	A	A	A	A	-	-	-	B	A	B	-	B	B	B	B	-	B	A	-	-	-	A	B	A
gpm192	1270.52	636.09	1.07	1	177.5	A	B	B	B	B	B	B	B	A	B	B	B	A	B	A	A	A	A	B	B	-	B	-	A	A	-	-	-	A	B	-	B	B	B	B	-	-	A	B	-	-	A	B	A
umc2238	1274.39	638.3	1.07	1	168	A	B	B	B	B	B	B	B	A	B	B	B	A	B	B	A	A	A	B	B	-	B	A	A	A	B	B	B	A	B	-	B	B	B	B	A	-	-	-	B	B	A	B	A
csu374b	1280.6	642.3	1.07	1	165.1	A	B	B	B	B	B	-	B	A	B	B	B	A	B	A	A	A	A	B	B	A	B	-	A	A	B	B	-	A	B	-	B	B	B	B	A	-	A	A	B	B	B	B	A
IDP198	1288.29	645.99	1.07	1	166.7	A	B	B	B	B	B	B	B	A	B	B	B	A	B	A	A	A	A	B	B	A	A	A	A	A	B	B	-	A	B	B	B	B	B	B	A	B	A	B	-	B	A	B	A
IDP1656	1293.39	647.4	1.07	1	167	A	B	B	B	B	B	B	B	A	B	B	B	A	B	A	A	A	A	B	B	A	A	A	A	A	B	B	-	A	B	B	B	B	B	B	A	B	A	B	-	B	A	B	A
IDP716	1296.89	649.49	1.07	1	167.3	A	B	B	B	B	B	B	B	A	B	B	B	A	B	A	A	A	A	B	B	A	A	A	A	A	B	B	-	A	B	B	B	B	B	B	A	B	A	B	-	B	A	B	B
bcd98a	1298.99	649.5	1.07	1	168.2	A	B	B	A	B	B	B	B	A	B	-	B	A	B	A	A	A	B	B	B	A	A	A	A	A	B	B	B	A	B	B	B	B	B	B	A	B	A	B	B	B	A	A	A
umc1358	1302.9	653.4	1.07	1	170	A	B	B	A	B	B	B	B	B	B	A	A	B	B	A	B	A	B	-	B	A	A	A	A	A	B	B	B	A	B	B	B	B	B	B	A	B	A	B	B	B	A	A	A
AY111834	1310.1	656.7	1.07	1	172.2	A	B	B	A	B	B	B	B	B	B	A	A	B	B	A	B	A	B	B	B	B	A	A	A	A	B	B	B	A	B	A	B	B	B	B	A	B	-	B	B	B	A	A	A
bnlg1556	1315.3	658.6	1.07	1	171.5	A	B	B	A	B	B	B	B	B	B	A	A	B	B	A	B	A	B	B	B	B	A	A	A	A	B	B	B	A	B	B	B	B	B	B	A	A	A	B	B	B	A	A	A
gpm440	1317.44	658.84	1.07	1	195.9	B	A	B	A	B	A	A	A	A	A	A	A	A	B	A	B	A	B	B	A	B	A	A	A	A	-	-	B	A	B	-	A	A	A	A	-	B	A	B	-	-	B	B	A
gpm415a	1317.69	658.85	1.07	1	195.6	A	A	-	A	-	A	A	-	A	A	A	A	A	-	A	-	A	B	B	A	-	A	-	A	A	-	-	-	A	B	-	A	A	A	A	-	-	A	B	-	-	B	B	A
gpm63a	1317.73	658.88	1.07	1	196.9	A	B	A	B	A	B	A	A	A	-	B	A	A	-	A	A	A	B	A	A	B	A	-	B	-	-	-	-	A	B	-	A	B	B	A	-	-	A	A	-	-	A	B	A
gpm420b	1320.2	661.32	1.07	1	185.7	A	B	B	A	B	B	B	B	B	B	A	A	B	B	A	B	A	B	B	B	B	A	A	A	A	-	-	B	A	B	-	B	B	B	B	-	A	A	B	-	-	A	A	A
IDP243	1326.77	665.45	1.07	1	174.7	A	B	B	A	B	A	B	B	B	B	A	B	B	B	A	B	A	B	B	B	B	B	A	A	A	B	B	-	A	B	B	A	B	B	B	A	A	B	B	-	A	A	-	A
dmt103c	1335.11	669.66	1.07			A	B	B	A	B	A	B	B	B	B	A	B	B	B	A	B	A	B	B	B	B	B	A	A	A	B	B	B	A	B	B	A	B	B	A	A	A	B	B	B	A	A	A	A
umc23a	1339.86	670.2	1.07	1	175	A	-	B	A	B	-	B	B	B	B	-	B	B	B	A	B	A	B	B	A	B	B	A	A	A	B	B	B	A	B	B	A	B	-	-	A	A	B	B	B	-	A	-	A
IDP3873	1342.47	672.27	1.07	1	177.4	A	-	B	A	B	A	A	B	B	A	A	B	B	B	A	B	A	B	B	A	-	B	A	A	A	B	B	-	A	B	B	A	A	B	-	A	A	B	B	-	A	A	-	A
gpm852	1350.98	678.71	1.07	1	182.1	-	A	B	A	B	A	A	B	B	A	A	B	B	B	A	B	A	B	B	A	B	B	A	A	A	-	-	B	A	B	-	-	A	A	A	-	A	B	B	-	-	A	A	A
hmga102	1362.47	683.76	1.07			B	B	B	A	B	A	A	A	A	A	A	B	A	B	A	B	A	B	B	A	-	B	A	A	A	B	A	B	A	A	A	A	A	A	A	A	A	-	B	B	A	B	A	A
gpm802	1368.24	684.48	1.07	1	194.7	-	B	B	A	B	A	A	A	-	A	A	B	A	B	A	B	A	B	B	A	B	B	-	A	A	-	-	-	A	A	-	A	A	A	A	-	-	A	B	-	-	B	B	A
lim442	1369.68	685.2	1.07	1	182.4	B	A	B	A	B	A	A	A	A	A	A	B	A	B	A	B	A	B	B	A	B	B	A	A	A	B	A	B	A	A	A	A	A	A	A	A	B	A	B	B	A	B	B	A
IDP856	1375.7	690.5	1.07	1	183	B	A	B	A	B	A	A	A	A	A	A	B	A	B	A	B	A	B	B	A	A	B	A	A	A	B	A	-	A	A	A	A	A	A	A	A	B	A	B	-	B	B	B	A
IDP644	1384.09	693.59	1.07	1	185.5	B	A	B	A	B	A	A	A	A	A	A	A	A	B	A	B	B	B	B	A	A	A	A	A	A	B	A	-	A	B	B	A	A	A	A	A	B	A	B	-	B	B	B	A
mmp173	1387.19	693.6	1.07	1	186.7	B	A	B	A	B	A	A	A	A	A	B	A	A	B	A	B	B	B	B	-	-	A	A	A	A	B	A	B	A	B	-	A	A	A	A	A	-	A	A	B	-	B	B	A
php20661	1393.5	699.9	1.07	1	186.8	B	-	B	A	B	-	B	A	A	A	-	A	A	B	A	B	B	B	B	A	B	A	A	A	A	B	A	B	A	B	B	-	A	A	-	A	B	A	B	B	A	-	B	A
bnlg1025	1400.4	700.5	1.07	1	187	B	A	B	A	B	A	B	A	A	A	A	A	A	B	A	B	B	B	B	A	B	A	A	A	A	B	A	B	A	B	B	A	A	A	A	A	B	-	B	B	-	B	B	A
bcd207a	1404	703.5	1.07	1	186.1	B	A	B	A	B	A	A	A	A	A	-	A	A	B	A	B	B	B	B	A	A	A	A	A	A	B	A	B	A	B	B	A	A	A	A	A	B	A	B	B	-	B	B	A
AY110356	1409.9	706.4	1.07	1	188	B	A	B	A	B	A	A	A	A	B	A	A	A	B	A	B	B	B	B	A	B	A	-	A	A	B	A	B	A	B	B	B	A	A	A	A	B	A	B	B	-	B	B	A
umc1128	1417.9	711.5	1.07	1	190.4	B	A	B	A	B	A	A	A	A	A	A	A	A	A	A	B	B	B	B	A	B	A	A	A	A	B	A	B	A	B	B	B	A	A	A	A	B	A	B	B	A	B	B	A
IDP640	1425.9	714.4	1.07	1	192.6	B	A	B	A	B	B	A	A	A	A	A	A	A	A	A	A	B	B	B	A	A	A	A	B	A	B	A	-	A	B	B	B	A	A	A	A	B	A	B	-	A	B	B	A
bcd386a	1432.2	717.8	1.07	1	193.2	-	A	B	B	B	-	A	A	-	A	-	A	A	A	A	A	B	B	B	A	A	A	A	B	A	B	A	B	A	B	B	-	A	B	-	A	B	A	B	A	B	B	B	A
bnlg1564	1436.3	718.5	1.07	1	192.6	B	A	B	B	B	A	A	A	A	A	A	A	A	A	A	A	B	B	B	A	B	A	A	B	A	B	A	B	A	B	B	B	A	B	A	A	B	A	B	A	A	B	B	A
npi447a	1438.8	720.3	1.07	1	194.4	B	-	B	B	B	-	A	A	-	A	-	A	A	A	A	A	B	B	B	A	B	A	A	B	A	B	A	B	A	B	B	-	B	B	-	A	B	A	B	A	-	B	B	A
phi002	1441.2	720.9	1.07	1	193.2	B	A	B	B	B	A	A	A	A	A	A	A	A	A	A	A	B	B	B	A	B	-	A	B	A	B	A	B	A	B	B	B	B	B	A	A	B	A	B	A	A	B	B	A
umc1245	1442.8	721.9	1.07	1	194.3	B	A	B	B	B	A	A	A	A	A	A	-	A	A	A	A	B	B	B	A	-	-	A	-	A	-	A	B	A	B	B	-	B	B	A	A	-	-	B	-	-	B	B	A
AY110159	1444.2	722.3	1.07	1	193.6	B	A	B	B	B	A	A	B	A	-	A	A	A	A	A	-	B	B	B	A	B	-	A	B	A	B	A	B	A	B	B	B	-	B	A	A	B	-	B	A	-	B	B	A
umc128a	1444.7	722.4	1.08	1	193.6	B	-	B	B	B	-	A	A	A	A	-	A	A	A	A	A	B	B	B	A	B	-	A	B	A	B	A	B	A	B	B	B	B	B	-	A	B	A	B	A	-	B	B	A
umc37a	1448.5	726.1	1.08	1	196.1	B	A	B	B	B	A	A	A	A	A	B	A	A	A	A	A	B	B	B	B	B	B	A	B	A	B	A	B	A	B	B	B	B	B	A	A	B	B	B	A	B	B	B	A
IDP820	1453.89	727.79	1.08	1	193.7	B	A	B	B	B	A	A	A	A	A	A	A	A	A	A	A	B	B	B	A	B	A	A	B	A	B	A	-	A	B	B	B	B	B	A	A	B	A	B	-	A	B	B	A
AY110313	1462.99	735.2	1.08			B	A	B	B	B	A	A	A	A	A	A	A	A	A	B	A	B	B	B	B	B	B	A	B	A	B	A	B	A	B	B	B	B	B	B	B	B	B	B	A	B	B	B	B
IDP2492	1471.94	736.74	1.08	1	193.2	B	A	B	B	B	A	A	A	A	A	A	A	A	A	A	A	B	B	B	A	A	A	A	B	A	B	A	-	A	B	B	B	A	B	A	A	B	A	B	-	B	B	B	A
AY105132	1476.02	739.28	1.08			B	A	B	B	B	A	A	-	A	A	A	A	A	A	A	A	B	B	B	A	B	-	A	B	A	B	A	B	A	B	B	B	B	B	A	A	B	A	B	A	-	B	B	A
AY110191	1479.68	740.4	1.08	1	193.8	B	A	B	B	B	A	A	A	A	A	A	A	A	A	A	A	B	B	B	A	B	A	A	B	A	B	A	B	A	B	B	B	A	B	A	A	B	A	B	A	B	B	B	A
IDP1982	1481.91	741.51	1.08	1	194.3	B	A	B	B	B	A	A	A	A	A	A	A	A	A	A	A	B	B	B	A	B	A	A	B	A	B	A	-	A	B	B	B	B	B	A	A	B	A	B	-	A	B	B	A
IDP126	1483.03	741.52	1.08	1	195.5	B	A	B	B	B	A	A	A	A	A	A	A	A	A	A	A	B	B	B	B	B	B	A	B	A	B	A	-	A	B	B	B	B	B	A	A	B	A	A	-	A	B	B	A
cdo98b	1486.22	744.7	1.08	1	200.5	B	B	B	B	B	B	A	A	A	A	-	A	A	A	A	-	-	B	B	B	B	A	A	B	A	B	A	B	A	B	B	B	B	B	B	B	B	A	A	A	B	B	B	A
umc1998	1492.6	747.9	1.08	1	199.5	B	B	B	B	B	B	A	A	A	A	A	A	A	A	A	A	B	B	B	B	B	B	-	B	B	B	A	B	A	B	B	B	B	B	B	A	-	A	B	A	A	-	B	A
mmp99	1497.9	750	1.08	1	198.7	B	B	B	B	A	B	A	A	A	A	B	A	A	A	A	A	B	B	B	B	B	B	-	B	A	B	A	-	A	B	B	B	B	B	B	A	A	A	A	A	A	B	B	A
gpm389a	1502.27	752.27	1.08	1	203.1	B	B	B	B	A	B	A	A	A	A	A	A	-	A	A	A	B	B	B	B	B	B	A	B	A	-	-	B	A	B	-	-	B	B	A	-	B	A	A	-	-	B	B	A
bnlg2228	1507.47	755.2	1.08	1	197.1	B	A	B	B	-	B	A	A	A	A	A	A	A	A	A	A	B	B	B	B	B	B	A	B	A	B	B	B	B	B	B	B	B	B	-	A	B	A	A	A	A	B	B	A
umc83a	1511.7	756.5	1.08	1	197.7	B	A	B	B	A	B	A	A	A	A	B	A	A	A	A	A	B	B	B	B	B	B	A	B	A	B	B	-	B	B	B	B	B	B	B	A	-	A	-	A	A	B	B	A
lim254	1516.8	760.3	1.08	1	200.7	A	A	B	A	A	B	A	A	A	A	-	A	A	A	A	A	B	B	-	B	B	B	-	B	A	B	B	B	B	B	B	-	B	B	B	A	-	A	-	A	A	-	B	A
chr124	1522.5	762.2	1.08			A	A	B	A	A	B	A	A	A	A	A	A	A	A	A	A	B	B	B	B	B	B	A	B	A	B	B	B	B	B	B	B	B	B	A	A	B	A	A	A	A	A	B	A
npi120	1528.1	765.9	1.08	1	199.5	-	-	-	-	-	-	-	-	-	-	-	A	A	A	A	A	B	B	B	B	B	B	A	B	A	B	B	B	B	B	B	-	B	B	-	A	B	A	A	A	-	A	B	A
gpm819	1534.25	768.35	1.08	1	206.1	A	B	B	A	A	B	A	A	A	A	A	A	A	A	A	A	B	B	B	B	B	B	A	B	A	-	-	B	B	B	-	-	B	B	B	-	B	B	A	-	-	A	B	A
umc2080	1537.75	769.4	1.08	1	200.4	A	A	B	A	B	B	A	A	A	A	A	A	A	A	-	A	B	B	B	B	B	B	-	B	A	B	B	B	B	B	B	B	B	B	B	-	-	-	-	A	A	A	B	-
umc1955	1539.8	770.4	1.08	1	201.4	A	A	B	A	A	B	A	A	A	A	A	A	A	A	A	A	B	B	B	B	B	B	B	B	B	-	B	B	B	B	B	-	A	-	B	A	-	B	B	A	A	-	A	A
gpm243b	1544.79	774.39	1.08	1	207.3	A	A	B	A	A	B	A	A	A	A	A	A	A	A	A	A	B	B	B	B	B	B	A	B	A	-	-	B	B	B	-	-	B	B	A	-	B	B	A	-	-	A	B	A
umc2181	1548.89	774.5	1.08	1	202.7	A	A	B	A	A	B	A	A	A	A	B	A	A	A	-	A	B	B	B	B	B	B	A	B	A	B	B	B	B	-	B	B	B	B	B	A	B	B	B	A	B	A	B	-
IDP669	1549.7	775.2	1.08	1	202	A	A	B	A	A	B	A	A	A	A	A	A	A	A	A	A	B	B	B	A	B	B	A	B	A	B	B	-	B	B	B	B	B	B	A	A	B	B	A	-	B	A	B	A
IDP512	1550.7	775.5	1.08	1	201.7	A	A	B	A	A	B	A	A	A	A	A	A	A	A	A	A	B	B	B	B	B	B	A	B	A	B	B	-	B	B	B	B	B	B	A	A	B	B	A	-	B	A	B	A
IDP707	1551.99	776.49	1.08	1	201.1	A	A	B	A	A	B	A	A	A	A	A	A	A	A	A	A	B	B	B	B	B	B	A	B	A	B	B	-	B	B	B	B	B	B	A	A	B	B	A	-	B	A	B	A
umc1838a	1553.89	777.4	1.08	1	202	A	A	B	A	A	B	A	A	A	A	A	A	A	A	A	A	B	B	B	B	B	B	A	B	A	B	B	B	B	B	B	B	B	B	B	A	B	B	A	A	B	A	B	A
umc1446	1559	781.6	1.08	1	202	A	A	B	A	A	B	A	A	A	B	A	A	A	A	A	A	B	B	B	B	B	B	A	B	A	B	B	A	B	B	B	-	B	B	A	A	B	B	A	A	B	-	B	A
umc1928	1564.8	783.2	1.08	1	202.3	A	A	B	A	A	B	A	A	A	A	A	A	A	A	A	A	B	B	B	A	B	B	A	B	A	B	B	A	B	B	B	A	B	B	A	A	B	B	A	A	B	A	B	A
IDP3997	1566.71	783.51	1.08	1	203.5	A	A	B	A	A	B	A	A	A	A	B	A	A	A	A	A	B	B	B	A	B	B	A	B	A	B	B	-	B	B	B	B	B	B	B	A	B	B	A	-	B	A	B	A
mmp22	1568.21	784.7	1.08	1	202	A	A	B	A	A	B	A	A	A	A	A	A	A	A	A	A	B	B	B	-	-	B	A	B	A	B	B	A	B	B	B	-	B	B	-	A	-	B	B	A	B	A	B	A
an1	1570	785.3	1.08	1	202.1	A	A	B	A	A	B	A	A	A	A	A	A	A	A	A	A	B	B	B	-	-	B	A	B	A	B	B	A	B	B	B	-	B	B	B	A	-	B	-	A	B	A	B	-
gpm547c	1571.75	786.45	1.08	1	209.7	A	A	B	A	A	B	A	A	A	A	B	A	A	A	A	A	B	B	B	B	B	B	A	B	A	-	-	A	B	B	-	B	B	B	B	-	-	B	B	-	-	A	B	A
sdg123	1579.85	793.4	1.08			A	A	B	A	A	B	A	A	A	A	A	A	A	A	A	A	B	B	B	B	B	B	A	B	A	B	B	A	B	B	B	-	B	B	A	A	B	B	-	A	B	A	B	A
IDP1468	1590.66	797.26	1.08	1	207.7	A	A	B	A	A	B	A	A	A	A	B	B	A	A	A	A	B	B	B	B	B	B	A	B	A	B	B	-	B	B	B	B	A	B	B	A	B	B	A	-	B	A	B	A
umc1991	1597.96	800.7	1.08	1	210.4	A	-	B	A	A	B	A	A	A	A	A	B	A	A	A	A	B	B	B	B	B	B	B	B	B	-	B	A	B	-	B	-	A	-	A	A	A	B	A	A	-	B	A	A
bnlg1643	1601.42	800.72	1.08			A	A	B	A	A	B	A	A	A	A	B	B	A	A	A	A	B	-	B	B	B	B	A	B	A	B	B	A	B	B	B	-	A	B	B	A	B	B	B	A	B	A	B	A
gpm608	1604.13	803.41	1.08	1	211.3	A	A	B	A	A	B	A	A	A	A	B	B	A	A	A	A	B	B	B	B	B	B	A	B	A	-	-	A	B	B	-	-	A	B	B	-	B	B	B	-	-	A	B	A
umc1383	1608.71	805.3	1.08	1	207.5	A	A	B	A	A	B	A	A	A	A	B	B	A	A	A	A	B	B	B	B	B	B	A	B	A	B	B	A	B	B	B	B	A	B	B	A	B	B	B	A	B	A	B	A
umc2240	1611.8	806.5	1.08	1	207.5	A	A	B	A	A	B	A	A	A	A	B	B	A	A	A	A	B	B	B	B	B	B	A	B	A	B	B	A	B	B	B	B	A	B	A	A	B	B	-	A	B	A	B	A
AY106137	1614.07	807.57	1.08			A	A	B	B	B	B	A	A	B	A	A	-	B	B	A	A	B	B	B	B	B	B	A	B	A	B	B	B	B	B	B	-	A	B	A	A	A	B	A	B	B	A	B	A
nfc103a	1617.43	809.86	1.08			A	A	B	B	A	B	A	A	B	A	-	B	B	B	A	A	B	B	B	B	B	B	A	B	A	B	B	B	B	B	B	-	A	B	-	A	A	B	B	B	B	A	B	A
umc1914	1619.76	809.9	1.08	1	211.2	A	A	B	B	A	B	A	A	B	A	B	B	B	B	A	A	B	B	B	B	B	B	A	B	A	B	B	A	B	B	B	-	A	B	B	A	A	B	B	B	B	A	B	A
AY109506	1620.9	811	1.08	1	210.6	A	A	B	B	A	B	A	A	B	A	-	B	B	B	A	A	B	B	B	B	B	B	A	B	A	B	B	A	B	B	B	B	A	B	-	B	A	B	-	B	B	A	B	-
gpm838c	1622.34	811.34	1.08	1	214.6	A	A	B	B	A	B	A	A	B	A	B	B	B	B	A	A	B	B	B	B	B	B	A	B	A	-	-	A	B	B	-	-	A	B	B	-	A	B	B	-	-	A	B	A
cdj2	1623.64	812.3	1.09	1	210.9	A	A	B	B	A	B	A	A	B	A	A	B	B	B	A	A	B	B	B	B	B	B	A	B	A	-	-	A	B	B	-	-	A	B	A	-	A	B	B	-	-	A	B	A
ufg53	1627.5	815.2	1.09	1	210.9	A	A	B	B	A	B	A	A	B	A	A	B	B	B	A	A	B	B	B	B	B	B	-	B	A	B	B	A	B	B	B	-	A	B	-	-	A	B	-	A	B	A	B	A
IDP630	1632.5	817.3	1.09	1	211.5	A	A	B	B	A	B	A	A	B	A	B	B	B	B	A	A	B	B	B	B	B	B	A	B	A	B	B	-	B	B	B	B	A	B	B	A	A	B	A	-	B	A	B	A
IDP3841	1636.18	818.88	1.09	1	211.2	A	A	B	B	B	B	A	A	B	A	-	B	B	B	A	A	B	B	B	B	B	B	A	B	A	B	B	-	B	B	B	B	A	B	-	A	A	B	A	-	B	A	B	A
csu696	1640.38	821.5	1.09	1	212.1	A	A	B	B	B	B	A	A	B	A	-	B	B	B	A	A	B	B	B	B	B	B	A	B	A	B	B	B	B	B	B	-	A	B	A	-	A	B	B	B	B	A	B	-
rz403	1647.3	825.8	1.09	1	212.4	A	A	B	B	B	B	A	A	-	A	-	B	B	B	A	A	B	B	B	B	B	B	A	B	A	B	B	A	B	B	B	B	B	B	A	A	A	B	A	B	B	A	B	A
gpm862	1655.66	829.86	1.09	1	222	A	A	B	B	A	B	B	B	B	B	A	A	B	B	B	A	B	B	A	B	B	B	A	B	A	-	-	B	B	B	-	B	-	-	A	-	A	A	A	-	-	A	A	B
gpm663a	1659.97	830.11	1.09	1	222.1	A	A	B	-	A	B	B	B	-	B	A	A	B	B	B	A	B	B	A	B	B	B	A	B	A	-	-	B	B	B	-	B	B	B	A	-	A	A	A	-	-	A	B	A
gpm85	1660.97	830.86	1.09	1	222.4	A	-	B	B	A	-	B	B	-	-	A	-	B	B	B	A	B	B	-	-	B	B	A	B	A	-	-	B	B	B	-	B	B	B	A	-	A	-	A	-	-	A	B	A
gpm266	1661.97	831.11	1.09	1	222.5	A	A	B	B	A	B	A	B	B	A	A	A	B	B	A	A	B	B	A	B	B	B	A	B	A	-	-	B	B	B	-	B	B	B	-	-	A	A	A	-	-	A	B	A
gpm277	1662.48	831.37	1.09	1	222.6	A	A	B	B	A	B	A	B	B	A	A	A	B	B	A	A	B	B	A	B	B	B	A	B	A	-	-	B	B	B	-	B	B	B	-	-	A	A	A	-	-	A	B	A
chrom7	1664.37	833	1.09	1	215.5	A	-	B	B	B	B	A	B	B	B	-	B	B	B	A	A	B	B	A	B	B	B	A	B	A	B	B	A	B	B	B	B	B	B	B	-	A	B	A	B	A	A	B	A
glb1	1672.3	839.3	1.09	1	217.4	A	A	B	B	B	B	-	B	B	B	A	B	B	B	A	A	-	B	A	B	B	B	A	B	A	B	B	A	B	B	B	B	B	B	A	A	A	B	A	B	A	A	B	A
IDP2516	1679.94	840.64	1.09	1	216.7	A	A	B	B	B	B	A	B	B	B	A	B	B	B	A	A	B	B	A	B	B	B	A	B	A	B	B	-	B	B	B	B	B	B	A	A	A	B	A	-	A	A	B	A
umc2047	1682.94	842.3	1.09	1	216.4	A	B	B	B	B	B	A	B	B	B	B	B	B	B	A	A	B	B	A	B	B	B	-	B	A	-	B	A	B	B	B	B	B	B	B	A	A	B	A	B	A	A	-	A
IDP3803	1684.64	842.34	1.09	1	213.6	A	A	B	B	B	B	A	B	B	B	B	B	B	B	A	A	B	B	B	B	B	B	A	B	A	B	B	-	B	B	B	B	B	B	B	A	A	B	A	-	B	A	B	A
gpm138b	1686.75	844.41	1.09	1	227.8	A	-	B	B	B	B	A	-	B	A	B	-	-	-	-	-	B	B	-	-	B	-	-	-	A	-	-	-	B	-	-	B	B	B	B	-	-	A	A	-	-	A	B	A
umc140a	1690.51	846.1	1.09	1	217.3	A	-	B	B	B	B	-	B	B	A	-	B	-	B	A	A	B	B	A	B	B	B	A	B	-	B	B	-	B	B	B	-	B	B	A	-	A	A	A	B	A	-	B	A
bnlg1331	1693.1	847	1.09	1	217.1	-	-	B	B	-	-	A	B	B	A	-	-	-	-	-	A	B	B	A	B	B	B	-	-	A	-	B	A	-	-	-	-	B	B	-	A	-	-	-	B	A	A	B	-
IDP1420	1694.3	847.3	1.09	1	217.8	A	B	B	B	B	B	A	B	B	A	A	B	B	B	A	A	B	B	A	B	B	B	A	B	A	B	B	-	B	B	B	B	B	B	A	A	A	A	A	-	A	A	B	A
IDP3798	1696.28	848.98	1.09	1	220.3	A	B	B	B	B	B	A	B	B	A	B	B	B	B	A	A	B	B	A	B	B	B	A	B	A	B	B	-	B	B	B	B	B	B	B	B	A	A	A	-	A	A	B	A
IDP3993	1700.96	851.98	1.09	1	218.5	A	A	B	B	B	B	A	B	B	A	A	B	B	B	A	A	B	B	A	-	B	B	A	B	A	B	B	-	B	B	B	B	B	B	A	B	A	A	A	-	A	A	B	B
AY110452	1707.38	855.4	1.09	1	222.9	A	A	B	B	B	B	A	B	B	A	B	B	B	B	B	A	B	B	A	B	A	B	A	B	A	B	B	A	B	B	B	B	B	B	B	B	A	A	-	A	B	A	B	B
IDP2347	1716.72	861.32	1.09	1	220	A	A	B	B	B	B	A	B	A	A	A	B	B	B	A	A	B	B	A	B	B	B	A	B	A	B	B	-	B	B	B	B	B	B	A	B	A	A	A	-	A	A	B	B
gpm129	1738.27	876.95	1.09	1	222.6	A	A	B	B	B	B	B	B	B	A	A	B	B	B	A	A	B	B	A	B	B	B	A	B	A	-	-	A	B	B	-	B	B	B	A	-	A	A	A	-	-	-	B	B
mmp195d	1756.65	879.7	1.09	1	221.6	A	A	B	B	B	B	-	B	A	A	A	B	B	B	A	A	B	B	A	B	B	B	A	B	A	B	B	B	B	B	B	B	B	B	A	B	B	A	A	A	A	A	B	-
tb1	1762.4	882.7	1.09			A	A	B	B	B	B	A	B	A	A	A	B	B	B	A	A	B	B	A	B	B	B	B	B	A	B	B	B	B	B	B	-	A	A	B	-	A	A	A	A	A	A	-	-
AY112283	1765.73	883.03	1.09			A	A	B	B	B	B	A	B	A	A	A	B	B	B	-	A	B	B	A	B	B	B	A	B	A	A	B	A	B	B	A	B	B	B	A	B	A	-	A	A	A	A	B	B
d8	1766.11	883.08	1.09			A	A	B	B	B	B	A	B	A	A	A	B	B	B	-	A	B	B	A	B	B	B	A	B	A	-	-	B	B	B	-	B	B	B	-	-	A	A	A	-	-	A	B	B
IDP340	1769.18	886.1	1.09	1	221.5	A	A	B	B	B	B	A	B	A	A	A	B	B	B	A	A	B	B	A	B	B	B	A	B	A	B	B	-	B	B	B	B	B	B	B	B	A	A	A	-	A	A	B	B
IDP3977	1772.79	886.69	1.09	1	224	A	A	B	B	A	B	A	B	B	A	A	A	B	B	A	A	B	B	A	B	B	B	A	B	A	B	B	-	B	B	B	B	B	B	A	B	A	A	A	-	A	A	B	A
IDP437	1773.59	886.9	1.1	1	221.8	A	B	B	B	B	B	A	B	B	A	B	B	B	B	A	A	B	B	A	B	B	B	A	B	A	B	B	-	B	B	B	B	B	B	B	B	A	A	A	-	A	A	B	B
gpm350a	1776.69	889.79	1.1	1	222.6	A	A	B	B	A	B	A	B	B	A	A	A	B	B	A	A	B	B	A	B	B	B	A	B	A	-	-	B	B	B	-	B	B	B	A	-	A	A	A	-	-	A	B	A
AI665421	1779.69	889.9	1.1	1	224	A	A	B	B	A	B	A	-	B	A	A	A	B	B	A	A	B	B	A	B	B	B	A	B	A	B	B	B	B	B	-	B	B	B	-	B	-	A	A	A	A	A	B	-
gpm660a	1779.83	889.93	1.1	1	227.6	A	A	B	B	A	B	A	B	B	A	A	A	B	B	A	A	B	B	A	B	B	B	A	B	A	-	-	B	B	B	-	B	B	B	B	-	A	A	A	-	-	A	B	A
chb101b	1780.4	890.47	1.1			A	A	B	B	A	B	A	B	B	A	A	A	B	B	A	A	B	B	A	B	B	B	A	B	A	B	B	B	B	B	B	B	B	B	-	B	A	-	A	A	A	A	B	A
gpm801a	1781.35	890.88	1.1	1	227.4	A	A	B	B	A	B	A	B	B	A	A	A	B	B	A	A	B	B	A	B	B	B	A	B	A	-	-	B	B	B	-	B	B	B	B	-	A	A	A	-	-	A	B	A
AY110019	1781.78	890.9	1.1	1	225	A	A	B	B	A	B	A	B	B	A	A	A	B	B	A	A	B	B	A	B	B	B	A	B	A	-	-	B	B	B	-	B	B	B	B	-	A	A	A	-	-	A	B	A
bcd808a	1782.6	891.7	1.1	1	225.2	A	A	B	B	A	B	A	B	B	A	-	A	B	B	A	A	B	B	A	B	B	-	-	B	A	B	B	B	B	B	B	B	B	B	B	B	A	A	A	A	A	A	B	A
nfa103a	1783.8	892.1	1.1	1	224.9	A	A	B	B	A	B	A	B	B	A	A	A	-	B	A	A	B	B	A	B	B	B	A	B	A	B	B	-	B	B	-	B	B	B	B	B	-	A	A	A	A	A	B	A
umc2189	1784.3	892.2	1.1	1	226.8	-	A	B	B	A	B	A	B	-	A	A	A	B	B	A	A	B	-	A	B	B	B	A	B	A	B	B	B	B	B	-	-	-	-	B	B	-	A	A	A	A	A	B	-
IDP1636	1785.9	893.7	1.1	1	224.3	A	A	B	B	A	B	A	B	B	A	A	A	B	B	A	A	B	B	A	B	B	B	A	B	A	B	B	-	B	B	B	B	B	B	A	B	A	A	A	-	A	A	B	A
umc2149	1792.4	898.7	1.1	1	227	A	A	B	B	A	B	B	B	B	B	A	A	B	B	B	A	B	B	A	B	B	B	A	B	A	B	B	B	B	B	-	B	B	B	B	B	-	A	A	A	A	A	B	-
gpm521a	1797.85	899.15	1.1	1	227.9	-	A	B	B	B	B	B	B	B	A	A	A	B	B	A	B	B	B	A	B	B	B	A	B	A	-	-	-	B	B	-	B	B	B	B	-	B	A	A	-	-	A	B	A
mmp83	1798.35	899.2	1.1	1	227	A	A	B	B	A	B	B	B	B	B	-	A	B	B	B	A	B	B	A	B	B	B	A	B	A	B	B	B	B	B	-	B	B	B	B	B	-	A	A	A	A	A	B	A
IDP527	1801.05	901.85	1.1	1	226.4	A	A	B	B	A	B	B	B	B	B	A	A	B	B	B	A	B	B	A	B	B	B	A	B	A	B	B	-	B	B	B	B	B	B	A	B	A	A	A	-	A	A	B	A
adh1	1803.95	902.1	1.1	1	226.4	A	A	B	B	A	B	B	B	B	B	A	A	B	B	B	A	B	B	A	B	B	B	A	B	A	B	B	B	B	B	A	-	B	B	A	B	A	A	A	A	A	A	B	A
BE639426	1809.2	907.1	1.1	1	229.8	A	A	B	B	A	B	B	B	B	B	A	A	B	B	B	A	B	B	A	B	B	B	A	B	A	B	B	B	B	B	A	B	B	B	B	B	A	A	A	A	A	A	B	B
mmp172	1822.3	915.2	1.1	1	227.9	A	A	B	B	A	B	B	B	B	B	B	A	B	B	B	A	B	B	A	B	B	B	A	B	A	B	B	-	A	B	A	B	B	B	A	B	A	A	A	A	A	A	B	B
npi407	1831.9	916.7	1.1	1	227	A	-	B	B	A	-	B	B	B	B	-	A	B	B	B	A	B	B	A	B	B	B	A	B	A	B	B	B	B	B	B	B	B	B	-	B	A	A	A	A	A	A	B	B
hxa102b	1842.87	926.17	1.1			A	A	B	B	A	B	B	B	B	B	A	A	B	B	B	A	B	B	A	B	B	B	A	B	A	B	B	B	B	B	B	B	B	B	-	B	A	-	A	A	A	A	B	B
lim99a	1852.47	926.3	1.1	1	230.7	A	B	B	B	A	B	B	B	B	B	A	A	B	B	B	A	B	B	A	B	B	B	A	B	A	B	B	B	B	B	B	B	B	B	A	B	B	A	A	A	A	B	B	B
vef101b	1853.49	927.19	1.1			A	A	B	B	A	B	B	B	B	B	A	A	B	B	B	A	B	B	A	B	B	B	A	B	A	B	B	B	B	B	B	B	B	B	A	B	A	A	A	A	A	B	B	B
AY104234	1854.86	927.67	1.1			-	A	B	B	-	B	B	B	B	B	-	-	B	B	B	A	B	B	-	B	B	B	B	B	-	B	B	B	B	B	-	B	B	B	B	B	B	-	-	A	A	A	B	A
npi282b	1855.57	927.9	1.1	1	230.8	A	-	B	B	-	B	B	B	B	B	-	A	B	B	B	A	B	B	A	B	B	B	A	B	A	B	B	B	B	B	B	B	B	B	-	B	B	A	A	A	A	B	B	B
lim78	1858.4	930.5	1.1	1	232.5	A	B	B	B	A	B	B	B	B	B	A	A	B	B	B	A	B	B	A	B	B	B	-	B	A	B	B	B	B	B	B	B	B	B	B	B	B	A	-	A	A	A	B	B
gpm623	1865.01	934.51	1.1	1	228.8	A	B	B	B	A	B	B	B	B	B	A	A	B	B	B	A	B	B	A	B	B	B	A	B	A	-	-	B	B	B	-	B	B	B	A	-	B	A	A	-	-	B	B	B
mmp165	1874.21	939.7	1.1	1	229.8	A	B	B	B	A	B	B	B	B	B	A	A	B	B	B	A	B	-	A	B	B	B	A	B	A	B	B	B	B	B	A	B	B	B	A	B	B	A	A	A	A	B	B	B
mmp87	1882.1	942.4	1.1	1	229.5	A	B	B	B	A	B	B	B	B	B	A	A	B	B	B	A	B	A	A	B	B	B	A	B	A	A	B	B	B	B	-	B	B	B	-	B	-	-	-	A	A	B	B	B
IDP3843	1890.65	948.25	1.1	1	232.4	A	B	B	B	A	B	B	B	A	B	A	A	B	B	B	A	B	A	A	B	B	A	A	A	B	A	B	-	B	B	B	B	B	B	A	B	A	A	A	-	A	B	B	B
lim39	1898.45	950.2	1.1	1	233.5	A	B	B	B	B	B	-	B	A	B	A	A	B	B	B	A	B	A	B	B	B	A	A	B	B	A	B	B	B	B	B	B	B	B	A	B	A	A	-	A	-	B	B	B
IDP2395	1901.04	950.84	1.1	1	233.2	A	B	B	B	B	B	A	B	A	B	A	A	B	B	B	A	B	A	B	B	B	A	A	B	B	A	B	-	B	B	B	B	B	B	A	B	A	A	A	-	A	B	B	B
bnl7.25a	1902.04	951.2	1.1	1	233.8	A	-	B	B	B	-	B	B	A	B	-	A	B	B	B	A	B	A	B	B	B	A	A	B	-	A	B	B	B	B	B	B	B	B	-	B	-	A	A	A	A	B	B	B
gpm610a	1903.81	952.61	1.1	1	231.3	A	B	B	B	B	B	A	B	A	B	A	A	B	B	B	A	B	A	B	B	B	A	A	B	B	-	-	B	B	B	-	B	B	A	-	-	B	A	A	-	-	B	B	B
gpm164b	1907.79	955.18	1.1	1	232.1	A	B	B	B	B	B	A	B	A	A	A	A	B	B	B	A	B	A	B	B	B	A	A	B	B	-	-	-	B	B	-	B	B	A	B	-	B	A	A	-	-	B	B	B
IDP195	1912.29	957.11	1.1	1	236	A	B	B	B	B	B	A	B	A	A	A	A	B	B	B	A	B	A	B	B	B	A	A	B	B	A	B	-	B	B	B	B	B	A	B	A	A	A	A	-	A	B	B	B
IDP2450	1916.84	959.73	1.1	1	237.2	A	B	B	B	B	B	A	B	A	A	A	A	B	B	B	A	B	A	B	B	B	A	A	B	B	A	B	-	B	B	B	B	B	B	B	A	A	A	A	-	A	B	B	B
umc257	1922.93	963.2	1.1	1	238.7	A	A	B	B	B	B	A	B	A	A	B	A	B	B	B	A	B	A	B	B	B	A	A	B	A	A	B	A	B	B	-	B	B	B	B	-	A	-	-	A	A	B	B	B
IDP823	1926.8	963.6	1.11	1	239.6	A	A	B	B	B	B	A	B	A	A	A	A	B	B	B	A	B	A	B	B	B	A	A	B	A	A	B	-	B	B	B	B	B	B	B	A	A	A	A	-	A	B	B	B
AY109834	1933.6	970	1.11	1	240.5	A	A	B	B	B	B	A	B	A	A	A	A	B	B	B	A	B	A	B	B	B	A	A	B	A	B	B	-	B	B	B	B	B	B	B	B	A	B	A	A	A	-	-	B
IDP870	1942.96	972.96	1.11	1	239.6	A	A	B	B	B	B	A	B	A	A	A	A	B	B	B	A	B	A	B	B	B	A	A	B	A	A	B	-	B	B	B	B	B	B	B	A	A	A	A	-	A	B	B	B
AY110426	1960.26	987.3	1.11			A	A	A	B	A	B	B	B	A	-	A	B	B	B	B	A	B	A	B	B	B	A	A	B	A	B	B	A	B	A	A	B	B	B	A	B	A	B	B	A	A	B	A	A
ufg14	1982.3	995	1.11	1	246.9	A	A	A	B	A	B	B	B	A	B	A	B	B	B	B	A	B	A	-	-	B	A	-	B	A	B	B	A	B	A	B	B	B	B	A	B	A	-	-	A	A	A	A	A
mmp195g	1995.9	1000.9	1.11	1	245.7	-	A	A	B	-	B	B	B	A	B	-	-	B	B	B	A	B	-	B	-	B	B	-	B	-	B	B	-	B	-	-	B	B	B	B	B	-	B	B	A	B	B	A	-
IDP3913	2002.04	1001.14	1.11	1	244.6	A	A	A	B	A	B	B	B	A	B	A	B	B	B	B	A	B	A	B	B	B	A	A	B	A	B	B	-	B	A	B	B	B	B	A	B	A	B	B	-	A	B	A	A
npi238	2007.24	1006.1	1.11	1	245.3	-	-	-	-	-	-	-	-	-	-	-	A	B	B	B	A	B	A	B	B	B	A	A	B	A	B	B	A	B	A	B	B	B	B	-	B	A	B	B	A	A	B	A	A
jpsb239b	2012.7	1006.6	1.11	1	245.5	B	A	A	B	A	B	B	B	A	B	-	A	B	B	B	A	B	A	B	B	B	A	A	B	A	B	B	A	B	A	B	B	B	B	-	B	A	B	B	A	A	B	A	A
IDP1975	2014.2	1007.6	1.11	1	244.9	A	A	A	B	A	B	B	B	A	B	A	A	B	B	B	A	B	A	B	B	B	A	A	B	A	B	B	-	B	A	B	B	B	B	A	B	A	B	B	-	A	B	A	A
gpm217a	2017.34	1009.74	1.11	1	242.3	A	-	B	B	A	B	B	B	B	B	A	B	B	B	B	A	B	A	B	B	B	A	A	B	A	-	-	B	B	A	-	B	B	B	A	-	A	B	B	-	-	B	A	A
IDP3856	2019.94	1010.2	1.11	1	249.7	A	A	B	B	B	B	B	B	B	B	B	B	B	B	B	A	B	A	B	B	B	A	B	B	A	B	B	-	B	A	B	B	B	B	B	B	A	B	B	-	B	B	A	B
IDP806	2025.1	1014.9	1.11	1	248.3	A	A	B	B	A	B	B	B	B	B	B	B	B	B	B	A	B	A	B	A	B	A	A	A	A	B	B	-	B	A	B	B	B	B	A	B	A	B	B	-	A	B	A	A
umc1129	2034	1019.1	1.11	1	248.9	A	A	B	B	A	B	B	B	B	B	B	B	B	B	B	A	B	A	B	A	B	A	A	A	A	B	B	B	B	A	B	B	B	B	-	B	A	B	B	A	A	B	A	A
bnl8.29a	2040.5	1021.4	1.11	1	248.9	A	-	B	B	A	-	B	B	B	B	-	B	B	B	B	A	B	A	B	A	B	A	A	A	A	B	B	B	B	A	B	B	B	B	-	B	A	B	B	A	A	B	A	A
umc1111	2044	1022.6	1.11	1	248.6	A	A	B	B	A	B	B	B	B	B	B	B	-	-	B	A	B	A	B	A	B	A	A	A	A	B	B	B	B	A	B	B	B	B	A	B	A	B	B	A	A	B	A	A
hon110	2047.63	1025.03	1.11			A	A	B	B	A	B	B	B	B	B	B	B	B	B	B	A	B	A	B	A	B	A	A	A	A	B	B	B	B	A	B	B	B	B	A	B	A	B	B	A	A	B	A	-
npi241a	2050.73	1025.7	1.11	1	249.4	-	-	-	-	-	-	-	-	-	-	-	B	B	B	B	A	B	A	B	A	B	A	A	A	A	B	B	B	B	A	B	B	B	B	-	B	A	B	B	A	A	B	A	A
IDP691	2052.04	1026.34	1.11	1	248.9	A	A	B	B	-	B	B	B	B	B	B	B	B	B	B	A	B	A	B	A	B	A	A	A	A	B	B	-	B	A	B	B	B	B	A	B	A	B	B	-	A	B	A	A
umc2241	2057.34	1031	1.11	1	248.6	A	A	B	B	A	B	B	B	-	B	B	B	B	B	B	A	B	A	B	A	-	A	A	A	A	B	B	B	B	A	-	B	B	B	-	-	A	B	B	A	-	B	A	A
IDP538	2062.8	1031.8	1.11	1	248	A	A	B	B	A	B	B	B	B	B	B	B	B	B	B	A	B	A	B	A	B	A	A	A	A	B	B	-	B	A	B	B	B	B	A	B	A	B	B	-	A	B	A	A
umc1118	2066.1	1034.3	1.11	1	249.6	A	A	B	B	A	B	B	B	B	B	B	B	B	B	B	A	B	A	B	A	B	A	A	A	A	B	B	B	B	A	A	B	B	B	A	B	A	B	B	A	A	A	A	A
mtf1	2068.63	1034.33	1.11			A	A	B	B	B	B	B	B	B	B	B	B	B	B	B	B	B	A	B	B	B	A	B	B	A	B	B	B	B	A	A	B	B	B	B	B	A	B	B	A	-	B	A	B
IDP1633	2073.92	1039.59	1.11	1	251.5	A	A	B	B	A	B	B	B	B	B	B	B	B	B	B	A	B	A	B	B	B	A	A	A	A	B	B	-	B	B	A	B	B	B	A	B	A	B	B	-	A	A	A	A
AY110479	2079.29	1039.7	1.11	1	253.6	A	A	B	B	A	B	B	B	B	B	B	B	B	B	B	A	B	A	B	B	B	A	A	A	A	B	B	B	B	A	A	B	B	B	A	B	A	B	B	A	A	A	A	A
umc1744	2090.8	1051.1	1.11	1	255.6	A	A	B	A	A	B	B	B	B	B	B	B	B	B	B	B	B	A	B	A	B	A	A	B	A	-	B	B	-	A	A	B	B	B	A	B	A	-	B	A	A	A	A	A
IDP2440	2102.21	1051.11	1.11	1	255.9	A	A	B	A	A	B	B	B	B	B	B	B	B	B	B	B	B	A	B	A	B	A	A	B	A	B	B	-	A	A	A	B	B	B	A	A	A	B	B	-	A	A	A	-
IDP3868	2103.39	1052.28	1.11	1	256.2	A	A	B	A	A	B	B	B	B	B	B	B	B	B	B	B	B	A	B	A	B	A	A	B	A	B	B	-	A	A	A	B	B	B	A	A	A	B	B	-	B	A	A	A
umc84a	2106.48	1054.2	1.11	1	256.8	A	-	B	A	A	B	B	B	B	B	-	B	B	B	B	B	B	A	B	A	B	A	A	B	A	B	B	B	A	A	A	B	B	B	-	A	A	B	B	A	B	A	A	A
AY106825	2108.41	1054.21	1.11			A	A	B	A	A	B	B	B	B	B	B	B	B	B	B	B	B	A	B	A	B	A	A	B	A	B	B	B	A	A	A	B	B	B	A	A	B	B	B	A	B	A	A	-
umc86a	2108.91	1054.7	1.11	1	256.5	A	-	B	A	A	B	B	B	B	B	-	B	B	B	B	B	B	A	B	A	B	A	A	B	A	B	B	B	A	A	A	B	B	B	-	A	B	B	B	A	B	A	A	A
gpm765c	2110.32	1055.62	1.11	1	251.7	A	A	B	A	A	B	B	B	B	B	B	B	B	B	B	B	B	A	B	A	B	A	A	B	A	-	-	B	A	A	-	B	B	B	A	-	A	B	B	-	-	A	B	A
AY109128	2111.52	1055.9	1.11			A	A	A	A	A	B	A	A	B	B	A	B	A	B	B	A	A	B	B	A	B	-	A	B	A	-	A	B	A	A	A	B	B	B	A	A	-	B	A	A	B	A	A	A
IDP772	2111.81	1055.91	1.11	1	259.1	A	A	B	A	A	B	B	B	B	B	B	B	B	B	B	B	B	B	B	A	B	A	A	B	A	B	B	-	A	A	A	B	B	B	A	A	B	B	B	-	B	A	A	B
php15058	2113.71	1057.8	1.11	1	257.8	A	-	B	A	A	-	B	B	B	B	-	B	B	B	B	B	B	B	B	A	B	A	A	B	A	B	B	B	A	A	A	B	B	-	-	A	B	B	B	-	-	A	A	A
AY110160	2121.6	1063.8	1.11	1	262.4	A	A	B	A	A	B	-	B	A	A	B	B	B	B	B	B	A	B	B	A	B	A	A	B	A	-	B	B	A	A	A	B	B	A	A	A	B	B	B	A	B	A	-	A
ufg61	2134.84	1071.04	1.11	1	200.1	B	A	B	A	B	A	-	A	A	A	A	A	-	-	A	B	A	B	B	A	B	A	A	A	A	B	A	B	A	B	B	A	A	A	A	A	B	A	B	B	A	B	B	A
lim228	2163.44	1092.4	1.11	1	269	A	B	A	A	A	A	B	B	B	B	B	B	A	B	B	A	B	A	A	A	B	A	A	A	A	B	B	B	B	B	A	B	B	A	A	A	B	A	A	-	B	A	B	A
AY112175	2188.87	1096.47	1.11			A	A	B	A	A	B	B	B	B	B	B	B	B	B	B	B	B	B	B	A	B	A	A	B	A	B	B	B	A	A	A	B	B	B	A	A	B	B	B	A	B	-	A	B
gpm548a	2192.96	1096.49	1.11	1	261.9	A	B	A	A	A	A	B	B	B	B	B	B	A	B	B	B	B	A	A	A	B	A	A	B	A	-	-	B	A	B	-	B	B	A	A	-	B	A	A	-	-	A	A	A
umc1331	2192.99	1096.5	1.11	1	267.5	A	-	B	B	A	A	B	B	B	B	B	B	A	B	B	A	B	A	A	A	B	A	A	A	A	B	B	B	B	B	A	B	B	A	A	A	B	A	A	A	B	A	B	A
csu1089	2194.5	1098	1.11	1	266.4	A	B	A	A	A	A	B	B	B	B	B	B	A	B	B	A	B	A	A	-	-	A	A	A	A	B	B	B	B	B	A	B	B	A	A	-	-	A	-	A	B	A	B	A
cesa6	2196.3	1098.3	1.11	1	267	A	B	A	A	A	A	B	B	B	B	B	B	A	B	B	A	B	-	A	A	B	A	A	A	A	-	-	B	B	B	-	B	B	A	A	-	B	A	A	-	-	A	B	A
fdx3	2196.7	1098.4	1.11	1	266.1	A	-	A	A	A	A	B	B	B	B	B	B	A	B	B	-	B	A	A	A	B	A	A	A	A	B	B	B	B	B	A	B	B	A	A	A	B	A	A	A	B	A	B	A
gpm671a	2197.03	1098.63	1.11	1	263.8	A	B	A	A	A	A	B	-	B	B	B	B	A	B	B	A	B	A	A	A	B	A	A	A	A	-	-	B	B	B	-	B	B	A	A	-	B	A	A	-	-	A	B	A
umc2045	2197.93	1099.3	1.11	1	265.8	A	B	A	A	A	A	B	B	B	B	B	B	A	B	B	B	B	A	A	A	B	A	A	B	A	B	B	B	B	B	A	B	B	A	A	A	B	A	A	A	B	-	-	A
phi064	2202.3	1103	1.11	1	267	A	B	A	A	A	A	B	B	B	B	B	B	A	B	B	-	B	A	A	A	B	A	A	A	-	B	B	B	B	B	A	B	B	A	A	A	B	A	A	A	B	A	B	A
gpm469	2206.01	1103.01	1.11	1	264.8	A	A	A	A	A	A	B	B	B	B	B	B	A	B	B	A	B	A	A	A	A	A	A	A	A	-	-	B	B	B	-	B	B	A	A	-	B	A	A	-	-	A	B	A
IDP1478	2206.03	1103.02	1.11	1	271.7	A	A	A	A	A	A	B	A	A	A	A	B	A	B	B	A	B	A	A	A	A	A	A	A	A	A	B	-	B	B	A	B	B	A	A	A	A	A	A	-	B	A	A	A
gpm308a	2208.28	1105.26	1.11	1	265.5	A	A	A	A	A	A	B	B	B	B	B	B	A	B	B	A	B	A	A	A	A	A	A	A	A	-	-	A	B	B	-	B	B	A	A	-	B	A	A	-	-	A	B	A
IDP72	2210.89	1105.63	1.11	1	268.2	A	A	A	A	A	A	B	B	B	B	B	B	A	B	B	A	B	A	A	A	A	A	A	A	A	B	B	-	B	B	A	B	B	A	A	A	B	A	A	-	B	A	B	A
bnl6.32	2218.83	1113.2	1.12	1	275.3	A	-	A	A	A	-	B	A	A	A	-	B	A	B	B	A	B	A	A	A	A	A	A	A	A	A	B	A	B	B	A	-	B	A	-	A	A	A	A	B	B	B	A	A
umc1605	2230.3	1117.1	1.12	1	275.3	A	B	A	A	A	A	-	A	A	A	A	B	A	B	B	A	B	A	A	A	B	A	A	A	A	A	B	A	B	B	A	B	B	A	A	A	A	-	A	B	B	B	A	A
umc1819	2236.3	1119.2	1.12	1	274.3	A	A	A	A	A	A	-	A	A	A	A	B	A	B	B	A	B	A	A	A	A	A	A	A	A	A	B	A	B	B	A	B	B	A	A	A	A	-	A	B	B	B	A	A
umc2244	2239.5	1120.3	1.12	1	274.6	A	A	A	A	A	A	-	A	A	A	A	B	A	B	B	A	B	A	A	A	A	A	A	A	A	A	B	A	B	B	A	-	B	A	A	A	A	-	A	-	A	-	A	A
IDP2400	2242.2	1121.9	1.12	1	275.2	A	B	A	A	A	A	B	A	A	A	A	B	A	B	B	A	B	A	A	A	A	A	A	A	A	A	B	-	B	B	A	B	B	A	A	A	A	B	A	-	B	B	A	-
AY110983	2244.6	1122.7	1.12	1	275.9	A	A	A	A	A	A	B	A	A	A	A	B	A	B	B	A	B	A	A	A	A	A	A	A	A	A	B	A	B	B	A	B	A	A	A	A	A	B	A	B	B	B	A	A
AY109916	2260.6	1137.9	1.12	1	279.6	-	A	A	A	A	A	B	A	A	A	A	B	A	B	A	A	B	A	A	A	A	A	A	A	A	A	B	A	B	B	A	B	-	A	A	A	A	B	A	B	B	B	A	A
gpm201b	2287.8	1149.9	1.12	1	290.8	A	A	B	B	B	B	A	B	A	A	A	A	B	B	A	A	B	A	A	-	B	B	A	A	A	-	-	A	B	A	-	A	A	A	A	-	A	A	A	-	-	A	A	A
AY110535	2288	0	2	2	0	A	A	B	B	B	B	A	A	B	A	B	B	B	A	A	A	B	B	B	A	A	B	B	A	-	A	B	B	B	B	A	A	B	B	A	B	B	A	A	B	B	A	A	A
umc2246	2291.1	3.1	2	2	3.5	A	A	B	B	B	B	A	A	B	A	B	B	B	A	A	A	B	B	B	A	A	B	B	A	B	A	B	B	B	B	-	A	B	B	-	B	B	-	-	B	A	A	A	A
IDP53	2291.12	3.12	2	2	5.3	A	A	B	B	B	B	A	A	B	A	B	B	B	A	A	B	B	B	B	A	A	B	B	A	A	A	B	-	B	B	A	A	B	B	A	B	B	A	A	-	A	A	A	A
isu53a	2291.8	3.8	2	2	3.5	A	A	B	B	B	B	A	A	B	A	-	B	B	A	A	A	B	B	B	A	A	B	B	A	B	A	B	B	B	B	A	A	B	B	A	B	B	A	A	B	A	A	A	A
gpm71	2296.61	8.61	2	2	4.8	A	A	B	B	B	B	A	A	B	A	B	B	B	A	A	B	B	B	B	A	A	B	B	A	A	-	-	B	B	B	-	A	B	B	A	-	B	A	A	-	-	A	A	A
IDP2371	2304.16	16.16	2.01	2	5.3	A	A	B	B	B	B	A	A	B	A	B	B	B	A	A	B	B	B	B	A	A	B	B	A	A	A	B	-	B	B	A	A	B	B	A	B	B	A	A	-	A	A	A	A
gpm180b	2311.47	23.47	2.01	2	13.6	B	A	B	B	B	B	B	A	B	A	B	-	B	A	-	-	-	-	B	A	-	B	-	-	A	-	-	-	B	B	-	A	B	B	A	-	-	A	A	-	-	A	A	B
isu144a	2315.4	27.4	2.01	2	11.8	B	A	B	A	B	B	B	A	B	A	-	B	B	A	A	A	B	B	B	A	-	B	B	A	A	A	B	B	B	B	A	A	B	B	A	A	B	A	A	B	A	A	A	A
AY109692	2316.1	28.1	2.01			-	A	B	A	B	B	B	A	B	A	B	B	B	A	B	A	B	B	B	A	B	A	B	A	A	A	B	B	B	B	-	A	B	B	A	A	B	A	A	B	A	A	A	A
umc2245	2318.9	30.9	2.01	2	13.6	B	A	B	A	B	B	B	A	-	A	B	B	B	A	A	A	B	-	-	A	A	-	B	A	B	A	B	B	-	B	A	A	B	B	A	A	A	A	A	-	A	A	A	A
IDP776	2322.13	34.13	2.01	2	11.2	B	A	B	B	B	B	B	A	B	A	B	B	B	A	A	A	-	B	B	A	B	B	B	A	A	A	B	-	B	B	A	A	B	B	A	A	B	A	A	-	A	A	A	A
jpsb485b	2331.3	43.3	2.01	2	17	A	A	B	A	B	B	B	A	B	A	-	B	B	A	A	A	B	B	A	A	B	A	A	A	B	A	A	B	B	B	A	A	B	B	A	B	B	A	B	B	A	A	A	A
IDP1702	2335.4	47.4	2.01	2	15.5	A	A	B	A	B	B	B	A	B	A	B	B	B	A	A	A	B	B	A	A	B	B	B	A	B	A	A	-	B	B	A	A	B	B	A	B	B	A	B	-	A	A	A	A
gpm691b	2338.57	50.57	2.01	2	33.1	B	A	B	A	B	B	B	A	B	B	B	B	B	B	B	A	B	B	B	A	B	B	A	A	B	-	-	B	B	B	-	A	B	B	A	-	B	A	B	-	-	A	A	A
umc53a	2338.9	50.9	2.02	2	18.7	-	-	-	-	-	-	-	-	-	-	-	B	B	B	B	A	B	B	-	A	B	B	B	A	B	A	A	B	B	B	A	A	B	B	-	B	B	A	B	B	A	A	A	A
gpm156a	2339.51	51.51	2.02	2	36.2	B	A	B	A	B	B	B	A	B	B	B	B	B	B	B	A	B	-	-	A	B	B	-	A	B	-	-	-	B	B	-	A	B	B	A	-	-	A	B	-	-	A	A	A
npi254a	2343.6	55.6	2.02	2	21.7	A	-	B	A	B	B	B	A	B	B	-	B	B	B	B	A	B	-	A	A	B	B	A	A	B	A	A	B	B	B	A	A	B	B	-	B	B	A	B	B	A	A	A	A
IDP677	2345.05	57.05	2.02	2	18.3	A	A	B	A	B	B	B	B	B	B	B	B	B	B	B	A	B	B	A	-	B	B	A	A	B	A	A	-	B	B	A	A	B	B	A	B	B	A	B	-	A	A	A	A
umc1542	2345.6	57.6	2.02	2	22	A	A	B	A	B	B	B	A	B	B	B	B	B	B	B	A	B	A	-	A	B	B	A	A	B	A	A	B	B	B	A	A	B	B	A	B	B	A	B	B	A	A	A	A
bnlg1297	2347.9	59.9	2.02	2	21.7	A	A	B	A	B	B	B	A	B	B	B	B	B	B	B	A	B	-	-	A	A	B	A	A	B	-	A	B	B	B	A	A	B	B	A	B	B	A	B	B	A	A	A	A
IDP1683	2353.4	65.4	2.02	2	20.8	A	A	B	A	B	B	B	A	B	B	B	B	B	B	B	A	B	B	A	A	B	B	A	A	B	A	A	-	B	B	A	A	B	B	A	B	B	A	B	-	A	A	A	A
bnlg1017	2353.7	65.7	2.02	2	25.5	A	B	B	A	B	B	B	A	A	A	B	A	B	A	A	A	A	-	B	A	A	B	A	A	B	A	-	B	B	B	A	A	-	-	-	-	-	-	-	-	-	A	A	-
gpm86	2355.24	67.24	2.02	2	35.6	A	A	B	A	B	B	B	A	B	B	B	B	B	B	B	A	B	A	A	A	B	B	A	A	B	-	-	B	B	B	-	A	B	B	A	-	-	A	B	-	-	A	A	A
umc1980	2363.6	75.6	2.02	2	26.7	A	A	B	A	-	B	B	A	B	B	B	B	B	B	B	A	A	A	B	A	A	B	B	A	B	A	A	B	B	B	B	A	B	B	A	B	B	A	-	B	B	A	A	A
umc1265	2365.7	77.7	2.02	2	24.4	A	A	B	A	A	B	B	A	B	B	B	B	B	B	B	A	A	A	-	A	A	B	A	A	A	A	A	B	B	B	A	A	B	B	A	B	B	A	B	B	A	A	A	A
gpm470	2369.88	81.88	2.02	2	41.7	-	A	B	A	A	A	B	A	B	B	B	B	B	B	B	A	A	A	B	A	A	B	A	A	A	-	-	B	B	B	-	-	B	B	A	-	B	A	B	-	-	A	A	B
AY109603	2370.3	82.3	2.02	2	26.4	A	A	B	A	A	A	B	A	B	B	B	B	B	B	B	A	A	A	B	A	A	B	A	A	A	A	A	B	B	B	B	A	B	B	A	B	B	A	B	B	A	A	A	B
BE640649	2375.8	87.8	2.02	2	30.9	A	A	B	A	A	A	B	A	B	B	B	B	B	B	B	A	A	A	B	A	B	B	A	A	A	A	A	B	B	B	B	A	B	B	A	B	B	A	B	B	B	A	A	B
sgb101	2375.81	87.81	2.02			A	A	A	A	A	A	B	A	B	B	B	B	B	B	B	A	A	A	B	A	B	-	A	A	A	A	A	B	B	B	A	A	B	A	A	B	B	A	B	B	B	A	A	-
npi208c	2378.3	90.3	2.02	2	28.9	A	-	B	A	A	-	B	A	B	B	-	B	B	B	B	A	A	A	B	A	B	B	A	A	A	A	A	B	B	B	A	A	B	B	-	B	B	A	B	B	B	A	A	B
IDP4073	2378.66	90.66	2.02	2	28	A	A	A	A	A	A	B	A	B	B	B	B	B	B	B	A	A	A	B	A	B	B	A	A	A	A	A	-	B	B	A	A	B	A	A	B	B	A	B	-	B	A	A	B
umc1961	2380	92	2.02	2	28.6	A	A	A	A	A	A	A	A	B	B	B	B	B	B	B	A	A	A	B	A	B	B	A	A	A	A	A	B	B	B	A	A	B	A	A	B	B	A	A	B	B	-	A	-
umc1824a	2380.6	92.6	2.02	2	28.6	A	A	A	A	A	A	B	A	B	B	B	B	A	B	B	A	A	A	B	A	B	B	A	A	A	A	A	B	B	B	A	A	B	A	A	B	B	A	B	B	B	A	A	B
gpm762a	2380.8	92.8	2.02	2	43.9	B	A	A	A	A	A	B	A	B	B	B	B	B	B	B	A	A	A	B	A	B	B	A	A	A	-	-	B	B	B	-	A	B	A	A	-	B	B	B	-	-	-	A	B
mmc0111	2381.3	93.3	2.02	2	28.6	A	A	A	A	A	A	-	A	B	B	B	B	B	B	B	A	A	A	B	A	B	B	A	A	A	B	A	B	B	B	A	A	B	A	A	B	B	-	B	B	B	A	A	-
IDP232	2381.31	93.31	2.02	2	29.5	A	A	A	A	A	A	B	A	B	B	B	B	B	B	B	A	A	A	B	A	B	B	A	A	A	B	A	-	B	B	A	A	B	A	A	B	B	B	B	-	B	A	A	A
gpm273a	2381.32	93.32	2.02	2	44.5	-	A	A	A	A	A	B	A	B	B	B	B	B	B	B	A	A	A	B	A	B	B	A	A	A	-	-	B	B	B	-	A	B	A	A	-	B	B	B	-	-	-	A	B
gpm914a	2381.55	93.55	2.02	2	49.1	-	A	A	B	B	B	A	B	-	-	-	-	B	B	A	A	A	A	A	-	B	-	-	-	A	-	-	-	-	A	-	B	A	B	B	-	-	B	A	-	-	-	B	B
AY109516	2382.4	94.4	2.02	2	29.2	A	A	A	A	A	A	B	A	B	B	B	B	B	B	B	A	A	A	B	A	A	B	A	A	A	B	A	B	B	B	-	A	B	A	A	-	B	-	-	A	B	A	A	-
dmt102b	2382.43	94.43	2.02			A	A	A	A	B	B	B	A	B	B	B	B	A	B	B	A	A	A	B	A	B	B	A	A	A	B	A	B	A	A	A	A	B	A	B	B	B	B	B	A	B	A	B	-
gpm398c	2385.38	97.38	2.02	2	51.4	-	A	A	A	B	B	B	A	B	B	B	B	A	B	B	A	A	A	B	A	B	B	A	A	A	-	-	B	A	A	-	B	B	A	B	-	B	A	B	-	-	A	B	B
IDP2388	2396.43	108.43	2.02	2	32.9	A	A	A	A	B	B	B	A	B	B	B	B	A	B	B	A	A	A	A	A	B	B	A	A	A	B	A	-	B	A	A	A	B	A	B	B	B	A	B	-	B	A	B	B
eks1	2410.4	122.4	2.02	2	36.8	A	A	B	A	B	B	B	A	B	B	B	B	A	B	B	A	B	A	B	A	B	B	A	A	A	B	A	B	A	A	A	A	B	A	B	B	B	B	B	B	B	A	B	B
gpm786	2429.6	141.6	2.02	2	57	A	A	B	A	B	B	B	A	B	B	B	B	A	A	B	A	B	A	B	B	B	B	A	A	A	-	-	B	A	A	-	A	B	B	B	-	B	B	A	-	-	A	B	B
gpm575a	2430.43	142.43	2.02	2	57.2	A	A	B	A	B	B	B	A	B	B	B	B	A	A	B	A	B	A	B	B	B	B	A	A	A	-	-	B	A	A	-	-	B	B	B	-	B	B	A	-	-	A	B	B
bnlg2277	2431.1	143.1	2.02	2	42.1	A	A	B	A	B	B	B	A	B	B	B	B	A	A	B	A	B	A	B	B	B	B	A	A	A	A	A	B	A	A	A	A	B	B	B	B	B	B	A	B	B	A	B	B
bnlg1327	2436.1	148.1	2.02	2	44.9	A	B	-	A	A	A	B	A	B	B	B	B	A	A	A	A	B	A	B	B	B	B	B	A	A	A	A	B	A	A	A	A	B	B	B	B	B	B	A	B	B	A	B	-
IDP4006	2436.75	148.75	2.02	2	44.6	A	B	B	A	A	A	B	A	B	B	B	B	A	A	A	A	B	A	B	B	B	B	B	A	A	A	A	-	A	A	A	A	B	B	B	B	B	B	A	-	B	A	B	B
myb5	2437.2	149.2	2.02	2	46.8	A	B	B	A	A	A	B	A	B	B	B	B	B	A	A	A	B	A	B	B	B	B	B	A	A	A	A	B	A	A	A	A	B	B	B	B	B	B	A	B	B	A	B	B
umc1262a	2441.1	153.1	2.02	2	46.4	A	B	B	A	A	A	B	A	B	-	B	B	B	A	A	A	B	A	B	B	B	B	B	A	A	A	A	B	A	A	A	A	B	B	B	A	B	B	A	B	B	A	B	B
umc1261a	2442.6	154.6	2.02	2	46.4	A	B	B	A	A	A	B	A	B	B	B	B	B	A	A	A	-	A	B	B	B	B	B	A	A	A	A	B	A	A	A	A	B	B	B	A	B	B	A	B	B	A	B	B
gpm77	2444.18	156.18	2.02	2	60.5	A	B	B	A	A	-	B	A	B	B	B	B	B	A	A	A	B	A	B	B	-	B	-	-	A	-	-	-	A	A	-	A	B	B	B	-	-	-	A	-	-	A	A	B
gpm31a	2444.56	156.56	2.02	2	62.1	A	A	B	A	A	A	B	A	B	B	B	B	B	A	A	A	B	A	B	B	B	B	-	A	B	-	-	-	A	A	-	A	B	B	B	-	-	B	B	-	-	A	A	B
gpm7	2444.6	156.6	2.02	2	60.6	A	B	B	A	A	A	B	A	B	B	B	B	B	A	A	A	B	A	B	B	B	B	B	A	A	-	-	B	A	A	-	A	B	B	B	-	B	B	A	-	-	A	A	-
IDP225	2445.26	157.26	2.02	2	47.3	A	B	B	A	A	A	B	A	B	B	B	B	B	A	A	A	B	A	B	B	B	B	B	A	A	A	A	-	A	A	A	A	B	B	B	A	B	B	A	-	A	A	A	A
gpm216a	2448.9	160.9	2.02	2	61.4	A	A	B	A	A	A	B	A	B	B	B	B	B	A	A	A	B	A	B	B	B	B	B	A	A	-	-	B	A	A	-	A	B	B	B	-	B	B	A	-	-	A	A	B
IDP2390	2450.14	162.14	2.02	2	49.7	A	A	B	A	A	A	B	A	B	B	B	B	B	A	A	A	B	A	B	B	B	B	B	A	B	A	A	-	A	A	A	A	B	B	B	A	B	B	B	-	A	A	A	B
AY106040	2451.5	163.5	2.02	2	50	A	A	B	A	A	A	B	A	B	B	B	B	B	A	A	A	B	A	B	B	B	B	B	A	B	A	A	B	A	A	A	-	B	B	B	A	B	B	-	B	A	A	A	B
IDP1954	2452.55	164.55	2.02	2	52.9	A	A	B	A	A	A	B	A	B	B	B	B	B	A	A	A	B	B	B	B	B	B	B	A	B	A	A	-	A	A	A	A	A	B	A	A	B	B	A	-	A	A	A	B
umc6a	2452.8	164.8	2.03	2	50	A	A	B	A	A	A	B	A	B	B	B	B	B	A	A	A	B	A	B	B	B	B	B	A	B	A	A	B	A	A	-	A	B	B	B	A	B	B	B	B	A	A	A	B
IDP591	2459.5	171.5	2.03	2	53.2	A	A	B	A	A	A	B	A	B	B	B	B	B	A	A	A	B	B	B	B	B	B	B	A	B	A	A	-	A	A	A	A	A	B	B	A	B	B	A	-	A	A	A	B
IDP3802	2460.39	172.39	2.03	2	52.9	A	A	B	A	A	A	B	A	B	B	B	B	B	A	A	A	B	B	B	B	B	B	B	A	B	A	A	-	A	A	A	A	A	B	A	A	B	B	A	-	A	-	A	A
IDP601	2463.57	175.57	2.03	2	54.1	A	A	B	A	A	A	B	A	B	B	B	B	B	A	A	A	B	A	B	B	B	B	B	B	B	A	A	-	A	A	A	A	A	A	A	A	B	B	A	-	A	A	A	A
gpm753f	2463.61	175.61	2.03	2	66.2	A	A	B	A	A	A	B	A	-	B	B	-	B	A	A	A	B	B	B	B	B	-	-	A	B	-	-	-	A	A	-	A	A	B	A	-	-	B	A	-	-	A	A	B
gpm359d	2466.04	178.04	2.03	2	67.1	A	A	B	A	A	A	B	A	B	B	B	B	B	A	A	A	B	A	B	B	B	B	B	B	B	-	-	B	A	A	-	-	A	A	A	-	B	B	A	-	-	A	A	B
mmc0231a	2467.4	179.4	2.03	2	55.3	A	A	B	A	A	A	B	A	B	B	B	B	B	A	A	A	B	A	B	B	B	B	B	B	B	A	-	B	A	A	A	A	A	A	A	A	B	B	A	B	A	A	A	-
umc44b	2470.3	182.3	2.03	2	56.6	A	-	B	-	A	A	B	A	B	A	-	B	B	A	A	A	B	A	B	B	B	B	B	B	B	A	A	B	A	A	B	A	A	A	-	A	B	B	A	B	A	A	A	B
nfd102	2470.31	182.31	2.03			A	A	B	A	A	A	B	A	B	A	B	B	B	A	B	A	B	A	B	A	B	B	B	B	B	A	A	B	A	A	A	B	A	A	A	A	B	B	A	B	A	A	B	-
gpm328b	2474.67	186.67	2.03	2	71.7	A	A	-	A	A	A	-	A	B	A	B	B	A	A	B	A	B	A	B	A	B	B	B	A	A	-	-	A	A	B	-	B	-	A	A	-	A	B	A	-	-	-	B	B
gpm651b	2477.27	189.27	2.03	2	71.2	A	A	B	A	A	A	B	A	B	A	B	B	B	A	B	A	B	A	B	A	B	B	B	B	B	-	-	B	A	A	-	B	A	-	A	-	B	B	A	-	-	A	B	B
gpm69	2479.5	191.5	2.03	2	73.5	A	B	B	A	A	A	B	A	B	A	B	B	B	A	B	A	B	A	B	A	B	B	A	B	B	-	-	A	A	A	-	B	A	A	A	-	A	B	A	-	-	A	B	A
umc61	2481.3	193.3	2.03	2	62.9	-	-	-	-	-	-	-	-	-	-	-	B	B	A	-	A	B	A	B	A	B	B	A	B	B	A	A	A	A	A	A	B	A	A	-	A	A	B	A	B	A	A	B	A
IDP668	2485.15	197.15	2.03	2	62.5	A	B	B	A	A	A	B	A	B	A	B	B	B	A	B	A	B	A	B	A	B	B	A	B	B	A	A	-	A	A	A	B	A	A	A	A	A	B	A	-	A	A	B	A
umc2195	2488.32	200.32	2.03	2	63.6	A	B	B	A	A	A	B	A	B	-	B	B	B	A	B	A	-	-	B	-	-	B	B	B	B	A	A	A	A	A	A	-	A	A	A	A	-	B	-	B	A	A	B	A
mmp33	2491.1	203.1	2.03	2	65.4	A	A	A	A	A	A	B	A	B	A	-	B	B	A	B	A	A	A	B	-	-	B	-	B	B	A	A	A	A	A	A	B	A	A	A	A	B	B	A	B	A	A	B	A
ole1	2491.13	203.13	2.03	2	72.2	A	A	A	A	A	A	B	A	B	-	A	B	B	A	B	A	A	A	B	A	A	A	B	B	A	A	B	A	A	A	A	B	A	-	A	A	B	B	A	B	A	A	B	A
psr901	2500.2	212.2	2.03	2	69.6	B	A	A	A	A	A	B	A	B	A	-	B	B	A	B	A	A	A	B	A	A	-	-	B	A	A	B	A	A	A	A	B	A	-	A	A	B	B	A	B	A	A	B	A
ufg28b	2504	216	2.03	2	72.5	A	A	A	A	A	A	B	A	-	A	A	-	-	A	B	A	A	A	-	-	A	A	-	B	A	A	B	A	A	A	A	B	A	A	A	A	-	-	A	-	A	A	B	A
npi587	2504.8	216.8	2.03	2	72.5	A	-	A	A	A	-	B	A	B	A	-	B	B	A	B	A	A	A	B	A	A	A	B	B	A	A	B	A	A	A	A	B	A	-	-	A	B	B	A	-	A	A	B	A
sdg104	2505.33	217.33	2.03			A	A	A	A	A	A	B	A	B	A	A	B	B	A	B	A	A	A	B	A	A	A	B	B	A	A	B	A	A	A	A	B	A	-	A	A	B	B	A	B	A	A	B	-
AY107034	2505.34	217.34	2.03			A	A	A	A	A	A	B	A	-	A	A	A	B	B	B	A	A	A	B	A	A	A	B	B	A	A	B	A	B	A	A	B	A	A	A	A	B	A	A	B	B	A	-	A
mmp42	2506.7	218.7	2.03	2	73.8	A	A	A	A	A	A	B	A	B	A	A	A	B	B	B	A	A	-	B	-	A	A	-	B	A	A	B	A	B	A	A	B	A	A	A	A	B	B	A	B	-	A	B	A
AI920398	2509.4	221.4	2.03	2	75.2	A	A	A	A	A	-	B	A	B	A	A	A	B	B	B	A	A	A	B	A	B	A	-	B	A	-	B	A	B	A	A	B	A	A	A	A	B	B	A	B	B	A	B	A
IDP2485	2510.1	222.1	2.03	2	73.5	A	A	A	A	A	A	B	A	B	A	A	A	B	B	B	A	A	A	B	A	A	A	B	B	A	A	B	-	B	A	A	B	A	B	A	A	B	B	A	-	-	A	-	A
bnlg1064	2515.1	227.1	2.03	2	74.9	A	B	A	A	A	A	B	A	-	A	A	A	B	B	B	A	A	A	B	A	A	A	B	B	A	A	B	A	B	A	A	B	A	-	A	A	B	B	A	B	A	A	B	A
sdg107	2518.11	230.11	2.03			A	B	A	A	A	A	B	A	B	A	A	A	B	B	B	A	A	A	B	A	A	A	B	B	A	A	B	A	B	A	A	B	A	A	A	A	B	-	A	B	A	A	B	-
AY104214	2524.4	236.4	2.03	2	78.3	A	B	A	A	A	A	B	A	B	A	A	A	B	B	B	A	A	A	B	A	A	A	B	B	A	A	B	A	B	A	A	B	A	A	A	A	B	B	A	B	A	A	B	A
gpm106a	2530.96	242.96	2.03	2	86.9	-	B	-	A	-	-	B	A	B	-	-	A	B	B	B	A	A	A	B	A	A	-	B	B	A	-	-	A	B	-	-	B	-	B	-	-	B	B	A	-	-	-	B	A
umc34	2531.3	243.3	2.04	2	77.6	A	B	-	A	A	A	B	A	B	A	A	A	B	B	B	A	A	A	B	A	A	A	B	B	A	A	B	A	B	A	A	B	A	-	A	A	B	B	A	B	A	A	B	A
bnlg381	2532.7	244.7	2.04	2	75.9	A	B	A	A	A	A	B	A	B	A	A	A	B	B	B	A	A	A	B	A	A	A	B	B	A	A	-	A	B	A	A	B	A	B	A	A	B	B	A	B	A	A	B	A
gpm117f	2534.4	246.4	2.04	2	87.7	A	B	A	A	A	-	B	A	B	A	A	A	B	B	B	A	A	A	B	A	A	A	B	B	A	-	-	A	B	A	-	B	A	B	A	-	B	B	A	-	-	A	B	A
npi607	2535.2	247.2	2.04	2	78.3	A	-	A	A	A	-	B	-	B	A	-	A	B	B	B	A	A	A	B	A	A	A	B	B	A	A	B	A	B	A	A	-	A	-	-	A	A	B	A	B	A	-	B	A
umc1024	2538.1	250.1	2.04	2	76.5	A	B	A	A	A	A	B	A	A	A	-	A	B	B	A	-	A	A	B	A	A	A	B	B	A	A	B	A	B	A	A	B	A	A	A	A	B	B	A	B	A	A	B	A
IDP1453	2539.1	251.1	2.04	2	78	-	B	A	A	A	A	B	A	B	A	A	A	B	B	B	A	A	A	B	A	A	A	B	B	A	A	B	-	B	A	A	B	A	B	A	A	B	B	A	-	A	A	B	A
AY103944	2539.13	251.13	2.04			A	B	A	B	A	A	A	A	A	B	A	A	B	B	-	A	A	A	B	A	A	A	B	B	A	A	B	A	B	A	A	B	A	B	A	A	B	B	A	A	A	A	A	-
gpm268a	2544.6	256.6	2.04	2	90	A	B	A	-	B	A	B	-	B	B	A	A	B	B	B	A	A	A	A	A	A	B	-	B	A	-	-	-	B	-	-	B	-	B	A	-	-	B	A	-	-	A	B	A
AY110266	2550.6	262.6	2.04	2	83.1	A	B	A	B	A	-	B	A	-	B	-	A	B	B	-	A	A	A	B	A	B	A	A	B	A	-	B	A	B	A	A	B	B	B	A	A	B	-	A	A	A	A	A	-
sam2	2554.8	266.8	2.04	2	80.7	A	B	A	B	A	A	A	A	A	B	A	A	B	B	A	A	A	A	B	A	A	A	B	B	A	A	B	A	B	A	A	B	B	B	A	A	B	B	A	A	A	A	A	B
IDP3858	2554.91	266.91	2.04	2	80.1	A	B	A	B	A	A	A	A	A	B	A	A	B	B	A	A	A	A	B	A	A	A	B	B	A	A	B	-	B	A	A	B	B	B	A	A	B	B	A	-	A	A	B	B
isu58a	2555.5	267.5	2.04	2	80.4	A	B	A	B	A	A	A	A	A	B	-	A	B	B	-	A	A	A	B	A	A	A	B	B	A	A	B	A	B	A	A	B	B	B	A	A	B	B	A	A	A	A	-	B
umc2248	2555.8	267.8	2.04	2	81.3	A	B	A	B	A	-	A	A	A	B	A	A	B	B	-	A	A	A	B	A	A	A	B	B	A	A	B	A	B	A	A	-	B	B	-	-	-	-	-	A	A	A	A	B
umc259b	2556.4	268.4	2.04	2	81	A	B	A	B	A	A	A	A	A	-	-	A	B	B	B	A	A	A	B	A	A	A	B	B	A	A	B	A	B	A	A	B	B	B	A	A	B	B	A	A	A	A	A	B
umc1448	2557.6	269.6	2.04	2	80.7	A	B	A	B	A	A	A	A	A	B	A	A	B	B	-	A	A	A	B	A	A	A	B	B	A	A	B	A	B	A	A	B	B	B	A	A	B	B	A	A	A	A	A	B
gpm460a	2560.11	272.11	2.04	2	92.9	A	B	A	B	A	A	A	A	A	B	A	A	B	B	B	A	A	A	B	A	A	A	B	B	A	-	-	A	B	A	-	B	B	B	A	-	B	B	A	-	-	A	A	B
hag103a	2561.67	273.67	2.04			A	B	A	B	A	A	A	A	A	B	A	A	B	B	B	A	A	A	B	A	A	A	B	B	A	A	B	A	B	A	A	B	B	B	A	A	B	B	A	A	A	A	A	B
IDP2407	2561.7	273.7	2.04	2	81	A	B	A	B	A	A	A	A	A	B	A	A	B	B	B	A	A	A	B	A	A	A	B	B	A	A	B	-	B	A	A	B	B	B	A	A	B	B	A	-	A	A	A	B
umc1541	2562.9	274.9	2.04	2	81.6	A	B	A	B	A	A	A	A	A	B	A	A	B	B	B	A	A	A	B	A	A	A	B	B	A	A	B	A	B	A	B	B	B	B	A	A	B	B	A	A	A	A	A	B
mmp122	2563.6	275.6	2.04	2	81	A	B	A	B	A	A	A	A	A	B	A	A	B	B	B	A	A	A	B	A	A	A	B	B	A	A	B	A	B	A	-	B	B	B	A	-	-	B	A	A	A	A	A	-
mmp167	2569.3	281.3	2.04	2	83.4	A	B	A	B	A	A	A	A	A	B	A	A	B	-	B	A	A	A	B	A	A	A	-	A	A	A	A	A	B	A	B	B	B	A	A	B	B	B	-	A	A	A	A	A
IDP3777	2569.74	281.74	2.04	2	82.8	A	B	A	B	A	A	A	A	A	B	A	A	B	B	B	A	A	A	B	A	A	A	B	A	A	A	A	-	B	A	B	B	B	A	A	A	B	B	A	-	A	A	A	A
prp2	2572.7	284.7	2.04	2	84	A	B	A	B	A	A	A	A	A	A	A	A	B	-	A	A	A	A	B	A	A	A	-	A	A	A	A	A	B	A	B	A	B	A	A	B	B	B	A	A	A	A	A	A
gpm820d	2575.38	287.38	2.04	2	96.5	A	B	A	B	A	A	A	A	A	A	A	A	B	B	A	A	B	A	B	A	A	A	B	A	A	-	-	A	B	A	-	A	B	A	A	-	B	B	A	-	-	A	A	A
umc134b	2576.8	288.8	2.04	2	86.2	-	-	-	-	-	-	-	-	-	-	-	A	B	B	A	A	B	A	B	A	A	B	B	A	A	A	A	A	B	A	B	A	B	A	-	B	B	B	A	A	A	A	A	A
grf1	2580.5	292.5	2.04			A	B	A	B	B	B	A	A	A	A	A	A	B	B	A	A	B	A	B	A	A	B	B	A	A	A	A	A	B	A	-	A	B	A	A	B	B	B	A	A	A	A	A	A
gpm292b	2580.98	292.98	2.04	2	97.9	A	B	A	B	B	B	A	A	A	A	A	A	B	B	A	A	B	A	B	A	A	B	B	A	A	-	-	A	B	A	-	A	B	A	A	-	-	B	A	-	-	A	A	A
lim86	2581.8	293.8	2.04	2	86.5	A	B	A	B	B	B	A	A	A	A	B	A	B	B	A	A	B	A	B	A	A	B	-	A	A	A	A	A	B	A	B	A	B	A	A	B	B	B	-	A	A	A	A	A
bnlg1018	2582.2	294.2	2.04	2	86.1	A	B	A	B	B	B	A	A	A	A	A	A	B	B	A	A	B	A	B	A	A	B	B	A	A	A	A	A	B	A	B	A	B	A	A	B	B	B	A	A	A	A	A	A
bnlg1175	2583.1	295.1	2.04	2	85.8	-	B	A	B	B	B	A	A	A	A	A	A	B	B	A	A	B	A	B	A	A	B	B	A	A	A	A	A	B	A	B	A	B	A	A	B	B	B	A	A	A	A	A	A
gpm119	2583.21	295.21	2.04	2	98	-	B	A	B	B	B	A	A	A	-	A	A	B	B	A	A	B	-	B	A	-	B	-	A	A	-	-	-	B	A	-	A	B	A	A	-	-	B	A	-	-	A	A	A
umc2251	2583.8	295.8	2.04	2	86.1	A	-	A	B	B	-	A	A	-	A	-	A	B	B	-	A	B	A	B	A	A	B	B	A	A	A	A	-	B	A	-	-	B	A	A	B	B	B	A	A	A	A	A	A
umc2249	2584.3	296.3	2.04	2	86.1	A	B	A	B	B	B	A	A	A	A	A	A	B	B	A	A	B	A	B	A	A	B	B	A	A	A	A	-	B	A	A	A	B	A	A	B	B	B	A	A	A	A	A	A
AI714808	2584.37	296.37	2.04			B	A	A	B	B	B	B	A	A	A	A	A	B	B	B	A	A	A	B	A	A	B	B	A	A	A	A	A	B	A	A	A	B	A	A	B	B	A	A	A	A	B	A	A
mmp91	2590.6	302.6	2.04	2	89.8	B	A	A	B	B	B	B	A	A	A	B	A	B	B	B	A	A	A	B	A	A	B	B	A	A	A	A	A	B	A	A	A	B	A	A	B	B	B	A	A	A	B	A	A
IDP2346	2591.61	303.61	2.04	2	89.5	B	A	A	B	B	B	B	A	A	A	A	A	B	B	B	A	A	A	B	A	A	B	B	A	A	A	A	-	B	A	A	A	B	A	A	B	B	B	A	-	A	B	A	A
bnlg108	2594.3	306.3	2.04	2	90.7	B	A	A	B	B	B	B	A	A	A	A	A	B	B	B	A	A	A	B	A	A	B	B	A	B	A	A	A	B	A	B	A	B	A	A	B	B	B	A	A	A	B	A	A
IDP1415	2598.2	310.2	2.04	2	91.3	B	A	A	B	B	B	B	A	A	A	A	A	B	B	B	A	B	A	B	A	A	B	B	A	B	A	A	-	B	A	B	A	B	A	B	B	B	B	A	-	A	B	A	A
gpm594	2599.16	311.16	2.04	2	101.7	-	A	A	B	B	B	B	A	A	A	A	A	B	B	B	A	A	A	B	A	A	B	B	A	A	-	-	A	B	A	-	A	B	A	A	-	-	B	A	-	-	B	A	A
umc2030	2601.5	313.5	2.04	2	93.8	B	A	A	B	B	B	B	A	A	A	A	A	A	B	B	A	B	B	B	A	A	B	B	A	B	A	A	A	B	A	B	A	B	A	B	B	B	-	A	A	A	-	A	A
gpm300	2602.4	314.4	2.04	2	102.5	B	B	A	B	B	B	B	A	A	A	A	A	A	B	B	A	B	B	B	A	A	B	B	A	B	-	-	A	B	A	-	A	B	A	B	-	B	B	A	-	-	B	A	A
npi242a	2603	315	2.04	2	93.2	B	-	A	B	B	B	B	A	A	A	-	A	A	B	B	A	B	B	B	A	A	B	-	A	B	A	A	A	B	A	B	A	B	A	-	B	B	B	A	A	A	B	B	A
umc8b	2603.5	315.5	2.04	2	93.3	-	-	-	-	-	-	-	-	-	-	-	A	A	B	B	A	B	B	B	A	A	B	-	A	B	A	A	A	B	A	B	A	B	A	-	B	B	B	A	A	A	B	B	A
umc2088	2604.7	316.7	2.04	2	94.2	B	B	A	B	A	B	B	A	A	A	A	A	A	B	B	A	-	B	B	-	-	B	-	A	B	A	A	A	B	A	-	-	B	A	B	B	B	B	A	A	A	B	B	-
sdg102a	2605.52	317.52	2.04			B	B	A	B	B	B	B	A	A	A	A	A	A	B	B	A	B	B	B	A	A	B	A	A	B	A	A	A	B	A	B	A	B	A	B	B	B	-	A	A	A	B	B	A
bnlg121	2607.3	319.3	2.04	2	92.9	B	B	A	B	B	B	B	A	A	A	A	A	A	B	-	A	B	B	B	A	A	B	-	A	B	-	A	A	B	A	B	A	B	A	B	B	B	B	A	A	A	B	B	A
umc2079	2608.7	320.7	2.04	2	92.9	B	B	A	B	B	B	B	A	A	A	A	A	-	B	B	A	B	B	B	-	A	B	B	A	B	A	A	A	B	A	-	-	B	A	B	B	B	B	-	B	A	B	B	-
php10012	2609	321	2.04	2	92.9	-	-	-	-	-	-	-	-	-	-	-	A	A	B	-	A	B	B	B	A	A	B	-	A	-	A	A	A	B	A	B	A	B	A	-	B	B	B	A	B	A	B	B	A
hrg1	2611.3	323.3	2.04	2	97.3	B	B	A	B	B	B	-	A	A	A	-	A	A	-	B	A	B	-	-	A	A	B	-	A	A	A	A	B	A	A	B	B	A	B	-	B	A	-	A	A	A	B	B	A
IDP2455	2611.32	323.32	2.04	2	93.2	B	B	A	B	B	B	B	A	A	A	A	A	A	B	-	A	B	B	B	A	A	B	B	A	A	A	A	-	B	A	B	A	B	A	B	B	B	B	A	-	A	B	B	A
gpm622b	2615.94	327.94	2.04	2	104.7	B	B	A	B	B	B	B	A	A	A	A	A	A	B	B	A	B	B	B	A	A	B	B	A	B	-	-	A	B	A	-	A	B	A	B	-	B	B	A	-	-	B	B	A
gpm67b	2616.93	328.93	2.04	2	105	-	A	A	B	A	B	B	A	A	A	A	A	A	B	A	A	B	B	-	A	A	B	B	A	A	-	-	A	B	A	-	A	B	A	B	-	B	B	A	-	-	B	B	A
AY112119	2616.96	328.96	2.04			B	A	A	B	A	B	B	-	A	A	A	A	A	B	-	-	-	B	B	A	A	B	B	-	B	A	A	-	-	A	B	A	B	A	B	B	B	-	A	B	A	B	B	A
umc2250	2617	329	2.04	2	95.2	B	A	A	B	A	B	B	A	A	A	A	A	A	B	-	A	B	B	B	-	A	B	B	A	B	A	A	A	A	A	-	-	B	A	-	B	B	-	A	B	A	B	B	A
mmp89	2619.4	331.4	2.04	2	96.1	B	A	A	B	A	B	B	A	B	A	A	A	A	B	A	A	B	A	B	B	A	B	B	A	B	A	A	A	A	A	-	-	B	A	B	B	B	-	A	B	A	B	B	A
umc2125	2620.2	332.2	2.04	2	96.1	B	A	A	B	A	B	B	A	B	A	A	A	A	B	A	A	B	A	B	-	A	B	B	A	B	A	A	-	A	A	-	-	B	A	-	B	-	B	-	B	A	B	B	-
umc2007	2622.2	334.2	2.04	2	98	-	A	B	B	A	B	-	A	B	A	A	A	A	B	A	A	B	A	B	A	A	A	-	A	-	A	A	A	A	A	A	A	A	A	B	B	A	A	A	B	A	A	B	A
IDP2468	2622.36	334.36	2.04	2	95.8	B	A	A	B	A	B	B	A	B	A	A	A	A	B	A	A	B	A	B	A	A	B	B	A	B	A	A	-	A	A	B	A	B	A	B	B	B	B	A	-	A	B	B	A
uaz262	2624.4	336.4	2.04	2	97.7	B	A	B	B	A	B	B	A	B	A	A	A	A	B	-	A	B	A	-	-	A	B	-	A	B	A	A	-	A	A	B	A	B	A	B	B	-	B	-	B	A	A	B	A
gpm926c	2626.57	338.57	2.04	2	107.1	B	A	B	-	A	B	B	-	B	A	A	A	A	B	A	A	B	A	B	A	A	B	-	A	B	-	-	-	A	A	-	A	B	A	B	-	-	B	A	-	-	B	B	A
gpm32	2627.28	339.28	2.04	2	106.1	-	A	A	B	-	-	B	A	B	-	A	A	-	-	A	A	B	-	B	A	-	B	-	-	B	-	-	-	A	A	-	A	B	A	B	-	-	B	A	-	-	B	B	-
umc1454	2627.3	339.3	2.04	2	97	B	A	B	B	A	B	B	A	B	-	A	A	A	B	B	A	B	A	B	A	A	B	B	A	B	-	A	B	A	A	B	A	B	A	B	B	A	B	A	B	A	B	B	A
gpm918	2629.12	341.12	2.04	2	107.7	B	-	-	-	-	-	B	-	B	A	A	A	A	B	A	A	B	A	B	-	A	B	-	A	B	-	-	-	A	A	-	A	-	-	B	-	-	B	A	-	-	B	B	A
IDP363	2630.4	342.4	2.05	2	96.7	B	A	B	B	A	B	B	A	B	A	A	A	A	B	A	A	B	A	B	A	A	B	B	A	B	A	A	-	A	A	B	A	B	A	B	B	A	B	A	-	A	B	B	A
IDP631	2630.42	342.42	2.05	2	96.7	B	A	B	B	A	B	B	A	B	A	A	A	A	B	A	A	B	A	B	A	A	B	B	A	B	A	A	-	A	A	B	A	B	A	B	B	A	B	A	-	A	B	B	A
psr922b	2630.9	342.9	2.05	2	97.6	B	A	B	A	A	B	-	A	-	A	-	A	-	B	-	A	B	A	B	A	A	B	-	A	B	A	A	A	A	A	B	A	B	A	B	B	A	B	A	B	A	-	B	A
isu89	2631	343	2.05	2	97.6	B	A	B	A	A	B	B	A	B	A	-	A	A	B	-	A	B	A	B	A	A	B	B	A	B	A	A	-	A	A	B	A	B	A	B	B	A	B	A	B	A	B	B	A
IDP488	2631.35	343.35	2.05	2	97.9	B	A	B	A	A	B	B	A	B	A	A	A	A	B	-	A	B	A	B	A	A	B	B	A	B	A	A	-	A	A	B	A	B	A	B	A	A	B	A	-	A	B	B	A
psr666	2632.2	344.2	2.05	2	97.3	B	A	B	A	A	B	B	A	B	A	-	A	A	B	B	A	B	A	B	A	A	B	B	A	B	A	A	A	A	A	B	A	B	A	B	A	A	B	A	B	A	B	B	A
IDP183	2632.4	344.4	2.05	2	97.6	B	A	B	A	A	B	B	A	B	A	A	A	A	B	B	A	B	A	B	A	A	B	B	A	B	A	A	-	A	A	B	A	B	A	B	A	A	B	A	-	A	B	B	A
umc1635	2632.8	344.8	2.05	2	97.9	B	A	B	A	A	B	B	A	B	A	A	A	A	B	-	A	B	A	B	A	A	B	B	A	B	A	A	-	A	A	B	A	B	A	B	A	A	B	A	B	A	B	B	A
zpu1	2633	345	2.05	2	97.9	B	A	B	A	-	B	B	A	B	A	A	A	A	-	-	A	B	A	B	A	A	B	B	A	B	A	A	A	A	A	B	A	B	A	B	A	A	B	A	B	A	B	B	A
umc1922	2633.2	345.2	2.05	2	98.2	B	A	B	A	A	B	B	A	B	A	A	A	A	B	A	A	B	A	B	A	A	B	B	A	B	A	A	A	A	A	B	A	B	A	B	A	A	A	A	B	A	B	B	A
gpm141	2633.47	345.47	2.05	2	108	B	A	B	A	A	B	B	A	B	A	A	A	A	B	A	A	B	A	B	A	A	B	B	A	B	-	-	A	A	A	-	-	B	A	B	-	A	B	A	-	-	B	B	A
gpm820e	2633.72	345.72	2.05	2	108	B	A	B	A	A	B	B	A	B	A	A	A	A	B	A	A	B	A	B	A	A	B	B	A	B	-	-	A	A	A	-	A	B	A	B	-	A	B	A	-	-	B	B	A
gpm221a	2634.45	346.45	2.05	2	114.7	B	A	B	A	B	B	B	A	B	B	B	A	A	A	A	A	B	A	B	A	A	B	B	A	A	-	-	B	A	B	-	B	B	A	B	-	A	A	A	-	-	B	-	A
AY107012	2634.47	346.47	2.05			B	A	B	A	A	B	B	A	B	A	A	A	A	B	-	A	B	A	B	A	-	B	B	A	B	A	A	A	A	A	B	A	B	A	B	A	A	-	A	B	A	B	B	A
mmp119	2634.5	346.5	2.05	2	97.9	B	A	B	A	A	B	B	A	B	A	A	A	A	B	-	A	B	A	B	-	A	B	B	A	B	A	A	A	A	A	-	A	B	A	-	-	A	-	A	B	A	B	B	A
IDP592	2634.54	346.54	2.05	2	97.3	B	A	B	A	A	B	B	A	B	A	A	A	A	B	A	A	B	A	B	A	A	B	B	A	B	A	A	-	A	A	B	A	B	A	B	B	A	B	A	-	A	B	B	A
gpm653a	2635.97	347.97	2.05	2	108.4	B	B	B	A	A	B	B	A	B	A	A	A	A	B	A	A	B	A	B	A	A	B	B	A	B	-	-	-	A	A	-	-	B	A	B	-	A	B	A	-	-	B	B	A
AY109687	2637	349	2.05	2	97.6	B	A	B	A	A	B	B	A	B	A	A	A	A	B	-	A	B	-	B	-	A	B	B	A	B	A	A	A	A	A	-	-	B	A	-	B	-	-	A	B	A	B	B	-
gpm835c	2639.9	351.9	2.05	2	109.1	A	A	B	A	A	-	B	A	B	-	A	A	A	B	A	A	B	A	B	A	-	-	-	A	A	-	-	-	A	A	-	A	B	A	B	-	-	B	A	-	-	B	B	-
gpm361	2640	352	2.05	2	110.1	B	A	B	A	A	B	B	-	B	A	A	A	A	B	A	A	B	A	B	A	A	A	-	A	B	-	-	-	A	A	-	A	B	A	B	-	A	B	A	-	-	B	B	A
AW681281	2640.4	352.4	2.05	2	99.8	B	A	B	A	A	B	-	A	B	A	A	A	A	B	-	-	-	-	B	A	A	A	B	A	B	-	-	A	A	A	A	A	B	A	-	B	A	B	A	B	A	B	B	A
gpm751	2641.18	353.18	2.05	2	110	B	A	B	A	A	B	B	A	B	A	A	A	A	B	A	A	B	A	B	A	A	A	-	A	B	-	-	-	A	A	-	A	B	A	B	-	A	B	A	-	-	B	B	A
gpm749	2641.2	353.2	2.05	2	110	B	A	B	A	A	B	B	A	B	A	A	A	A	B	A	A	B	A	B	A	A	A	-	A	B	-	-	-	A	A	-	A	B	A	B	-	A	B	A	-	-	B	B	A
ns1	2641.95	353.95	2.05			B	A	B	A	A	B	B	A	B	A	A	A	A	B	A	A	B	A	B	A	A	A	-	A	B	A	A	A	A	B	B	A	B	A	B	B	A	B	A	B	A	B	B	A
csu1080b	2642.6	354.6	2.05	2	99.4	B	A	B	A	A	B	B	A	B	A	-	A	A	B	-	A	B	A	B	A	A	A	-	A	B	A	-	-	A	B	B	A	B	-	-	B	A	B	A	B	A	B	B	A
IDP383	2644.6	356.6	2.05	2	98.8	B	A	B	A	A	B	B	A	B	A	A	A	A	B	A	A	B	A	B	A	A	A	B	A	B	A	A	-	A	A	B	A	B	A	B	B	A	B	A	-	A	B	B	A
umc2110	2645.5	357.5	2.05	2	100.8	B	A	B	A	A	B	-	-	-	-	-	-	A	B	A	A	B	A	B	A	A	A	A	A	B	A	A	-	A	B	A	A	B	A	-	A	A	-	A	B	A	B	B	-
mmc0401	2646.6	358.6	2.05	2	99.8	B	A	B	A	A	B	-	A	B	A	A	A	A	B	A	A	B	A	B	A	A	A	A	A	B	A	A	A	A	B	B	A	B	A	B	B	A	B	A	B	A	B	B	A
umc2252	2647.1	359.1	2.05	2	99.8	B	A	B	A	A	B	B	A	B	A	A	A	A	B	-	A	B	A	B	-	A	A	-	A	B	A	A	-	A	B	-	-	B	A	-	-	-	-	-	B	A	B	B	A
AY111877	2647.12	359.12	2.05			B	A	B	A	A	B	B	A	B	A	A	A	A	B	-	A	B	A	B	A	A	A	-	A	B	A	A	-	A	B	B	A	B	A	B	B	A	B	A	B	A	B	B	A
IDP4025	2649.2	361.2	2.05	2	99.4	B	A	B	A	A	B	B	A	B	A	A	A	A	B	B	A	B	A	B	A	A	A	B	A	B	A	A	-	A	A	B	A	B	A	B	B	A	B	A	-	A	B	B	A
gpm91	2649.24	361.24	2.05	2	111.5	A	A	B	A	A	B	B	A	B	B	A	A	A	B	A	A	B	A	-	A	-	A	-	-	B	-	-	-	A	-	-	A	B	A	B	-	-	B	A	-	-	B	B	A
npi297	2655.2	367.2	2.06	2	102.9	-	-	-	-	-	-	-	-	-	-	-	A	A	-	-	A	B	A	B	A	A	A	-	A	-	A	A	A	A	B	B	A	B	A	-	B	A	B	A	B	A	B	A	A
pbf1	2656.1	368.1	2.06	2	101.2	B	A	B	A	A	B	B	A	B	A	A	A	A	B	B	-	B	A	B	A	A	A	-	A	B	A	A	-	A	B	B	A	B	A	B	B	A	B	A	B	A	B	A	A
bnlg1831	2656.8	368.8	2.06	2	100.9	B	A	B	A	-	B	B	A	B	A	A	-	-	B	-	A	B	A	B	A	A	A	-	A	A	A	A	B	A	-	B	A	B	A	B	B	A	B	A	B	A	-	A	A
umc1079	2657.3	369.3	2.06	2	100.6	-	A	B	A	A	B	B	A	B	A	A	A	A	B	A	A	B	A	B	A	A	A	-	A	B	A	A	A	A	B	B	A	B	A	B	B	A	B	A	B	A	B	B	A
IDP467	2657.34	369.34	2.06	2	107.7	A	A	A	A	A	A	B	A	A	A	A	A	A	A	A	A	B	A	A	A	A	A	A	A	A	A	A	-	A	A	B	A	B	A	A	B	A	A	A	-	A	B	A	A
gpm606a	2660.36	372.36	2.06	2	113.8	B	A	B	A	B	B	-	-	B	B	B	A	A	A	A	A	B	A	B	A	A	A	B	A	A	-	-	A	A	B	-	B	B	A	B	-	A	B	A	-	-	B	A	A
gpm695	2660.74	372.74	2.06	2	113.9	B	A	B	A	B	B	B	A	B	B	B	-	-	A	A	A	B	A	B	A	-	A	B	A	A	-	-	A	A	-	-	-	B	A	B	-	A	B	A	-	-	B	A	A
bnlg1036	2661.5	373.5	2.06	2	102.1	B	A	B	A	B	B	B	A	B	B	B	A	A	B	B	A	B	A	B	A	A	A	-	A	A	A	A	B	A	B	B	B	B	A	B	B	A	B	A	B	A	B	A	A
IDP825	2661.72	373.72	2.06	2	103	B	A	B	A	B	B	B	A	B	B	B	A	A	A	A	A	B	A	B	A	A	A	B	A	A	A	A	-	A	B	B	B	B	A	B	B	A	A	A	-	A	B	A	A
gpm106c	2662.98	374.98	2.06	2	114.1	-	A	B	A	B	B	-	A	B	B	B	A	A	A	A	A	B	A	B	A	A	B	-	A	A	-	-	A	A	B	-	B	B	A	B	-	A	A	A	-	-	B	A	A
umc1658	2663.3	375.3	2.06	2	102.7	B	A	B	A	B	B	-	A	B	B	B	A	A	A	-	A	B	A	B	A	A	A	-	A	A	A	A	-	A	B	B	B	B	A	B	B	A	A	A	B	A	B	A	A
IDP2559	2664.1	376.1	2.06	2	103.6	B	A	B	A	B	B	B	A	B	B	B	A	A	A	A	A	B	A	B	A	A	A	B	A	A	A	A	-	A	B	B	B	B	A	B	B	A	B	A	-	A	B	A	A
gpm117e	2664.25	376.25	2.06	2	114.2	B	-	B	A	B	B	B	A	B	B	B	A	A	A	A	A	B	A	B	A	A	B	A	A	A	-	-	A	A	B	-	A	B	A	B	-	A	A	A	-	-	B	A	A
umc2178	2665.4	377.4	2.06	2	106	B	A	B	A	B	B	B	A	B	B	-	A	A	A	-	A	B	A	B	-	A	B	-	A	A	A	A	-	A	B	A	-	B	A	-	-	-	A	A	B	-	B	B	-
IDP866	2665.42	377.42	2.06	2	105.6	B	A	B	A	B	B	B	A	B	B	B	A	A	A	A	A	B	A	B	A	A	B	B	A	A	A	A	-	A	B	A	B	B	A	B	B	A	A	A	-	B	B	B	A
gpm769	2665.53	377.53	2.06	2	114.3	B	A	B	A	B	B	B	A	B	B	B	A	A	A	A	A	B	A	B	A	A	B	B	A	A	-	-	-	A	B	-	-	B	A	B	-	A	A	A	-	-	B	B	A
gpm620a	2666.3	378.3	2.06	2	114.5	B	A	B	A	B	B	B	A	B	B	B	A	-	A	A	A	B	A	B	-	A	B	B	A	A	-	-	B	A	B	-	B	B	A	B	-	A	A	A	-	-	B	B	A
umc2254	2666.7	378.7	2.06	2	105.3	B	-	-	A	B	B	B	A	-	B	B	A	A	A	A	A	B	A	B	-	A	B	-	A	A	A	A	-	A	B	A	-	B	A	-	-	-	A	A	B	-	B	B	-
agp1	2666.9	378.9	2.06			B	A	B	A	B	B	B	A	B	B	B	A	A	A	B	A	B	A	B	A	A	B	B	A	A	A	A	B	A	B	A	B	B	A	B	B	A	A	A	B	B	B	B	A
bnlg1138	2667.2	379.2	2.06	2	105	B	A	B	-	B	B	B	A	B	B	-	A	-	A	-	A	B	A	B	A	A	B	B	A	A	A	A	-	A	B	A	B	B	-	B	B	A	A	A	-	B	B	B	A
gpm329b	2667.38	379.38	2.06	2	114.6	B	A	B	A	B	B	B	A	B	B	B	A	A	A	A	A	B	A	B	A	A	B	-	A	A	-	-	-	A	B	-	B	B	A	B	-	A	A	A	-	-	B	B	A
IDP2141	2667.4	379.4	2.06	2	105.3	B	A	B	A	B	B	B	A	B	B	B	A	A	A	A	A	B	A	B	A	A	B	B	A	A	A	A	-	A	B	A	B	B	A	B	B	A	A	A	-	B	B	B	A
sdg119	2667.77	379.77	2.06			B	A	B	A	B	B	B	A	B	B	A	A	A	A	B	A	B	A	B	A	A	B	B	A	A	A	A	A	A	B	A	B	B	A	B	B	A	A	A	B	B	B	B	A
umc1080	2668	380	2.06	2	105	B	A	B	A	B	B	B	A	B	B	-	A	A	A	B	-	B	A	B	A	A	B	-	A	A	A	A	-	A	B	A	B	B	A	B	B	A	A	A	B	B	B	B	A
IDP3909	2668.5	380.5	2.06	2	105.3	B	A	B	A	B	B	B	A	B	B	B	A	A	A	A	A	B	A	B	A	A	B	B	A	A	A	A	-	A	B	A	B	B	A	B	B	A	A	A	-	B	B	B	A
IDP3872	2668.6	380.6	2.06	2	105.9	B	A	B	A	B	B	B	A	B	B	A	A	A	A	B	A	B	A	B	A	A	B	B	A	A	A	A	-	A	B	A	B	B	A	B	B	A	A	A	-	B	B	B	A
AY109981	2668.8	380.8	2.06	2	105	B	A	B	-	B	B	B	A	B	B	B	A	A	A	B	A	B	A	B	A	A	B	B	A	A	A	A	-	A	B	A	B	B	-	B	B	-	A	A	B	B	B	B	-
umc1004	2669.8	381.8	2.06	2	105	B	A	B	A	B	B	B	A	B	B	A	A	A	-	B	-	B	A	B	A	A	B	-	A	A	A	A	-	A	B	A	B	B	A	B	B	A	A	A	B	B	B	B	A
gpm482	2674.1	386.1	2.06	2	114.7	B	A	B	A	B	B	-	A	B	B	A	A	A	A	B	A	B	A	B	-	A	B	-	A	A	-	-	B	A	B	-	B	B	A	B	-	A	A	A	-	-	-	B	A
umc1108	2689.5	401.5	2.06	2	113.5	B	A	B	A	B	B	B	A	B	-	-	-	-	-	B	A	B	A	B	A	A	B	B	A	B	B	A	B	-	B	-	A	B	A	B	A	A	B	B	B	B	B	B	-
AI861369	2689.98	401.98	2.06			B	A	B	A	B	B	B	A	B	A	B	A	A	A	B	A	B	A	B	A	A	B	B	A	B	A	B	B	A	B	B	A	A	A	B	A	A	-	B	B	B	B	B	A
IDP616	2690.01	402.01	2.07	2	111.3	B	A	B	A	A	B	B	A	B	A	B	A	A	A	B	A	B	A	B	A	A	B	B	A	B	A	B	-	A	B	B	A	A	A	B	A	A	A	B	-	B	B	B	B
bcd926b	2697.3	409.3	2.07	2	111.7	B	A	B	A	A	B	B	A	B	A	-	A	A	A	B	A	B	A	B	A	A	-	-	A	B	A	B	B	A	B	B	A	A	A	B	A	A	A	B	B	B	B	B	A
php20005	2699.4	411.4	2.07	2	112.8	-	-	-	-	-	-	-	-	-	-	-	B	A	A	B	A	B	A	B	A	A	B	B	A	B	A	B	B	A	B	B	A	A	A	-	A	A	A	B	B	B	B	B	A
umc2129	2702.1	414.1	2.07	2	109.8	B	A	B	A	A	B	B	A	B	A	B	A	A	A	B	A	B	A	B	A	A	B	B	A	B	A	B	B	A	B	A	A	-	A	B	-	A	A	A	B	B	B	B	-
gpm566c	2703.96	415.96	2.07	2	118.8	B	B	B	A	B	B	B	A	B	A	B	A	-	A	B	A	A	A	B	A	A	B	B	A	B	-	-	B	A	B	-	-	B	A	B	-	A	A	B	-	-	B	B	A
gpm662a	2704.41	416.41	2.07	2	117.5	-	A	B	A	A	B	B	A	B	A	B	A	A	A	B	A	B	A	B	A	A	B	B	A	B	-	-	B	A	B	-	A	-	A	B	-	-	A	B	-	-	B	B	A
mmp177b	2704.6	416.6	2.07	2	111.5	-	-	B	A	A	B	B	A	B	A	A	A	-	A	B	A	A	A	B	-	A	B	B	A	B	A	B	B	A	B	-	-	-	A	B	A	A	A	-	B	B	B	B	A
gpm788c	2706.33	418.33	2.07	2	117.7	A	A	B	A	A	B	B	A	B	A	B	-	A	A	B	A	B	A	B	-	A	B	-	A	B	-	-	-	A	B	-	A	A	A	B	-	-	A	B	-	-	B	B	A
IDP1679	2710.7	422.7	2.07	2	114.2	B	B	B	A	B	B	B	A	B	A	B	A	A	A	B	A	A	A	B	A	A	B	B	A	B	A	B	-	A	B	B	A	A	A	B	A	A	A	B	-	B	B	B	A
gpm89b	2713.97	425.97	2.07	2	118.3	-	-	B	A	B	B	B	A	B	A	A	A	A	A	B	A	A	A	B	A	A	B	B	B	B	-	-	B	A	B	-	-	B	A	B	-	A	A	B	-	-	B	B	A
gpm307b	2715.24	427.24	2.07	2	118.4	B	A	B	A	B	B	B	A	B	A	B	A	-	A	B	A	A	A	B	A	A	B	B	A	B	-	-	B	A	B	-	-	B	A	B	-	A	A	B	-	-	B	B	A
AY110410	2715.9	427.9	2.07			B	A	B	A	B	B	B	A	B	A	B	A	A	A	B	A	A	A	B	A	A	B	B	A	B	A	B	B	A	B	A	A	B	A	B	A	A	A	B	B	-	B	B	A
gpm360a	2716.21	428.21	2.07	2	118.5	B	B	B	A	B	B	-	A	B	A	B	A	A	A	B	A	A	A	B	A	A	B	B	A	B	-	-	B	A	B	-	A	-	A	B	-	A	A	B	-	-	B	B	A
gpm617	2718.14	430.14	2.07	2	118.7	B	B	B	A	B	B	B	A	B	A	B	A	A	A	B	A	A	A	B	A	A	B	B	A	B	-	-	B	A	B	-	A	B	A	B	-	A	A	B	-	-	B	B	A
gpm59c	2719.11	431.11	2.07	2	118.8	B	A	B	A	B	B	B	A	B	A	B	A	B	A	B	A	-	-	B	A	-	B	B	B	B	-	-	B	A	B	-	A	B	A	B	-	A	A	B	-	-	B	B	A
gpm622c	2720.08	432.08	2.07	2	118.8	B	A	B	A	B	B	B	A	B	A	B	A	A	A	B	A	A	A	B	A	A	B	B	B	B	-	-	B	A	B	-	A	B	A	B	-	A	A	B	-	-	B	B	A
gpm230	2721.59	433.59	2.07	2	118.3	B	A	B	A	B	B	B	A	B	A	A	A	A	A	B	A	A	A	B	A	A	B	B	B	B	-	-	-	A	B	-	A	B	A	B	-	A	A	B	-	-	B	B	A
nfc104b	2730.77	442.77	2.07			B	A	B	A	B	B	B	A	B	A	A	A	A	A	B	A	A	A	B	A	B	B	A	B	B	A	A	B	A	B	B	A	-	A	B	B	A	A	B	B	B	B	B	-
IDP456	2737.05	449.05	2.07	2	116.2	B	A	B	A	B	B	B	A	B	A	A	A	A	A	B	A	A	A	B	A	B	B	A	B	B	A	A	-	A	B	B	A	A	A	B	B	A	A	B	-	B	B	B	-
nfd101b	2738.34	450.34	2.07			B	A	B	A	B	-	B	A	B	A	A	A	A	A	B	B	A	A	B	A	B	B	A	B	B	A	A	B	A	B	B	A	A	A	B	B	A	A	B	B	B	B	B	-
bnlg1633	2740.19	452.19	2.07			-	A	B	A	B	B	B	A	B	A	A	A	A	A	B	B	A	-	B	A	B	B	A	B	B	A	A	B	A	B	B	A	A	A	B	B	A	A	B	-	B	B	B	B
AY109917	2740.2	452.2	2.07	2	120	A	A	B	A	-	-	B	A	B	A	-	B	-	A	-	B	-	B	A	A	B	B	A	B	B	A	A	B	A	B	-	A	A	A	-	-	A	A	B	B	B	-	B	-
gpm507	2741.83	453.83	2.07	2	128	B	A	B	A	B	B	B	A	B	A	A	B	A	A	B	B	B	B	A	B	B	B	A	B	B	-	-	B	A	B	-	A	A	A	B	-	A	B	B	-	-	B	B	B
IDP1657	2741.87	453.87	2.07	2	122.9	B	A	B	A	B	B	B	A	B	A	A	B	A	A	B	B	B	B	A	B	B	B	A	B	B	B	A	-	A	B	B	A	A	A	B	A	A	B	B	-	B	B	B	B
IDP309	2745.29	457.29	2.07	2	118.7	B	A	B	A	B	B	B	A	B	A	A	B	A	A	B	B	B	B	A	A	B	B	A	B	B	A	A	-	A	B	B	A	A	A	B	B	A	A	B	-	B	B	B	B
gpm178a	2745.61	457.61	2.07	2	122	B	A	B	A	B	B	-	A	B	A	A	A	A	B	B	B	A	B	A	A	B	B	A	B	B	-	-	B	A	B	-	A	A	A	B	-	A	A	B	-	-	B	B	B
gpm565a	2747.18	459.18	2.07	2	121.7	B	A	B	A	B	B	B	A	B	A	A	A	B	A	B	A	A	A	B	A	B	B	-	B	B	-	-	-	A	B	-	A	A	A	B	-	-	A	B	-	-	B	B	B
gpm409a	2749.12	461.12	2.07	2	121.9	-	A	B	A	B	B	B	A	B	A	A	A	A	A	B	A	-	A	B	A	B	B	A	B	B	-	-	A	A	B	-	A	A	A	B	-	A	A	B	-	-	B	B	B
AY109722	2749.7	461.7	2.07	2	124.9	B	A	B	A	B	B	B	-	B	-	A	A	A	A	B	B	A	B	A	B	B	B	A	B	B	A	A	B	A	B	B	B	A	A	B	B	B	B	B	B	B	B	B	-
IDP3824	2754.08	466.08	2.07	2	120.5	B	A	B	A	B	B	B	A	B	A	A	B	A	A	B	B	B	B	A	A	B	B	A	B	B	B	A	-	A	B	B	A	A	A	B	B	A	B	B	-	B	B	B	B
umc36b	2760.9	472.9	2.07	2	123.5	B	-	B	A	A	-	B	A	B	A	-	-	A	A	B	-	B	-	A	-	-	B	A	-	B	-	A	B	A	B	B	-	A	A	-	-	A	-	B	A	B	B	B	-
gpm830a	2761.94	473.94	2.07	2	127.7	B	A	B	A	B	B	B	A	B	A	A	B	A	A	B	B	B	B	A	B	B	B	A	B	B	-	-	B	A	B	-	A	A	A	B	-	-	B	B	-	-	B	B	B
bnlg2077	2762.8	474.8	2.07	2	122.6	B	A	B	A	B	B	-	A	B	A	A	B	A	A	B	B	B	B	A	B	B	B	A	B	B	B	A	B	A	B	B	A	A	A	B	A	A	A	B	A	B	B	B	B
chr119	2762.84	474.84	2.07			B	A	B	A	B	-	B	A	B	A	A	B	A	A	B	B	B	B	A	B	B	B	A	B	B	B	A	B	A	B	B	A	A	A	B	B	A	-	B	A	B	B	B	-
IDP364	2763.1	475.1	2.07	2	122.3	B	A	B	A	B	B	B	A	B	A	A	B	A	A	B	B	B	B	A	B	B	B	A	B	B	B	A	-	A	B	B	A	A	A	B	A	A	B	B	-	B	B	B	-
sdg116b	2765.01	477.01	2.07			B	A	B	A	A	B	B	A	B	A	A	B	A	A	B	B	B	B	A	B	B	B	A	B	B	B	A	B	A	B	B	A	A	A	B	B	A	-	B	A	B	B	B	A
psr135b	2765.9	477.9	2.07	2	122.9	B	A	B	A	B	B	B	A	B	A	-	B	A	A	A	B	B	B	A	B	B	B	A	B	B	B	A	B	A	B	B	A	A	A	B	A	A	B	B	A	B	B	B	A
asg20	2766.7	478.7	2.08	2	122.9	B	A	B	A	B	B	B	A	B	A	A	B	A	A	A	B	B	B	A	B	B	B	A	B	B	B	A	B	A	B	B	A	A	A	B	A	A	B	B	A	B	B	B	A
umc1049	2768.7	480.7	2.08	2	123.8	B	A	B	A	B	B	A	A	B	A	A	B	A	A	A	-	B	B	A	B	B	B	A	B	B	B	A	B	A	B	B	A	A	A	B	A	A	A	B	A	B	B	B	A
IDP485	2769.9	481.9	2.08	2	124.1	B	A	B	A	B	B	B	A	A	A	A	B	A	A	B	B	B	B	A	B	B	B	A	B	B	B	A	-	A	B	B	A	A	A	B	A	A	B	B	-	B	B	B	A
IDP3864	2770.2	482.2	2.08	2	123.8	B	A	B	A	B	B	B	A	B	A	A	B	A	A	A	B	B	B	A	B	B	A	A	B	B	B	A	-	A	B	B	A	A	A	B	A	A	B	B	-	B	B	B	A
gpm576a	2782.47	494.47	2.08	2	134.8	A	B	B	A	B	B	B	B	A	B	A	B	A	A	B	B	B	B	B	B	B	B	A	B	B	-	-	B	A	B	-	A	A	B	B	-	A	B	B	-	-	A	B	A
bcd808c	2784.1	496.1	2.08	2	129.2	B	B	B	A	B	B	B	B	A	B	-	B	A	A	B	B	B	B	B	B	B	B	A	B	B	B	A	B	A	B	B	A	A	B	B	A	A	B	B	A	B	A	B	A
mmp84	2786.3	498.3	2.08	2	129.8	A	-	B	A	B	B	B	B	A	B	-	B	A	A	B	B	B	-	B	B	B	B	A	B	B	B	A	B	A	B	-	-	A	B	B	A	A	B	-	A	B	A	B	A
gpm613	2786.41	498.41	2.08	2	136	A	B	B	A	B	B	B	B	A	B	A	B	A	A	B	A	A	A	B	B	-	-	-	-	-	-	-	-	-	-	-	-	A	B	B	-	A	B	B	-	-	A	B	A
IDP3963	2791.84	503.84	2.08	2	133.1	B	A	B	A	A	B	B	B	A	B	A	B	A	A	B	B	A	B	B	-	B	B	A	B	A	B	A	-	A	B	B	A	B	B	B	A	A	B	B	-	B	A	B	A
IDP2477	2794.13	506.13	2.08	2	134.3	B	A	B	A	A	B	B	B	A	B	A	B	A	A	B	B	A	B	B	B	B	B	A	B	A	B	A	-	A	B	B	A	B	B	A	A	A	B	B	-	B	A	B	A
AY109583	2795.4	507.4	2.08	2	136.3	-	B	B	A	A	B	B	B	A	B	A	B	A	A	B	B	A	B	B	B	B	B	A	B	A	B	A	B	A	B	-	A	B	B	-	A	A	B	B	A	B	A	B	A
IDP660	2797.13	509.13	2.08	2	123.2	B	A	B	A	B	B	B	A	B	A	A	B	A	A	A	B	B	B	A	B	B	B	A	B	B	B	A	-	A	B	B	A	A	A	B	A	A	B	B	-	B	B	B	A
bnlg1233	2797.2	509.2	2.08	2	135.9	A	-	B	A	A	B	B	B	A	B	A	B	A	A	B	B	A	B	B	B	B	B	A	B	A	B	A	B	A	B	B	A	B	B	A	A	A	B	B	A	B	A	B	A
umc137a	2797.6	509.6	2.08	2	135.9	A	-	B	A	A	-	-	-	A	B	-	B	A	A	B	B	A	B	B	B	B	B	A	B	A	B	A	B	A	B	B	A	B	B	-	A	A	B	B	A	B	A	B	A
gpm609b	2798.93	510.93	2.08	2	135.7	A	B	B	A	B	B	B	B	A	B	A	B	A	A	B	B	B	B	-	-	B	B	A	B	B	-	-	B	A	B	-	A	A	B	B	-	A	B	B	-	-	A	B	A
AI668346	2803.8	515.8	2.08	2	139.8	A	A	B	A	A	B	B	B	-	-	A	B	A	A	B	B	A	B	B	B	B	B	B	B	A	B	A	B	A	B	B	A	B	B	-	A	B	B	B	A	B	A	B	A
chr122	2803.85	515.85	2.08			A	A	B	A	A	B	B	B	A	B	A	B	A	A	B	B	A	B	B	B	B	B	B	B	A	B	A	B	A	B	B	A	B	B	-	A	A	B	B	A	B	A	B	A
IDP3918	2808.5	520.5	2.08	2	136.2	A	A	B	A	A	B	B	B	A	B	A	B	A	A	B	B	A	B	B	B	B	B	A	B	A	B	A	-	A	B	B	A	B	B	A	A	A	B	B	-	B	A	B	A
gpm683c	2809.98	521.98	2.08	2	142.7	A	B	B	A	-	B	B	B	B	B	A	B	A	A	B	B	A	B	B	A	B	-	-	-	A	-	-	-	A	B	-	A	B	B	-	-	-	B	B	-	-	-	B	-
IDP204	2810.4	522.4	2.08	2	138.7	A	B	B	A	A	B	B	B	B	B	A	B	A	A	B	B	A	B	B	A	B	B	B	A	A	B	A	-	A	B	B	A	B	B	A	A	A	B	A	-	A	A	B	A
IDP136	2811.5	523.5	2.08	2	139	A	A	B	A	A	B	B	B	B	B	A	B	A	A	B	B	A	B	B	A	B	B	B	A	A	B	A	-	A	B	B	A	B	B	A	A	A	B	A	-	A	A	B	A
gpm380	2814.28	526.28	2.08	2	145.9	A	A	B	B	A	B	B	B	B	B	A	B	A	A	B	B	A	B	B	A	B	B	A	A	A	-	-	B	B	B	-	A	B	A	A	-	A	B	A	-	-	B	B	A
hag104	2814.9	526.9	2.08			A	A	B	B	A	-	B	B	B	B	A	B	A	A	B	B	A	B	B	A	B	B	A	A	A	B	A	B	B	B	B	A	B	B	A	A	A	B	A	A	A	B	B	A
gpm756c	2816.04	528.04	2.08	2	147.2	A	B	B	B	A	B	B	B	B	B	A	B	A	A	B	B	A	B	B	-	B	B	-	A	A	-	-	-	B	B	-	A	B	B	A	-	-	B	A	-	-	B	B	A
bnlg1316	2817.2	529.2	2.08	2	140.6	A	-	B	B	A	B	B	B	B	B	A	B	A	A	B	B	A	B	B	A	B	B	-	A	A	B	A	B	B	B	B	A	B	B	A	A	A	B	A	A	A	B	B	A
chc101b	2817.23	529.23	2.08			B	B	B	B	A	B	B	B	B	B	-	B	A	A	B	B	A	B	B	B	B	B	A	A	A	B	-	B	B	B	B	A	B	B	-	A	A	B	A	A	A	B	B	A
bnl6.20	2817.8	529.8	2.08	2	140.6	A	-	B	B	A	B	B	B	B	B	-	B	A	A	B	B	A	B	B	A	B	-	-	A	A	B	A	B	B	B	B	A	B	B	-	A	A	B	A	A	A	B	B	A
IDP633	2820.4	532.4	2.08	2	141.5	A	A	B	B	A	B	B	B	B	B	A	B	A	A	B	B	A	B	B	A	B	B	A	A	A	B	A	-	B	B	B	A	B	B	A	A	A	B	A	-	A	B	B	A
IDP157	2822.4	534.4	2.08	2	142.1	B	A	B	B	A	B	B	B	B	B	A	B	A	A	B	B	A	B	B	A	B	B	A	A	A	B	A	-	B	B	B	A	B	B	A	A	A	B	A	-	A	B	B	A
npi210	2824.5	536.5	2.08	2	142.7	B	-	B	B	A	B	B	B	B	B	-	B	A	A	B	B	A	B	B	A	B	B	A	A	A	B	A	B	B	B	B	A	B	B	-	A	A	B	A	A	A	B	B	A
mmp137	2825.1	537.1	2.08	2	142.7	B	B	B	B	A	B	B	B	B	B	A	B	A	A	B	B	A	B	B	-	-	B	-	A	A	B	A	B	B	B	-	-	B	B	-	A	A	B	-	A	A	B	B	A
AY109645	2826.8	538.8	2.08	2	144	B	B	B	B	A	B	B	B	B	B	B	B	A	A	B	B	A	B	B	B	B	B	-	A	A	B	A	B	B	B	-	A	B	B	A	A	A	B	A	A	A	B	B	A
IDP785	2826.81	538.81	2.08	2	143.6	B	B	B	B	A	B	B	B	B	B	B	B	A	A	B	B	A	B	B	B	B	B	A	A	A	B	A	-	B	B	B	A	B	B	A	A	A	B	A	-	A	B	B	A
umc2085	2832.4	544.4	2.08	2	147	B	B	B	B	A	A	A	A	B	A	A	A	B	B	A	B	A	B	B	B	B	B	-	A	A	B	A	B	B	B	-	-	B	B	A	A	A	B	A	A	A	B	B	-
npi113b	2836.1	548.1	2.08	2	145.1	B	-	B	B	A	-	B	B	-	B	-	B	A	A	B	B	A	B	B	B	B	B	A	A	A	B	-	B	B	B	B	A	B	B	-	A	A	B	A	A	A	B	B	A
npi298a	2836.3	548.3	2.08	2	144.8	B	-	B	B	A	-	B	B	A	B	-	B	A	A	-	B	A	B	B	B	B	B	A	A	A	B	A	B	B	B	B	A	B	B	-	A	A	B	A	A	A	B	B	A
umc1633	2836.5	548.5	2.08	2	144.8	B	B	B	B	A	B	B	B	A	B	B	B	A	A	A	B	A	B	B	B	B	B	-	A	A	B	A	B	B	B	B	A	B	B	A	A	A	B	A	A	A	B	B	A
IDP1674	2836.51	548.51	2.08	2	145.1	B	B	B	B	A	B	B	B	A	B	B	B	A	A	A	B	A	B	B	B	B	B	A	A	A	B	A	-	B	B	B	A	B	B	A	A	B	B	A	-	A	B	B	A
AY109575	2840.7	552.7	2.08	2	148	B	B	B	B	-	-	-	B	B	-	A	B	B	A	-	B	A	B	B	B	B	B	B	A	A	B	-	B	B	B	B	B	B	B	B	A	B	B	B	A	A	B	B	-
IDP176	2849.87	561.87	2.08	2	147.2	B	B	B	B	A	B	B	B	A	B	B	B	A	A	A	B	A	B	B	A	B	B	A	A	A	B	A	-	B	B	B	A	B	B	A	A	B	B	A	-	A	B	B	A
mmp34	2850.5	562.5	2.08	2	149.4	B	B	B	B	A	B	B	B	A	B	B	B	A	-	A	B	A	B	B	B	B	B	-	A	A	B	A	B	B	B	B	A	B	B	A	-	B	B	A	A	A	B	B	A
mmp138	2853.9	565.9	2.08	2	148.4	B	B	B	B	A	B	B	B	A	B	A	B	A	A	A	B	A	B	B	-	-	B	A	A	A	B	A	A	B	B	-	A	B	B	A	-	-	-	A	A	A	B	B	A
psr119b	2854	566	2.08	2	148.7	B	A	B	B	A	B	B	B	-	B	-	B	A	A	A	B	A	B	B	A	B	B	A	A	A	B	A	A	B	B	B	A	B	B	A	A	B	B	A	A	B	B	B	A
gpm728b	2854.95	566.95	2.08	2	153.3	-	B	B	B	A	B	B	B	-	B	B	B	A	A	A	B	A	B	B	A	B	B	-	A	A	-	-	-	B	B	-	A	B	B	A	-	-	B	A	-	-	-	B	A
IDP469	2855.4	567.4	2.08	2	150.3	B	B	B	B	A	B	B	B	A	B	B	B	A	A	A	B	A	B	B	A	B	B	A	A	A	B	A	-	B	B	B	A	B	B	A	A	B	B	A	-	A	B	B	A
gpm235a	2859.11	571.11	2.08	2	154.4	-	B	B	B	A	B	B	B	A	B	B	B	A	A	A	B	A	B	B	A	B	B	B	A	A	-	-	A	A	B	-	-	B	B	A	-	B	B	A	-	-	B	B	A
mmc0381	2860.4	572.4	2.08	2	149.1	B	B	B	B	A	B	B	B	A	B	B	B	A	A	A	B	A	B	B	A	B	B	B	A	A	B	A	A	A	B	B	A	B	B	A	A	B	B	A	A	A	B	B	A
gpm123	2861.3	573.3	2.08	2	154.9	-	B	B	B	A	B	A	B	A	B	B	B	A	A	A	B	A	B	B	A	B	B	B	A	A	-	-	-	A	B	-	-	B	B	A	-	B	B	A	-	-	B	B	A
bnlg1746	2861.6	573.6	2.08	2	149.4	B	B	B	B	A	B	A	B	A	B	B	B	A	A	A	B	A	B	B	A	B	B	B	A	A	B	A	A	A	B	B	A	B	B	A	A	B	B	A	A	A	B	B	-
gpm807	2862.82	574.82	2.08	2	156.6	B	B	B	B	B	B	A	B	A	B	A	B	A	A	A	B	A	B	B	A	B	B	B	A	A	-	-	A	A	B	-	A	-	B	A	-	B	A	A	-	-	B	B	-
isu115	2863.2	575.2	2.08	2	150	B	B	B	B	B	B	A	B	A	B	-	B	A	A	A	B	A	B	B	A	B	B	B	A	A	B	A	A	A	B	B	A	B	B	A	B	B	B	A	A	A	B	B	A
isu91b	2863.4	575.4	2.08	2	150	B	B	B	B	B	B	A	B	A	B	-	B	A	A	A	B	A	B	B	A	B	B	B	A	A	B	A	A	A	B	B	A	B	B	A	B	B	B	A	A	A	B	B	A
bnlg1940	2865.6	577.6	2.08	2	150.9	-	B	B	B	B	B	A	B	A	B	B	B	A	A	A	B	A	B	B	A	B	B	B	A	A	B	A	A	A	B	B	A	B	B	A	B	B	B	A	A	A	B	B	A
gpm574b	2865.61	577.61	2.08	2	157.7	B	B	A	B	B	B	A	B	A	A	B	B	A	A	A	B	A	B	B	A	B	A	B	A	A	-	-	A	A	B	-	-	B	B	A	-	B	B	A	-	-	B	-	A
psr144a	2867.5	579.5	2.08	2	152.4	B	B	A	B	B	B	A	B	A	A	-	B	A	A	A	B	A	B	B	A	B	A	B	A	A	B	A	A	A	B	B	A	B	B	A	B	B	B	A	A	A	B	B	A
psr144c	2869.1	581.1	2.08	2	153	B	B	A	B	B	B	A	B	A	A	-	B	A	A	A	B	A	B	B	A	B	A	B	A	A	B	A	A	A	B	B	A	B	B	A	B	B	B	A	A	A	B	B	A
gpm16	2872.3	584.3	2.08			B	B	B	B	B	B	A	B	A	A	B	B	A	A	A	B	A	B	B	A	B	A	B	A	A	-	-	A	A	B	-	A	B	B	A	-	B	B	A	-	-	B	B	A
IDP1450	2875.07	587.07	2.08	2	156.3	B	B	A	B	B	B	A	B	A	A	B	B	A	A	A	B	B	B	B	A	B	A	B	A	A	B	A	-	A	B	B	A	B	B	B	B	A	B	A	-	A	B	B	A
IDP2565	2877.87	589.87	2.08	2	158.4	B	B	A	B	B	B	A	B	A	A	B	B	A	A	A	B	B	B	B	A	B	A	B	A	A	B	A	-	B	B	B	A	B	B	B	B	A	B	A	-	A	B	B	A
umc49a	2879.5	591.5	2.09	2	158.7	B	B	A	B	B	B	A	B	A	A	A	B	A	A	A	B	B	B	B	A	B	A	A	A	A	B	A	A	B	B	B	A	B	B	B	B	A	B	A	A	A	B	B	A
IDP193	2879.54	591.54	2.09	2	162.4	B	B	A	B	B	B	A	B	A	A	A	B	A	A	A	B	B	B	B	A	B	B	B	A	A	B	A	-	A	B	B	A	A	B	B	B	B	B	B	-	A	B	B	A
gpm922f	2881.2	593.2	2.09	2	162.3	B	B	B	B	-	B	A	-	A	A	A	-	A	A	A	-	-	-	B	-	B	-	-	A	-	-	-	-	B	B	-	A	B	B	B	-	-	B	A	-	-	B	B	A
IDP143	2881.26	593.26	2.09	2	159.6	B	B	A	B	B	B	A	B	A	A	A	B	A	A	A	B	B	B	B	A	B	A	B	A	A	B	A	-	B	B	B	A	B	B	B	B	A	B	A	-	A	B	B	A
gpm487	2886.94	598.94	2.09	2	166.7	B	B	A	B	B	B	A	B	A	A	A	B	A	B	A	B	B	B	B	A	B	B	B	A	A	-	-	A	A	B	-	B	A	B	B	-	B	B	B	-	-	B	B	A
umc1256	2888.7	600.7	2.09	2	163.3	B	B	A	B	B	B	A	B	A	A	A	B	A	-	A	B	B	B	B	A	B	B	B	A	A	B	A	A	A	B	B	A	A	B	B	B	B	B	B	A	A	B	B	A
umc1252	2888.9	600.9	2.09	2	163.3	B	B	A	B	B	B	A	B	A	A	A	B	A	-	A	B	B	B	B	A	B	B	B	A	A	-	A	A	A	B	B	A	A	B	B	B	B	-	B	A	A	B	B	A
AY109592	2889.6	601.6	2.09	2	164.1	B	B	A	B	B	B	A	B	A	A	A	B	A	A	A	B	B	B	B	-	-	B	B	-	A	B	A	A	A	B	-	-	-	B	B	B	B	-	-	A	-	B	B	-
gpm365a	2894.03	606.03	2.09	2	168.6	B	B	B	B	B	B	A	B	B	A	A	A	A	B	A	B	B	B	B	A	B	B	B	A	A	-	-	A	A	B	-	A	A	B	B	-	B	B	B	-	-	A	B	A
gpm858d	2919.85	631.85	2.09	2	176.9	B	B	B	A	B	B	B	B	B	A	A	A	B	A	B	B	B	B	B	A	B	B	B	B	A	-	-	B	A	B	-	B	B	B	A	-	B	B	B	-	-	A	B	A
IDP610	2921.32	633.32	2.09	2	173.3	B	B	B	B	B	B	B	B	B	A	A	A	B	A	B	B	B	B	B	A	B	B	B	B	A	B	A	-	A	B	B	B	B	B	A	B	B	B	B	-	B	A	B	A
gpm346c	2921.44	633.44	2.09	2	177.9	B	B	B	B	B	B	B	B	B	A	A	A	B	A	B	B	B	B	B	A	B	B	B	B	A	-	-	B	A	B	-	B	B	B	A	-	B	B	B	-	-	A	B	A
IDP114	2924.8	636.8	2.09	2	173.6	B	B	B	B	B	B	B	B	B	A	A	A	B	A	B	B	B	B	B	A	B	B	B	B	A	B	A	-	A	B	B	B	B	B	A	B	B	B	B	-	B	A	B	A
gpm717a	2930.77	642.77	2.09	2	180.1	B	B	B	B	B	B	B	B	B	A	A	A	B	A	B	B	B	B	B	A	B	B	-	B	A	-	-	-	A	B	-	B	B	B	A	-	-	B	B	-	-	A	B	A
gpm383c	2933.75	645.75	2.09	2	179.8	B	B	B	B	B	B	B	B	B	A	A	A	B	A	A	B	B	B	B	A	B	A	A	B	A	-	-	B	A	B	-	B	B	B	A	-	B	B	B	-	-	A	B	A
gpm466b	2934.16	646.16	2.09	2	179.9	B	B	B	B	B	B	B	B	B	A	A	A	B	A	A	B	B	B	B	A	B	-	-	B	-	-	-	B	A	B	-	B	B	B	A	-	-	-	B	-	-	A	B	A
bnlg469b	2938.1	650.1	2.09	2	178.5	A	A	B	B	B	B	B	B	B	A	A	A	B	A	A	B	B	B	B	A	B	A	A	B	A	B	B	B	A	B	B	B	B	B	A	B	A	B	B	B	B	A	B	A
bnlg1893	2942.8	654.8	2.09	2	181.2	A	A	A	B	A	B	B	B	B	A	A	A	B	A	A	B	B	B	B	A	B	-	A	B	A	B	B	B	A	B	B	B	B	B	A	A	A	B	B	B	B	A	B	A
IDP661	2942.81	654.81	2.09	2	184.6	-	A	A	B	A	B	A	A	A	A	A	A	B	A	A	B	A	B	B	A	B	A	A	A	A	B	B	-	A	B	B	A	A	B	A	A	A	B	B	-	B	A	B	A
umc36a	2949.1	661.1	2.09	2	183.8	A	-	A	B	A	-	A	A	B	A	-	A	B	A	A	B	B	B	B	A	B	-	A	B	A	B	B	B	A	B	B	-	A	-	-	A	A	B	B	B	B	A	B	A
gpm281a	2950.4	662.4	2.09	2	186.7	A	A	-	B	A	B	A	A	B	A	A	A	B	A	A	B	B	B	B	A	B	B	A	B	A	-	-	B	A	B	-	A	A	B	B	-	A	B	B	-	-	A	B	A
IDP171	2953.12	665.12	2.09	2	181.8	A	A	A	B	A	B	A	B	B	A	A	A	B	A	A	B	B	B	B	A	B	A	A	B	A	B	B	-	A	B	B	A	B	B	A	A	A	B	B	-	B	A	B	A
gpm619	2955.43	667.43	2.09	2	189.2	A	A	A	B	A	B	A	A	A	A	A	A	B	A	A	B	A	B	B	A	B	B	A	A	A	-	-	B	A	B	-	A	A	B	A	-	A	B	B	-	-	A	B	A
AY110389	2969.8	681.8	2.09			A	A	A	B	A	B	A	A	A	A	A	A	B	A	A	B	A	A	B	A	B	A	A	A	-	B	B	B	A	B	B	A	A	A	A	A	A	-	B	A	-	A	-	A
gpm325c	2971.4	683.4	2.09	2	191.6	A	A	A	B	A	-	A	-	A	A	A	A	-	A	A	B	A	B	B	A	B	A	A	A	A	-	-	B	A	B	-	A	A	B	A	-	A	B	B	-	-	A	B	A
gpm442a	2972.73	684.73	2.09	2	191.8	A	A	A	B	A	B	A	A	A	A	A	A	B	A	A	B	A	B	B	A	B	-	A	A	A	-	-	B	A	B	-	-	A	B	A	-	A	B	B	-	-	A	B	A
IDP1944	2974.48	686.48	2.09	2	186.4	A	A	A	B	A	B	A	A	A	A	A	A	B	A	A	B	A	B	B	A	B	A	A	A	A	B	B	-	A	B	B	A	A	B	A	A	A	B	B	-	B	A	B	A
umc2184	2980.4	692.4	2.09	2	187.7	A	A	A	B	A	B	A	-	A	A	A	A	B	A	A	B	A	B	B	B	B	B	A	A	A	B	B	B	A	B	B	B	A	B	-	A	A	B	-	A	B	A	B	-
mmp183	2982.6	694.6	2.1	2	188.4	A	A	A	B	A	B	A	-	A	A	B	A	B	A	A	A	A	B	B	-	-	-	A	A	A	B	B	B	A	B	B	-	A	B	-	A	A	B	B	A	B	A	B	A
bnl17.14	2990.5	702.5	2.1	2	190.5	-	-	-	-	-	-	-	-	-	-	-	A	A	A	A	A	A	B	B	A	B	-	A	A	A	B	B	B	A	B	B	A	A	B	-	A	A	B	B	A	B	A	B	A
chr106b	2993.22	705.22	2.1			A	A	B	B	A	B	A	A	B	A	B	A	-	A	A	A	A	B	B	-	-	-	A	A	A	B	B	B	A	B	B	A	A	B	A	-	A	B	-	A	B	B	B	A
lim104	2994.5	706.5	2.1	2	193.2	A	A	B	B	A	B	A	A	A	A	B	A	B	A	A	A	A	B	B	A	B	B	A	A	A	B	B	B	A	B	B	A	A	B	A	A	A	B	B	A	B	B	B	A
nfa103b	2996.1	708.1	2.1	2	192.6	A	A	B	B	A	B	A	A	B	A	B	A	-	A	A	A	A	B	B	-	-	-	A	A	A	B	B	B	A	B	B	A	A	B	A	-	A	B	-	A	B	B	B	A
gpm926i	2998.98	710.98	2.1	2	198.3	A	A	B	B	-	-	A	-	B	A	B	A	B	A	A	A	A	B	B	A	B	B	-	A	A	-	-	-	A	B	-	A	A	B	A	-	-	B	B	-	-	B	B	A
ufg55	2999	711	2.1	2	193.9	A	A	B	B	A	B	A	A	B	A	-	A	B	A	A	A	A	-	B	-	-	-	A	A	A	B	B	B	A	B	B	A	A	B	-	-	A	B	-	A	B	B	B	A
AY109586	3001.1	713.1	2.1	2	195.1	-	A	B	B	A	A	A	A	B	A	B	A	B	A	A	A	B	B	B	A	B	-	A	A	A	B	B	B	A	B	B	A	A	B	A	A	A	B	B	A	B	B	B	A
umc1696	3004.3	716.3	2.1	2	195.6	A	A	B	B	A	B	A	B	B	A	B	A	B	A	A	A	A	B	B	A	B	B	A	A	A	B	B	B	A	B	B	A	A	B	A	A	A	B	B	A	B	B	B	A
AY111236	3013.3	725.3	2.1	2	196.1	A	A	B	B	A	B	A	B	B	B	B	A	B	A	A	A	A	B	B	A	B	B	A	A	A	B	B	B	A	B	B	A	B	-	B	A	A	B	B	A	B	B	B	A
AY106674	3013.31	725.31	2.1			A	A	B	B	A	B	A	A	A	A	B	A	B	A	A	A	A	B	B	B	B	A	A	A	A	B	B	B	A	B	B	A	A	B	A	A	A	B	B	A	B	B	B	B
gpm788b	3047.58	759.58	2.1	2	212.4	-	-	B	A	A	-	-	A	B	B	B	A	B	-	B	-	B	A	B	A	B	B	-	B	B	-	-	-	A	B	-	A	A	B	B	-	-	-	B	-	-	B	B	B
umc2118	3048	0	3	3	0	A	B	A	A	A	A	B	B	-	-	A	B	-	B	B	B	B	A	A	B	B	B	B	B	B	A	A	A	A	B	B	B	B	A	B	A	B	B	B	A	B	A	B	-
gpm257n	3050.15	2.15	3			B	B	A	A	A	A	B	A	A	B	B	-	B	B	B	B	B	A	-	-	B	-	-	B	A	-	-	-	A	-	-	B	B	A	A	-	-	B	B	-	-	B	A	B
IDP125	3051.33	3.33	3	3	0.7	A	B	A	A	A	A	B	B	A	B	A	B	B	B	B	B	B	A	A	B	B	B	B	B	B	A	A	-	A	B	A	B	B	A	-	A	B	B	B	-	B	A	B	-
umc1931	3053.6	5.6	3	3	1	A	B	-	A	A	A	B	B	A	B	A	B	B	B	B	B	B	A	A	B	B	B	B	B	B	A	A	A	A	B	A	B	B	A	-	A	B	B	B	A	B	A	A	B
umc1746	3055.1	7.1	3	3	1	A	B	A	A	A	A	B	B	A	B	A	B	B	B	B	B	B	A	A	B	B	B	B	B	B	A	A	A	A	B	A	B	B	A	A	A	B	B	B	A	B	A	A	B
gpm257s	3055.55	7.55	3			-	B	A	A	A	A	B	B	-	B	A	B	B	B	-	B	B	A	A	-	B	B	-	B	B	-	-	-	A	A	-	B	B	A	B	-	-	B	B	-	-	A	A	B
gpm916d	3056.17	8.17	3	3	-0.6	B	-	A	A	A	-	-	B	A	-	A	B	B	B	B	B	B	A	A	B	-	B	-	B	B	-	-	-	A	B	-	B	B	A	A	-	-	B	B	-	-	A	B	-
AY106313	3057.5	9.5	3.01			A	B	A	A	A	A	B	B	A	B	A	B	B	B	B	A	B	B	A	B	B	B	B	B	B	A	A	A	A	A	B	B	B	A	B	A	B	B	B	A	B	-	A	B
IDP703	3059	11	3.01	3	2.5	A	B	A	A	A	A	B	B	A	B	A	B	B	B	B	A	B	B	A	B	B	B	B	B	B	A	A	-	A	A	B	B	B	A	A	A	B	B	B	-	B	A	A	B
umc1780	3059.2	11.2	3.01	3	2.5	A	B	A	A	A	A	B	B	A	B	A	B	B	B	B	A	B	B	A	B	B	B	B	B	B	A	A	A	A	A	B	B	B	A	A	A	B	B	B	A	B	B	A	B
bnl8.15	3059.4	11.4	3.01	3	2.5	A	-	A	A	A	A	B	B	A	B	-	B	B	B	B	A	B	B	A	B	B	B	B	B	B	A	-	A	A	A	B	-	B	A	-	A	B	B	B	A	B	B	A	B
umc1394	3069.8	21.8	3.01	3	7.8	A	B	A	A	A	B	B	B	B	A	B	B	B	B	B	A	B	B	B	B	B	B	B	B	B	B	A	A	B	A	B	B	B	A	A	B	B	B	B	A	B	B	A	B
IDP394	3071.4	23.4	3.01	3	8.2	A	B	A	A	A	B	B	B	B	A	B	B	B	B	B	A	B	B	B	B	B	B	B	B	B	B	A	-	B	A	B	B	B	A	A	A	B	B	B	-	B	A	A	B
umc1970	3076.2	28.2	3.01	3	10.3	A	-	A	A	A	B	B	B	B	A	B	B	B	B	B	A	B	B	B	B	A	A	B	B	B	-	A	A	B	-	B	B	B	B	A	B	B	B	B	A	B	B	B	B
umc2071	3077.2	29.2	3.01	3	9.4	A	A	A	A	A	B	B	B	B	A	B	B	B	-	B	A	B	B	B	-	-	B	B	B	B	A	A	A	B	B	-	-	B	A	A	-	B	B	B	A	B	-	A	-
asg64	3077.6	29.6	3.01	3	9.1	A	A	A	A	A	B	B	B	B	A	B	B	B	B	B	A	B	B	B	B	A	B	B	B	B	A	A	A	B	B	A	B	B	A	A	B	B	B	B	A	B	-	A	B
AY112199	3078.5	30.5	3.01			A	A	A	A	A	B	B	B	B	B	B	B	B	B	B	-	B	B	B	B	A	B	B	B	B	A	A	A	B	B	A	B	B	A	A	B	B	B	B	A	B	B	A	B
mmp158a	3079.8	31.8	3.01	3	8.5	A	A	A	A	A	B	B	B	B	A	-	B	B	B	B	A	B	B	B	B	B	B	B	B	B	A	A	-	B	B	-	B	B	A	A	-	B	B	B	A	B	B	A	B
IDP3785	3081.63	33.63	3.01	3	9.4	A	A	A	A	A	B	B	B	B	A	B	B	B	B	B	A	B	B	B	B	A	B	B	B	B	A	A	-	B	B	A	B	B	A	A	A	B	B	B	-	B	A	A	B
umc1892	3083.5	35.5	3.01	3	10	A	A	A	A	A	B	B	B	B	A	B	B	B	B	B	A	B	B	B	B	A	A	B	B	B	A	A	A	B	B	A	B	B	A	A	B	B	B	B	A	A	B	A	B
php20905	3085.2	37.2	3.01	3	9.7	A	-	A	A	B	B	B	B	B	A	-	B	B	B	B	A	B	B	B	B	A	A	B	B	B	A	A	B	B	B	A	B	B	A	-	B	B	B	B	A	-	B	A	B
umc2049	3086.7	38.7	3.01	3	10	A	A	A	A	B	B	B	B	B	-	B	B	B	B	B	A	B	B	B	B	A	A	-	B	B	A	B	B	B	B	-	B	B	-	A	B	B	B	B	A	B	B	-	B
gpm668e	3088.39	40.39	3.01	3	12.6	A	A	A	A	A	B	B	-	A	A	A	B	A	A	B	A	B	B	B	-	A	-	-	A	A	-	-	-	B	A	-	B	B	A	A	-	-	B	A	-	-	B	A	B
mmp38	3090.6	42.6	3.01	3	11.7	A	A	A	A	B	B	B	B	B	A	A	B	B	B	B	A	B	B	B	-	-	A	-	B	B	A	B	B	B	B	-	B	B	A	A	-	B	B	B	A	-	B	A	B
gpm713	3100.05	52.05	3.01	3	17	B	A	A	A	B	B	B	B	B	A	B	B	B	B	B	A	B	B	B	B	-	A	-	B	A	-	-	-	A	B	-	B	B	A	A	-	-	B	B	-	-	B	A	B
umc121	3102.3	54.3	3.01	3	17	B	-	A	A	B	B	B	B	B	A	-	B	B	B	B	A	B	B	B	B	A	A	B	B	A	A	B	B	A	B	A	B	B	B	-	A	B	B	B	A	B	B	A	B
asg30c	3106	58	3.01	3	17.6	B	A	B	A	B	B	-	B	B	A	B	B	B	B	B	A	B	B	B	B	A	A	B	B	A	A	B	B	A	B	A	B	B	B	A	A	B	B	B	A	B	B	A	B
csu32a	3108	60	3.02	3	17.6	B	A	B	A	B	B	B	B	B	A	B	B	B	B	B	A	B	B	B	B	A	A	B	B	A	A	B	B	A	B	A	B	B	B	A	A	B	B	B	-	B	B	A	B
umc1458	3115.2	67.2	3.02	3	20	B	A	A	A	B	A	B	B	B	A	A	B	B	B	B	B	B	B	B	B	A	-	B	B	A	A	A	B	A	B	A	B	B	B	B	A	B	-	B	-	B	B	A	B
gpm770	3119.29	71.29	3.02	3	29.3	-	A	A	A	B	A	B	B	B	A	-	B	B	B	B	B	B	B	B	B	A	A	B	B	B	-	-	B	A	B	-	-	B	B	B	-	B	A	B	-	-	B	A	B
gpm336b	3119.48	71.48	3.02	3	29.4	A	A	A	-	-	-	B	A	B	A	B	A	B	B	-	-	A	B	B	-	B	A	-	B	B	-	-	-	B	B	-	B	-	A	A	-	-	B	B	-	-	B	A	A
IDP3906	3120.07	72.07	3.02	3	21.8	B	A	A	A	B	A	B	B	B	A	B	B	B	B	B	B	B	B	B	B	A	A	B	B	B	A	A	-	A	B	A	A	B	B	B	A	B	A	B	-	B	B	A	B
bnlg1144	3125	77	3.02	3	23.7	B	-	B	A	B	A	B	B	B	A	-	B	B	B	B	B	B	B	B	B	B	A	B	B	B	A	A	B	A	B	A	A	B	B	B	A	B	A	B	A	B	B	A	B
bnlg1325	3126.5	78.5	3.02			-	-	B	A	-	A	B	B	B	A	-	B	B	B	B	B	B	B	B	B	B	A	B	B	B	A	A	B	A	B	A	A	B	B	B	A	B	A	B	A	B	B	A	B
gpm783	3131.83	83.83	3.02	3	33.1	B	A	B	A	B	A	B	B	B	A	A	B	B	B	B	B	B	B	B	B	B	A	B	B	B	-	-	B	A	B	-	A	B	B	A	-	B	A	B	-	-	B	A	B
gpm854	3138.84	90.84	3.02	3	35.1	B	-	B	A	B	A	A	B	B	A	-	B	B	B	B	B	B	B	B	B	B	A	B	B	B	-	-	B	A	B	-	A	B	B	-	-	B	A	B	-	-	B	B	B
gpm648	3145.58	97.58	3.02	3	38.4	B	A	B	A	B	A	A	B	B	A	A	B	B	B	B	B	B	B	B	B	B	A	B	B	B	-	-	B	A	B	-	-	B	B	A	-	B	A	A	-	-	B	B	B
bnlg1647	3151.3	103.3	3.02	3	33.5	B	A	B	A	A	A	A	B	B	A	-	B	B	B	B	B	B	B	B	B	B	A	B	B	B	A	A	B	A	A	B	A	B	B	-	A	B	A	A	A	B	B	B	A
lim66	3172.8	124.8	3.03	3	45.8	B	A	B	A	B	A	B	B	B	A	B	A	B	B	B	B	B	B	B	A	B	A	A	B	B	A	A	B	A	A	B	A	B	B	B	B	B	B	A	A	A	B	A	B
umc2258	3175.8	127.8	3.03	3	44.9	B	A	-	-	B	A	B	B	B	A	-	A	-	B	B	B	B	B	B	-	-	A	A	B	B	A	A	B	A	A	B	-	B	B	B	B	B	-	-	A	A	A	A	B
bnlg1447	3177.4	129.4	3.03	3	44.2	B	-	B	A	B	A	B	B	B	A	B	-	B	B	B	B	B	B	B	-	B	A	A	B	B	A	A	B	A	A	B	A	B	B	B	B	B	-	-	A	A	-	A	B
umc2259	3179.7	131.7	3.03	3	47.5	B	-	B	A	-	-	-	B	-	-	-	-	B	B	-	B	B	-	-	A	A	A	A	B	B	A	A	B	A	A	B	A	B	B	-	-	-	A	A	A	A	A	A	B
gpm547a	3186.96	138.96	3.03	3	53.9	B	A	B	A	A	-	B	B	B	A	B	A	B	B	B	B	B	B	B	B	B	A	A	A	B	-	-	B	B	A	-	A	B	B	B	-	B	A	B	-	-	A	A	B
mmp79	3187.3	139.3	3.03	3	48.4	B	A	B	A	A	A	B	B	B	A	B	A	B	B	B	B	B	B	B	-	B	A	A	A	B	A	B	B	B	A	A	A	B	B	B	B	B	-	-	A	A	A	A	B
mmp186	3193.3	145.3	3.03	3	52.9	B	B	B	A	B	B	B	B	B	A	B	A	B	B	B	B	B	B	B	-	B	B	A	A	B	A	B	-	B	A	-	A	A	B	B	B	B	-	-	A	A	B	A	B
gpm423a	3196.34	148.34	3.03	3	56.7	B	B	B	A	B	B	B	B	B	A	B	A	B	B	B	B	B	B	B	B	B	B	-	A	B	-	-	-	B	A	-	A	A	B	B	-	-	A	A	-	-	B	A	B
asg48a	3200.7	152.7	3.04	3	54.9	B	A	B	B	B	B	B	B	B	A	-	A	B	B	B	B	B	B	B	B	B	B	A	A	B	A	B	B	B	A	B	A	A	B	B	B	B	B	-	A	A	B	A	B
bnl8.35a	3201.4	153.4	3.04	3	54.9	B	-	B	B	B	B	B	B	B	A	-	A	B	B	B	B	B	B	B	-	B	B	A	A	B	A	B	B	B	A	B	A	A	B	-	B	B	B	-	A	A	B	A	B
npi276a	3202	154	3.04	3	55.3	-	-	-	-	-	-	-	-	-	-	-	A	A	B	B	B	B	B	B	-	B	B	A	A	B	A	B	B	B	A	B	A	A	B	-	B	B	B	-	A	A	B	A	B
uaz159b	3205.3	157.3	3.04	3	59.2	B	A	B	B	B	B	B	B	B	A	B	A	B	B	B	B	B	A	-	-	B	B	-	A	B	A	B	B	B	A	B	A	A	B	B	B	B	B	B	B	-	A	A	B
umc1030	3207	159	3.04	3	56.5	B	-	B	B	B	B	B	B	B	A	B	A	B	B	B	B	B	A	B	B	B	B	A	A	B	A	B	B	B	A	B	A	A	B	B	B	B	B	-	B	A	B	A	-
gpm810a	3208.1	160.1	3.04	3	61.5	B	-	B	B	B	B	B	B	B	A	B	A	B	B	B	B	B	A	B	-	B	B	A	A	B	-	-	B	B	A	-	A	A	B	B	-	B	-	-	-	-	B	A	A
gpm420c	3211.04	163.04	3.04	3	62.5	B	A	B	B	B	B	B	B	B	A	B	A	B	B	B	B	B	A	B	B	B	B	A	A	B	-	-	B	B	A	-	A	A	A	B	-	B	B	A	-	-	B	A	A
umc1772	3211.5	163.5	3.04	3	58.4	B	B	B	B	B	B	B	B	B	A	B	A	B	B	B	B	B	A	B	B	B	B	A	A	B	A	B	B	B	A	B	A	A	A	B	B	B	B	B	B	A	B	A	A
npi446	3211.8	163.8	3.04	3	58.1	B	-	B	B	B	B	B	B	B	A	-	A	B	B	B	B	B	A	B	-	B	B	A	A	B	A	B	B	B	A	B	A	A	A	-	B	B	B	-	B	A	B	A	A
IDP697	3213	165	3.04	3	58.4	B	A	B	B	B	B	B	B	B	A	B	A	B	B	B	B	B	A	B	A	B	B	A	A	B	B	B	-	B	A	B	A	A	A	B	B	B	B	B	-	A	B	A	A
umc2000	3214.9	166.9	3.04	3	60.6	B	A	B	B	B	B	B	B	B	A	B	A	B	B	B	B	B	A	A	A	B	B	-	A	-	B	B	-	B	-	-	A	A	A	B	B	B	A	A	A	A	A	-	A
gpm320d	3215.49	167.49	3.04	3	64.1	B	A	B	B	B	B	B	B	B	A	A	A	B	B	B	B	B	A	A	A	B	B	A	A	B	-	-	B	B	A	-	A	A	A	B	-	B	B	B	-	-	B	A	A
umc1608	3216	168	3.04	3	60	B	A	B	B	B	B	B	B	B	A	A	A	B	B	B	B	B	A	A	A	B	B	A	A	B	B	B	B	B	A	B	A	A	A	B	B	B	A	-	A	A	B	A	A
umc2158	3224.6	176.6	3.04	3	65.8	B	A	B	B	B	B	B	B	A	A	B	A	B	B	B	A	B	A	A	A	-	B	A	A	B	B	B	B	B	A	A	A	A	A	-	-	B	B	A	A	A	B	A	-
umc1495	3225.4	177.4	3.04	3	64.9	B	A	B	B	B	B	B	B	A	A	A	A	B	B	B	A	B	A	A	A	B	B	A	A	B	B	-	-	B	A	B	A	A	-	B	-	-	B	B	A	-	B	A	B
nfc104c	3227.29	179.29	3.04			B	A	B	B	B	B	B	B	A	A	A	A	B	B	B	A	B	A	A	A	B	B	A	A	B	B	B	B	B	B	B	A	A	A	B	B	B	B	B	A	A	B	A	A
umc1392	3229.1	181.1	3.04	3	64.2	B	A	B	B	B	B	B	B	A	A	A	A	B	B	B	A	B	A	A	A	B	B	A	A	B	B	B	B	B	B	B	A	A	A	B	B	B	B	B	A	A	B	A	-
umc2033	3229.7	181.7	3.04	3	65.4	B	A	B	B	B	B	B	B	A	A	B	A	B	B	B	A	B	A	A	A	B	B	B	A	B	B	B	B	B	B	B	A	A	A	B	B	B	B	B	A	A	-	-	A
haf101	3230.32	182.32	3.04			B	A	B	A	B	B	B	B	A	A	B	A	B	B	B	A	B	A	A	A	B	B	A	A	B	B	B	B	B	B	B	A	A	A	B	B	B	B	A	A	A	B	A	A
IDP1475	3231.17	183.17	3.04	3	64.8	B	A	B	B	B	B	B	B	A	A	B	A	B	B	B	A	B	A	A	A	B	B	A	A	B	B	B	-	B	A	B	A	A	A	B	B	B	B	B	-	A	B	A	A
psr754b	3234	186	3.04	3	66.1	B	A	B	A	B	B	B	B	-	A	-	-	B	B	B	-	-	A	A	A	B	-	-	B	B	B	B	B	B	A	B	A	A	A	B	B	B	B	-	A	A	B	A	A
IDP1455	3235.38	187.38	3.04	3	64.8	B	A	B	B	B	B	B	B	A	A	B	A	B	B	B	A	B	A	A	A	B	B	A	A	B	B	B	-	B	A	B	A	A	A	B	B	B	B	B	-	A	B	A	A
gpm780a	3235.7	187.7	3.04	3	72.8	-	A	B	A	A	B	B	B	A	A	-	A	B	A	B	A	B	A	A	A	B	-	-	B	B	-	-	-	B	A	-	A	A	A	A	-	-	B	B	-	-	-	-	A
umc1742	3237	189	3.04	3	67.3	A	A	B	A	B	B	B	B	A	A	B	A	B	A	B	A	B	A	A	A	B	B	A	B	B	B	B	B	B	A	B	A	A	A	A	B	B	B	A	A	A	A	A	-
gpm289a	3237.07	189.07	3.04	3	72.7	B	A	B	A	B	B	B	B	A	A	B	A	B	A	B	A	B	A	A	A	B	B	A	B	B	-	-	B	B	A	-	A	A	A	A	-	B	B	B	-	-	A	A	A
umc2117a	3238.2	190.2	3.04	3	67	B	A	-	A	B	B	B	B	A	A	B	A	B	A	B	A	B	A	A	A	-	B	A	B	B	B	B	B	B	A	-	-	A	A	A	-	B	B	A	A	A	A	A	-
bnlg1113	3238.8	190.8	3.04	3	67	B	A	B	A	B	B	B	B	A	A	-	A	B	A	B	A	B	A	A	A	B	-	A	B	B	B	B	B	B	A	B	A	A	A	A	B	B	B	-	A	A	A	A	A
IDP2374	3239.1	191.1	3.04	3	67	B	A	B	A	B	B	B	B	A	A	B	A	B	A	B	A	B	A	A	A	B	B	A	B	B	B	B	-	B	A	B	A	A	A	A	B	B	B	B	-	A	A	A	A
IDP1460	3239.98	191.98	3.04	3	67	B	A	B	A	B	B	B	B	A	A	B	A	B	A	B	A	B	A	A	A	B	B	A	B	B	B	B	-	B	A	B	A	A	A	A	B	B	B	B	-	A	A	A	A
IDP154	3240.02	192.02	3.04	3	71.1	B	A	B	A	A	B	B	B	A	B	B	B	B	A	B	A	B	A	B	A	B	B	B	B	B	B	B	-	B	A	B	A	A	A	A	B	B	B	B	-	A	B	A	A
AY107193	3240.06	192.06	3.04			B	A	B	A	A	B	B	B	A	B	B	-	B	A	B	A	B	A	A	A	B	B	A	B	B	B	B	B	B	A	B	A	A	A	A	B	B	B	-	A	A	A	A	A
bnlg1638	3241.1	193.1	3.04	3	67.3	B	A	B	A	B	B	B	B	A	A	-	A	B	A	B	A	B	A	A	A	B	B	A	B	B	-	B	B	B	A	B	A	A	A	A	B	B	B	A	A	A	A	A	A
IDP94	3242.85	194.85	3.04	3	68.5	B	A	B	A	A	B	B	B	A	B	A	A	B	A	B	A	B	A	A	A	B	B	A	B	B	B	B	-	B	A	B	A	A	A	A	B	B	B	B	-	A	A	A	A
mmp144a	3244.9	196.9	3.04	3	67.9	B	A	B	A	B	B	B	B	A	A	A	B	B	A	B	A	B	A	A	A	B	B	A	B	B	B	B	B	B	A	-	A	A	A	A	B	B	B	A	A	A	A	A	A
mmp36	3251.4	203.4	3.04	3	70.8	B	A	B	-	-	B	B	B	A	B	B	B	B	A	B	A	B	A	-	-	B	B	A	B	B	B	B	B	B	A	-	A	A	-	-	B	B	B	B	-	-	A	A	-
IDP370	3256.6	208.6	3.04	3	69.1	B	A	B	A	A	B	B	B	A	B	B	A	B	A	B	A	B	A	A	A	B	B	A	B	B	B	B	-	B	A	B	A	A	A	A	B	B	B	B	-	A	A	A	A
IDP2443	3258.4	210.4	3.04	3	70	B	A	B	A	A	B	B	B	A	B	B	A	B	A	B	A	B	A	A	A	B	B	A	B	B	B	B	-	B	A	B	A	A	A	A	B	B	B	B	-	A	A	A	A
mmc0312a	3260.7	212.7	3.04	3	69.4	B	A	B	A	A	B	B	B	A	-	-	B	B	A	B	A	B	A	A	A	B	B	A	B	B	B	B	B	B	A	B	A	A	A	A	B	B	B	-	A	A	A	A	A
gpm210	3260.81	212.81	3.04	3	76	B	A	B	A	A	B	B	B	A	B	B	A	B	A	B	A	B	A	A	A	B	B	A	B	B	-	-	B	B	A	-	A	A	A	A	-	B	B	A	-	-	A	A	A
umc1908	3261.6	213.6	3.04	3	69.4	B	A	B	A	A	B	B	B	A	-	A	-	B	A	B	A	B	A	A	A	B	B	A	B	B	B	B	B	B	A	B	A	A	A	A	B	B	B	-	A	A	A	A	A
npi247	3261.8	213.8	3.04	3	69.4	B	-	B	A	A	B	B	B	A	-	-	-	B	A	B	A	B	A	A	-	B	B	A	B	B	B	B	B	B	A	B	A	A	A	-	B	B	B	A	A	A	A	A	A
gpm598	3262.36	214.36	3.04	3	76.1	B	A	B	A	A	B	B	B	A	A	B	A	B	A	-	A	B	A	A	A	B	B	A	B	B	-	-	B	B	A	-	A	A	A	A	-	B	B	B	-	-	A	A	A
php20509	3262.7	214.7	3.04	3	69.4	B	-	B	A	A	B	B	B	A	-	-	-	B	A	B	A	B	A	A	-	B	B	A	B	B	B	B	B	B	A	B	A	A	A	-	B	B	B	A	A	A	A	A	A
ufg44	3262.9	214.9	3.04	3	69.7	B	A	B	A	A	B	B	B	A	-	A	B	B	A	B	A	B	-	A	-	-	B	-	B	B	B	B	B	B	A	-	-	A	A	A	-	B	B	-	A	-	A	A	A
mmp69	3263.6	215.6	3.04	3	70	B	A	B	A	A	B	B	B	A	B	B	-	B	A	B	A	B	A	A	A	-	B	A	B	B	B	B	B	B	A	-	A	A	A	A	-	B	B	A	A	A	A	A	-
AY109870	3267.5	219.5	3.04	3	71.2	B	A	-	A	A	-	-	-	A	A	A	A	-	A	-	-	-	-	A	A	-	-	-	-	-	B	B	-	B	A	A	A	A	A	A	B	-	-	B	A	A	A	A	A
rz382a	3272.1	224.1	3.04	3	71.4	B	B	-	A	A	B	B	B	-	A	-	B	B	A	B	A	B	A	A	-	A	A	B	B	B	B	B	B	B	A	B	A	A	A	A	B	B	B	A	A	A	A	A	A
bnlg1816	3274.9	226.9	3.04	3	69.8	B	A	B	A	A	B	B	B	A	A	-	-	-	A	B	A	B	A	B	A	B	B	A	B	B	B	B	B	B	A	B	A	A	A	A	B	B	B	A	A	A	A	A	A
umc2263	3275.8	227.8	3.04	3	72.2	B	A	B	A	A	B	B	B	B	A	A	-	B	A	B	A	B	A	A	-	-	B	A	B	B	B	B	B	B	A	-	-	A	A	A	-	B	B	-	A	-	A	A	A
gpm462	3275.84	227.84	3.04	3	77.6	B	A	B	A	A	B	B	B	B	A	-	B	B	A	B	A	B	A	B	A	B	B	A	B	B	-	-	B	B	A	-	A	A	A	A	-	B	B	B	-	-	A	A	A
gpm236	3276.19	228.19	3.04	3	77.6	B	A	B	A	A	A	B	-	B	A	B	B	B	A	B	A	B	A	B	-	B	B	-	B	B	-	-	-	B	A	-	A	A	A	A	-	-	B	B	-	-	A	A	A
umc1504	3276.2	228.2	3.04	3	72.2	B	A	B	A	A	B	B	B	-	A	A	B	B	-	-	-	B	A	A	A	B	B	A	B	B	B	B	B	B	A	B	A	A	A	A	B	-	B	B	-	-	-	A	A
mmp29	3276.5	228.5	3.04	3	72.8	B	A	B	A	A	B	B	B	B	A	A	B	B	B	B	A	B	A	A	A	-	B	A	B	B	B	B	B	B	A	-	-	A	A	A	-	B	B	-	A	-	A	A	A
rz244b(d	3278.1	230.1	3.04			A	A	B	A	A	B	B	B	B	A	-	-	B	B	B	A	B	A	-	-	B	-	-	B	B	B	B	B	B	A	B	A	A	A	A	B	B	B	B	A	A	A	A	A
IDP2431	3280.15	232.15	3.04	3	70.9	B	A	B	A	A	B	B	B	B	A	B	B	B	A	B	A	B	A	B	A	B	B	A	B	B	B	B	-	B	A	B	A	A	A	A	B	B	B	B	-	A	A	A	A
umc1900	3280.4	232.4	3.04	3	73.1	B	A	B	A	A	B	B	B	B	A	B	A	B	A	B	A	B	A	A	A	A	A	A	B	B	B	B	B	B	A	B	A	A	A	A	-	-	-	-	-	-	A	A	A
umc1223	3282.4	234.4	3.04	3	73.4	B	A	B	A	A	B	B	B	B	-	B	B	B	A	B	A	B	A	A	B	B	B	A	B	B	B	B	B	B	A	B	A	A	A	A	B	B	B	B	A	A	A	A	-
gpm509	3285.71	237.71	3.04	3	77.6	B	A	B	A	A	B	B	B	B	A	B	B	B	A	-	A	B	A	B	-	B	B	A	B	B	-	-	B	B	A	-	A	A	A	A	-	B	-	B	-	-	-	B	-
AY110403	3286.1	238.1	3.04	3	76.6	B	A	B	A	A	B	B	B	B	A	B	B	B	B	B	A	B	A	A	B	B	B	A	B	B	B	B	B	B	A	-	A	A	A	A	B	B	B	B	A	A	A	A	A
gpm267	3287.64	239.64	3.04	3	77.7	B	A	B	A	A	B	B	B	B	A	B	B	B	B	B	A	B	A	B	-	B	B	A	B	B	-	-	B	B	A	-	A	A	A	A	-	B	B	B	-	-	A	A	A
gpm639	3287.96	239.96	3.04	3	77.8	-	A	-	A	A	B	B	B	B	A	B	B	B	B	B	A	B	A	-	-	B	B	A	B	B	-	-	B	B	A	-	A	A	A	A	-	B	B	B	-	-	A	A	A
chr110a	3288.93	240.93	3.04			B	A	B	A	A	B	B	B	B	A	B	B	B	B	B	A	B	A	A	A	B	B	A	B	B	B	B	B	B	A	B	A	A	A	A	B	B	B	B	A	A	A	A	A
gpm766	3290.14	242.14	3.04	3	78	-	A	B	A	A	B	B	B	B	A	B	B	B	B	B	A	B	A	A	-	-	B	-	B	B	-	-	-	B	A	-	A	A	A	A	-	-	B	B	-	-	A	A	A
AY110297	3292.7	244.7	3.04	3	78.2	-	A	B	A	A	B	B	B	B	A	B	-	B	B	B	A	B	A	B	-	B	B	A	B	B	B	B	B	B	A	-	A	A	A	A	B	B	B	B	A	-	A	A	A
gpm848a	3293.86	245.86	3.04	3	78.2	B	A	B	A	A	B	B	B	B	A	-	B	B	B	B	A	B	A	-	-	B	B	A	B	B	-	-	B	B	-	-	A	A	A	A	-	B	B	B	-	-	A	A	A
umc1968	3298.4	250.4	3.04	3	78.9	B	A	B	A	A	B	B	B	B	A	B	A	-	B	B	A	B	A	A	A	-	B	A	B	A	B	B	B	B	A	A	A	A	A	A	B	B	B	A	A	A	A	A	A
AY110151	3302.6	254.6	3.04	3	77	B	-	B	A	A	B	B	B	B	A	A	A	B	B	B	A	B	A	A	A	B	B	A	B	B	B	B	B	B	A	A	A	B	A	A	B	B	B	B	A	A	A	A	A
AY111333	3302.64	254.64	3.04			B	A	B	A	A	B	B	-	B	A	A	A	B	B	B	A	B	A	A	A	B	B	A	B	B	B	B	B	B	-	B	A	A	A	A	B	B	B	B	A	A	A	A	A
umc1920	3306.4	258.4	3.04	3	72.4	B	A	B	A	A	B	B	B	B	A	A	-	A	A	B	A	B	A	A	A	B	B	A	B	B	B	B	B	B	-	B	A	A	A	A	B	B	B	B	A	A	A	A	A
IDP2576a	3307.4	259.4	3.04	3	72	B	A	B	A	A	B	B	B	B	A	B	B	B	B	B	A	B	A	A	A	B	B	A	B	B	B	B	-	B	A	B	A	A	A	A	B	B	B	B	-	A	A	A	A
php20511	3308.3	260.3	3.04	3	74.9	B	-	B	A	A	B	B	B	B	A	-	-	B	B	B	A	B	A	A	-	B	B	A	B	B	B	B	B	B	-	B	A	A	A	-	B	B	B	B	A	A	A	A	A
umc2264	3309.1	261.1	3.04	3	76.3	B	A	B	A	A	B	B	B	B	A	A	-	B	B	B	A	B	A	A	A	A	B	A	B	B	B	B	B	B	-	A	A	A	A	A	A	B	B	-	A	-	A	A	A
IDP2435	3310.9	262.9	3.04	3	74.7	B	A	B	A	A	B	B	B	B	A	A	B	B	B	B	A	B	A	A	A	B	B	A	B	B	B	B	-	B	A	B	A	A	A	A	B	B	B	B	-	A	A	A	A
IDP3771	3314	266	3.04	3	72.3	B	A	B	A	A	B	B	B	B	A	A	B	B	B	B	A	B	A	A	A	B	B	A	B	B	B	B	-	B	A	B	A	A	A	A	B	B	B	B	-	A	A	A	A
gpm515b	3315.4	267.4	3.04	3	78	-	A	B	A	A	B	B	B	B	A	-	B	B	B	B	-	-	A	-	-	B	B	A	B	B	-	-	B	B	A	-	A	A	A	A	-	B	B	B	-	-	A	A	A
umc1449	3317.4	269.4	3.04	3	76.1	B	A	B	A	A	B	B	B	B	A	A	A	B	-	B	A	B	A	A	A	B	B	A	B	B	A	B	B	A	A	B	A	A	A	A	B	A	A	B	A	A	A	A	A
hac101a	3324.6	276.6	3.04	3	73.6	B	A	B	A	A	B	B	B	B	A	B	B	B	B	B	A	B	A	A	A	-	B	A	B	B	B	B	B	A	-	-	-	A	A	A	-	B	B	B	A	A	A	A	-
IDP1693	3324.67	276.67	3.04	3	73.3	B	A	B	A	A	B	B	B	B	A	B	B	B	B	B	A	B	A	A	A	B	B	A	B	B	B	B	-	A	A	B	A	A	A	A	B	B	B	B	-	A	A	A	A
umc1527	3327.3	279.3	3.04	3	75.4	B	A	B	A	A	B	B	B	B	A	A	B	B	B	B	A	B	A	A	-	B	B	A	B	B	B	B	B	A	B	B	A	A	B	A	B	A	B	B	A	A	A	B	A
umc1773	3328.4	280.4	3.04	3	75.1	B	A	B	A	A	B	B	B	B	A	B	-	B	B	B	A	B	A	A	-	B	B	A	B	B	B	B	B	A	B	B	A	A	-	A	B	A	B	B	A	A	A	B	A
psr628	3328.6	280.6	3.04	3	74.8	A	A	B	A	A	B	B	B	B	A	-	A	B	B	B	A	B	A	A	-	B	B	A	B	B	B	B	B	A	B	B	A	A	-	A	B	A	B	B	A	A	A	B	A
gpm835e	3331.73	283.73	3.04	3	80.9	B	A	B	A	A	B	B	B	B	-	A	B	B	B	B	A	B	A	A	B	-	B	-	B	B	-	-	-	A	B	-	A	A	A	A	-	-	B	B	-	-	A	B	A
jpsb527a	3331.9	283.9	3.04	3	76.7	A	B	B	A	A	B	B	B	B	A	-	A	B	B	B	A	B	A	A	A	B	B	A	B	B	B	B	B	A	B	B	A	A	A	A	B	A	B	B	A	A	A	A	A
gpm332	3337.14	289.14	3.04	3	82	B	A	B	A	A	B	B	A	B	A	-	B	B	B	A	A	B	A	A	B	B	B	A	B	B	-	-	B	A	B	-	A	A	-	A	-	B	B	B	-	-	A	B	A
gpm829	3337.63	289.63	3.04	3	82.1	-	A	B	A	A	B	B	A	B	A	B	B	B	B	A	A	B	A	A	-	B	B	A	B	B	-	-	B	A	B	-	A	A	-	A	-	-	B	B	-	-	A	B	A
IDP685	3338.52	290.52	3.04	3	77.5	B	A	B	A	A	B	B	A	B	A	B	B	B	B	A	B	B	A	A	A	B	B	A	B	B	B	B	-	A	B	B	A	A	A	A	B	A	B	B	-	A	A	B	A
umc2002	3338.6	290.6	3.04	3	78.1	B	A	B	A	-	B	B	A	B	A	A	A	B	B	A	A	B	A	A	B	B	B	B	B	B	B	B	-	A	-	B	A	B	B	A	B	B	B	-	A	B	A	-	-
IDP288	3338.62	290.62	3.04	3	76.3	B	A	B	A	A	B	B	A	B	A	B	A	B	B	A	A	B	A	A	B	B	B	A	B	B	B	B	-	A	B	B	A	A	A	A	B	B	B	B	-	A	A	B	A
gpm150a	3339.81	291.81	3.04	3	82.5	-	A	B	A	A	B	B	A	B	A	B	A	B	B	A	A	B	A	A	-	-	B	-	B	B	-	-	-	A	B	-	A	A	A	A	-	-	B	B	-	-	A	B	A
umc102a	3345.9	297.9	3.05	3	77.5	B	A	B	A	A	B	B	A	B	A	-	A	B	B	A	B	B	A	A	-	B	B	A	B	B	B	B	B	A	B	B	A	A	B	A	B	B	B	B	-	B	A	B	A
gpm542a	3346.09	298.09	3.05	3	82.8	B	A	B	A	A	B	B	A	B	A	-	A	B	B	A	A	B	A	A	-	B	B	A	B	B	-	-	B	A	B	-	A	A	-	A	-	B	B	B	-	-	A	B	A
umc1174	3347.2	299.2	3.05	3	80	B	A	B	A	A	B	B	A	B	A	B	A	B	B	A	B	B	A	A	-	B	B	A	B	B	B	B	B	A	B	B	A	A	B	A	B	B	B	B	B	B	A	B	A
IDP869	3348.76	300.76	3.05	3	79	B	A	B	A	A	B	B	A	B	A	A	A	B	B	A	B	B	A	A	A	B	B	A	B	B	B	B	-	A	B	B	A	A	B	A	B	B	B	B	-	B	A	B	A
umc1600	3349	301	3.05	3	79.6	B	A	B	A	A	B	B	A	B	A	A	A	B	B	A	B	B	A	A	A	B	B	A	B	B	B	B	B	A	B	B	A	A	B	A	B	B	B	B	B	B	A	B	A
IDP138	3349.04	301.04	3.05	3	81.7	B	A	B	A	A	B	B	A	B	A	B	A	B	B	A	B	B	A	A	-	B	B	A	B	B	B	B	-	A	B	A	A	A	B	A	B	B	B	B	-	B	A	B	A
IDP1698	3349.05	301.05	3.05	3	81.1	B	A	B	A	A	B	B	A	B	A	B	A	B	B	A	B	B	A	A	A	B	B	A	B	B	B	B	-	A	B	A	A	A	B	A	B	B	B	B	-	B	A	B	A
mmp80	3351.7	303.7	3.05	3	80.2	B	A	B	A	A	B	B	A	B	A	B	A	-	B	A	B	B	A	A	B	B	B	A	B	B	B	B	B	A	B	B	-	A	B	-	-	B	B	B	A	B	A	B	A
umc1693a	3353.8	305.8	3.05	3	81.4	B	A	B	A	A	B	B	A	B	A	B	A	B	B	A	B	B	A	A	B	B	B	A	B	B	B	B	B	A	B	A	A	A	B	A	B	B	B	B	A	B	A	B	A
IDP1433	3354.08	306.08	3.05	3	80.8	B	A	B	A	A	B	B	A	B	A	A	A	B	B	A	B	B	A	A	-	B	B	A	B	B	B	B	-	A	B	A	A	A	B	A	B	B	B	B	-	B	A	B	A
bnlg1601	3354.1	306.1	3.05	3	80.8	B	A	B	A	A	B	B	A	B	A	A	A	B	B	A	B	B	A	A	-	B	B	A	B	B	B	B	B	A	B	A	A	A	B	A	B	B	B	B	A	B	A	B	A
gpm215	3354.12	306.12	3.05	3	88.3	B	A	B	B	A	B	B	A	B	A	A	A	B	B	A	B	B	A	A	-	B	B	A	B	B	-	-	B	A	B	-	A	A	B	A	-	B	B	B	-	-	A	B	A
gpm628	3354.13	306.13	3.05	3	88.1	B	A	B	B	A	B	B	A	B	A	A	A	B	B	A	B	B	A	A	-	B	B	A	B	B	-	-	B	A	B	-	A	A	B	A	-	B	B	B	-	-	A	B	A
rz296b	3357.5	309.5	3.05	3	81.4	B	A	B	A	A	B	B	A	B	A	-	A	B	B	A	B	B	A	A	A	B	B	A	B	B	B	B	B	A	B	A	A	A	B	A	B	B	B	B	A	B	A	B	A
gpm158	3358.07	310.07	3.05	3	87.4	-	A	B	A	A	B	B	A	B	A	A	-	B	B	A	B	B	A	A	-	-	-	-	B	B	-	-	-	A	B	-	A	A	B	A	-	-	B	B	-	-	A	B	A
gpm297	3360.19	312.19	3.05	3	88	B	A	B	B	A	B	B	A	B	A	A	A	B	B	A	B	B	A	A	A	B	B	A	B	B	-	-	B	A	B	-	A	A	B	-	-	B	-	B	-	-	A	B	A
gpm859	3360.54	312.54	3.05	3	88.1	B	A	B	B	A	B	B	A	B	A	A	A	B	B	A	B	B	A	A	-	-	B	A	B	B	-	-	-	A	B	-	A	-	B	A	-	-	B	B	-	-	A	B	A
chr109b	3360.77	312.77	3.05			B	A	B	B	A	B	B	A	B	A	A	A	B	B	A	B	B	A	A	-	B	B	A	B	B	B	B	B	A	B	A	A	A	B	A	B	B	B	B	A	B	A	B	A
umc1102	3360.8	312.8	3.05	3	81.4	B	A	B	B	A	B	B	A	B	A	A	A	B	B	A	B	B	A	A	A	B	B	A	B	B	B	B	B	A	B	A	A	A	B	A	B	B	B	B	A	B	A	B	A
gpm271	3360.92	312.92	3.05	3	88.3	-	A	B	B	A	B	B	A	B	A	A	A	B	B	A	B	B	A	A	-	B	B	A	B	B	-	-	B	A	B	-	A	A	B	A	-	B	B	B	-	-	A	B	A
bnlg1035	3361.4	313.4	3.05	3	81.8	-	-	B	B	A	B	B	A	-	-	A	A	B	B	-	B	B	A	A	A	B	B	A	B	B	B	B	B	-	B	-	A	A	B	A	B	B	B	B	A	B	A	B	A
AY110352	3363.4	315.4	3.05	3	81.7	B	A	B	B	A	B	B	A	B	A	A	A	B	B	A	B	B	A	A	A	B	B	A	-	B	B	B	B	A	B	-	A	A	-	A	B	B	B	B	A	B	A	B	A
gpm140	3363.95	315.95	3.05	3	88.4	B	A	B	B	A	B	-	A	B	A	A	A	B	B	A	B	B	A	A	B	B	B	-	B	B	-	-	-	A	B	-	A	A	B	A	-	-	B	B	-	-	A	B	A
gpm28b	3364.32	316.32	3.05	3	88.6	B	A	B	B	A	B	B	-	B	A	A	A	B	B	A	B	B	A	A	B	B	B	A	B	B	-	-	B	A	B	-	A	A	B	A	-	B	B	B	-	-	A	B	A
mmc0022	3366.2	318.2	3.05	3	81.7	B	A	B	A	A	B	B	A	B	A	A	A	B	B	A	B	B	A	A	A	B	B	A	B	B	B	B	B	A	B	A	A	A	-	A	B	B	B	B	A	B	A	B	A
php20508	3366.4	318.4	3.05	3	82	B	-	B	B	A	B	B	A	B	A	-	A	B	B	A	B	B	A	A	A	B	B	A	B	B	B	B	B	A	B	A	A	A	-	-	B	B	B	B	A	B	A	B	A
umc1167	3367.2	319.2	3.05	3	81.7	B	A	B	B	A	B	B	A	B	A	-	A	B	B	A	B	B	A	A	A	B	B	A	B	B	B	B	B	A	B	A	A	A	B	A	B	B	B	B	A	B	A	B	A
gpm110	3367.23	319.23	3.05	3	88.8	B	A	B	A	A	B	B	-	B	A	A	A	B	B	A	B	B	A	A	A	B	B	A	B	B	-	-	B	A	B	-	A	A	B	A	-	B	B	B	-	-	A	B	A
gpm24	3367.25	319.25	3.05	3	92.1	B	A	B	B	A	B	B	A	A	A	B	A	B	B	A	B	B	A	-	A	B	B	A	B	B	-	-	B	A	B	-	A	A	-	A	-	B	B	B	-	-	A	B	B
gpm847	3370.81	322.81	3.05	3	92.1	-	A	B	B	A	B	B	A	A	A	B	A	B	B	A	B	B	A	-	A	B	B	A	B	B	-	-	B	A	B	-	A	A	A	A	-	B	B	B	-	-	A	B	B
gpm370	3373.11	325.11	3.05	3	92.9	B	A	B	B	A	B	B	A	A	A	B	A	B	B	A	B	B	A	B	A	B	B	A	B	B	-	-	B	A	B	-	A	A	A	A	-	B	B	B	-	-	A	A	B
umc1501	3373.4	325.4	3.05	3	84.7	B	A	B	B	A	B	-	A	A	A	-	-	B	B	A	B	B	A	A	-	-	B	-	-	-	-	-	-	-	B	A	A	A	-	A	B	-	B	-	A	B	-	A	-
AY112215	3374.2	326.2	3.05	3	85.7	B	A	B	-	A	B	B	A	A	A	A	A	B	B	A	B	B	A	A	A	B	B	A	B	B	B	B	B	A	-	A	A	A	-	A	B	B	-	B	A	B	A	A	B
psr119a	3375.9	327.9	3.05	3	87.5	A	A	B	B	A	B	B	A	A	A	-	A	B	B	A	-	B	A	A	A	B	B	A	B	B	B	B	B	A	A	B	A	A	A	A	B	B	B	B	A	B	A	A	B
cdo105	3378.6	330.6	3.05	3	86.2	B	A	B	B	A	B	B	A	A	A	-	A	B	B	A	B	B	A	A	A	-	-	-	B	B	B	B	B	A	A	A	A	A	A	A	A	B	B	B	B	B	A	A	B
AY111507	3379.3	331.3	3.05	3	86.2	B	A	B	B	A	B	B	A	A	A	B	A	B	B	A	B	B	A	-	A	B	B	A	B	B	B	B	B	A	B	A	A	A	A	A	A	B	B	B	B	B	A	A	B
AY111541	3382.6	334.6	3.05	3	89.3	B	A	B	-	B	A	A	B	B	B	-	A	B	B	A	B	B	A	A	A	B	B	A	B	B	B	B	B	B	B	A	A	A	A	A	A	B	B	B	B	B	A	A	B
IDP474	3389.19	341.19	3.05	3	84.7	B	A	B	B	A	B	B	A	A	A	B	A	B	B	A	B	B	A	A	A	B	B	A	B	B	B	B	-	A	B	A	A	A	B	A	B	B	B	B	-	B	A	A	B
IDP277	3391.79	343.79	3.05	3	89.7	B	A	B	B	A	B	B	A	A	B	B	A	B	B	A	B	B	A	B	A	B	B	B	A	A	B	B	-	A	A	A	B	A	A	A	A	B	B	B	-	B	A	B	B
umc26a	3392.2	344.2	3.05	3	89.7	B	-	B	B	A	B	B	A	A	B	-	A	B	B	A	B	B	A	-	A	B	B	B	A	A	B	-	-	A	A	A	-	A	A	-	A	B	B	-	B	B	A	B	B
myb2	3394.8	346.8	3.05	3	93	B	A	B	B	A	B	A	A	A	B	-	A	B	B	A	B	B	A	-	A	B	A	B	A	A	B	B	B	A	B	A	B	A	A	A	A	B	B	B	B	B	A	B	B
gpm789a	3398.96	350.96	3.05	3	97.9	B	A	B	B	A	B	B	A	A	B	B	A	B	B	A	B	B	B	-	A	B	A	B	B	A	-	-	B	A	B	-	-	A	A	A	-	B	B	B	-	-	A	B	B
umc2265	3402	354	3.05			B	A	B	-	A	B	B	A	A	-	-	A	B	B	-	A	B	-	A	A	A	A	B	B	A	B	B	B	A	A	A	A	A	A	A	A	A	B	A	B	B	A	B	-
gpm375a	3402.76	354.76	3.05	3	103.2	B	A	B	B	A	B	B	B	A	B	A	A	B	B	A	A	B	B	A	A	B	A	B	B	A	-	-	B	A	A	-	B	A	A	A	-	B	B	B	-	-	A	B	B
IDP2414	3404.03	356.03	3.05	3	85.9	B	A	B	B	A	B	B	A	A	A	B	A	B	B	A	B	B	A	B	A	B	B	A	B	B	B	B	-	A	A	A	A	A	A	A	A	B	B	B	-	B	A	A	B
IDP4031	3404.04	356.04	3.05	3	85.6	B	A	B	B	A	B	B	A	A	A	B	A	B	B	A	B	B	A	B	A	B	B	A	B	B	B	B	-	A	B	A	A	A	B	A	B	B	B	B	-	B	A	B	B
sps2	3406.3	358.3	3.05	3	98.1	B	A	B	B	A	B	B	B	A	B	B	A	B	B	A	A	B	B	A	-	-	A	-	B	A	B	B	B	A	A	A	B	A	A	A	A	-	B	-	B	B	A	B	B
gpm402b	3407.55	359.55	3.05	3	102.9	B	A	B	B	A	B	B	B	A	B	A	A	B	B	A	A	B	B	-	A	B	A	B	B	A	-	-	B	A	A	-	B	A	A	A	-	B	B	B	-	-	A	B	B
csu636	3409.1	361.1	3.05	3	96	B	A	B	B	A	B	B	B	A	B	A	A	B	B	A	A	B	B	A	A	B	A	B	B	A	B	B	B	A	A	A	B	A	A	A	A	B	B	B	B	B	A	B	B
gpm249a	3411.88	363.88	3.05	3	104.7	B	A	B	B	B	B	B	B	A	B	A	A	B	B	B	A	B	B	A	B	B	A	B	B	A	-	-	B	A	A	-	B	A	B	A	-	B	B	B	-	-	A	B	-
umc1973	3419.4	371.4	3.05	3	101.8	B	A	B	B	B	B	B	B	A	B	A	A	B	A	A	A	B	B	A	B	B	B	-	A	A	B	B	B	A	-	A	B	-	B	A	A	-	B	A	B	B	B	-	B
IDP3883	3419.44	371.44	3.05	3	86.2	B	A	B	B	A	B	B	A	A	A	A	A	B	B	A	B	B	A	B	A	B	B	A	B	B	B	B	-	A	-	A	A	A	A	A	A	B	B	B	-	B	A	A	B
AY106230	3425.9	377.9	3.05	3	107.5	B	A	B	B	B	B	B	B	A	B	A	A	B	B	-	A	B	B	A	B	B	A	B	A	A	B	B	B	A	A	A	B	A	B	A	A	B	A	-	B	B	A	B	B
IDP667	3426.89	378.89	3.05	3	100.2	B	A	B	B	B	B	B	B	A	B	B	A	B	A	A	A	B	B	A	B	B	A	B	A	A	B	B	-	A	A	A	B	A	B	A	A	B	B	B	-	B	A	B	B
gpm397a	3427	379	3.05	3	109.6	B	A	B	B	B	A	B	B	A	B	A	A	-	A	A	A	B	B	A	B	B	A	-	A	A	-	-	-	A	A	-	B	A	B	A	-	-	-	-	-	-	A	B	B
IDP3838	3428.71	380.71	3.05	3	101.4	B	A	B	B	B	B	B	B	A	B	A	A	B	A	A	A	A	B	B	B	-	A	B	A	A	B	B	-	A	A	A	B	A	B	A	A	B	B	B	-	B	A	B	B
AY111296	3432.9	384.9	3.05	3	104.3	B	A	B	B	B	B	B	B	A	B	A	A	B	B	-	A	B	B	A	B	B	A	B	A	A	B	B	B	A	A	A	B	A	B	-	A	B	B	-	B	B	A	B	B
AI770873	3436.1	388.1	3.05	3	104.5	B	A	B	B	B	B	B	B	A	B	A	A	B	B	A	A	B	B	A	B	B	A	B	A	A	B	B	B	A	A	A	B	A	B	A	A	B	B	B	B	B	A	B	B
mmp184	3437.1	389.1	3.05	3	103.6	B	A	B	B	B	B	B	B	A	B	B	A	B	B	A	A	B	B	A	B	B	A	B	A	A	B	B	B	A	A	A	B	A	B	-	A	-	-	-	B	B	A	B	B
npi296	3437.7	389.7	3.05	3	103.6	B	-	B	-	-	-	B	B	A	B	-	A	B	B	A	A	B	B	A	B	B	A	B	A	A	B	B	B	A	A	A	-	A	B	-	A	A	B	B	B	B	A	B	B
umc1539	3438.3	390.3	3.05	3	103.6	B	-	B	B	B	B	B	B	A	B	A	A	B	B	A	A	B	B	A	B	B	A	B	A	A	B	B	B	A	A	A	B	A	B	A	A	B	B	-	B	B	A	B	B
IDP1434	3438.51	390.51	3.05	3	103	B	A	B	B	B	B	B	B	A	B	A	A	B	B	A	A	B	B	A	B	B	A	B	A	A	B	B	-	A	A	A	B	A	B	A	A	A	B	A	-	B	A	B	B
bnl5.37b	3438.8	390.8	3.05	3	103.3	B	-	B	B	B	B	B	B	A	B	-	A	B	B	A	A	B	B	A	B	B	A	B	A	A	B	-	-	A	A	A	-	A	-	-	A	-	B	-	B	B	A	B	B
umc1311	3442.8	394.8	3.06	3	104.2	B	A	B	B	B	B	B	B	A	B	A	A	B	B	A	A	B	B	A	B	B	A	B	A	A	B	B	B	-	A	A	B	A	B	A	A	B	B	-	B	B	A	B	B
umc1730	3446.4	398.4	3.06	3	107.3	B	A	B	B	B	B	B	B	A	B	A	A	B	B	A	A	B	B	A	B	B	-	B	B	A	B	B	B	B	A	A	B	A	B	A	A	B	B	A	B	B	A	B	B
gpm325b	3446.75	398.75	3.06	3	104.9	B	-	B	B	B	B	B	B	A	B	-	A	B	B	A	A	B	B	A	B	B	A	B	B	A	-	-	B	A	A	-	B	A	B	A	-	B	B	B	-	-	A	B	-
umc1027	3449.2	401.2	3.06	3	106	B	B	B	B	B	B	B	B	A	B	A	A	B	B	A	-	B	B	A	B	B	A	B	B	A	B	B	B	A	A	A	B	A	B	A	A	B	B	-	B	B	A	B	-
lim486	3453.3	405.3	3.06	3	108.6	B	-	B	B	B	B	B	B	A	B	B	A	B	B	B	A	B	B	A	B	B	A	-	B	A	B	B	-	A	A	A	B	A	B	-	A	-	-	-	B	B	B	B	B
IDP3796	3453.38	405.38	3.06	3	89.7	B	A	B	B	A	B	B	A	-	B	B	A	B	B	A	B	B	A	B	A	B	B	B	A	A	B	B	-	A	A	A	B	A	A	A	A	B	B	B	-	B	A	B	B
IDP73	3454.31	406.31	3.06	3	107	B	B	B	B	B	B	B	B	A	B	B	A	B	B	B	A	B	B	A	B	B	A	B	B	A	B	B	-	A	A	A	B	A	B	A	A	A	B	A	-	B	A	B	B
gpm938a	3459.03	411.03	3.06	3	111.8	-	A	B	B	B	B	B	B	A	B	A	A	B	B	B	A	B	B	A	B	B	A	B	B	B	-	-	B	A	A	-	-	A	B	A	-	A	B	A	-	-	A	B	-
rz538b	3459.1	411.1	3.06	3	108.5	-	B	B	B	B	B	B	B	A	B	-	A	B	B	B	A	B	B	A	B	B	A	B	B	B	B	B	B	A	A	A	B	A	B	A	A	A	B	A	B	B	A	B	-
gpm820b	3459.56	411.56	3.06	3	112.1	B	B	B	B	B	B	B	B	A	B	B	A	B	B	B	A	B	B	A	B	B	A	B	B	B	-	-	B	A	A	-	B	A	B	A	-	A	B	A	-	-	A	B	A
IDP583	3459.62	411.62	3.06	3	110.3	B	A	B	B	B	B	B	B	B	B	B	A	B	B	B	A	B	B	A	B	B	A	B	B	B	B	B	-	A	A	A	B	A	B	A	A	A	B	A	-	B	A	B	A
AY106026	3462.46	414.46	3.06			B	B	B	B	B	B	B	B	B	B	B	A	B	B	B	A	B	B	A	B	B	A	B	B	B	B	B	B	A	A	A	B	A	B	A	A	A	-	A	B	-	A	B	-
asg39	3464.1	416.1	3.06	3	110.9	-	A	B	B	B	B	B	B	B	B	A	A	B	B	B	A	B	B	A	B	B	A	B	A	B	B	B	B	A	A	A	B	A	B	A	A	A	B	A	B	B	A	B	-
IDP249	3464.66	416.66	3.06	3	110	B	B	B	B	B	B	B	B	B	B	B	A	B	B	B	A	B	B	A	B	B	A	B	B	B	B	B	-	A	A	A	B	A	B	A	A	A	B	A	-	B	A	B	A
IDP522	3471.5	423.5	3.06	3	112.7	B	B	B	A	B	B	B	B	B	B	B	A	B	B	B	A	A	B	A	B	B	A	B	A	B	A	B	-	A	A	A	B	A	B	A	A	A	B	A	-	B	A	B	A
BE639846	3471.6	423.6	3.06	3	114.9	B	B	B	B	B	B	-	B	B	B	B	A	B	B	B	-	-	-	A	B	B	A	B	A	B	-	B	B	A	A	A	B	A	B	-	A	A	A	A	B	B	A	B	A
IDP854	3473.17	425.17	3.06	3	112.4	B	B	B	A	B	B	B	B	B	B	B	A	B	B	B	A	B	B	A	B	B	A	B	A	B	A	B	-	A	A	A	B	A	B	A	A	A	B	A	-	B	A	B	A
gpm799	3474.45	426.45	3.06	3	117.7	B	-	B	A	B	B	B	B	B	B	-	A	B	B	B	A	A	B	A	B	B	A	B	A	B	-	-	B	A	A	-	-	A	B	A	-	A	B	A	-	-	A	B	B
gpm580b	3478.47	430.47	3.06	3	118.9	B	B	B	B	A	A	B	B	B	B	A	A	B	A	B	A	A	B	B	B	-	-	-	-	-	-	-	B	B	B	-	B	A	B	A	-	B	A	B	-	-	A	B	A
IDP1974	3480.32	432.32	3.06	3	91.8	B	A	B	B	A	B	A	A	A	B	B	A	B	B	A	B	B	B	B	A	B	A	B	A	A	B	B	-	A	A	A	B	A	A	A	A	B	B	B	-	B	A	B	B
umc2266	3482.3	434.3	3.06	3	114.5	B	-	B	A	B	A	B	B	B	B	-	A	B	B	B	A	A	-	-	B	B	A	B	A	B	A	B	B	A	A	A	-	A	B	A	A	A	-	-	B	B	A	B	A
gpm274	3482.33	434.33	3.06	3	121	-	A	B	A	B	A	B	B	B	B	B	A	-	A	B	A	A	B	A	B	B	A	B	A	B	-	-	B	A	A	-	-	A	B	A	-	A	A	B	-	-	A	B	B
gpm44b	3495.28	447.28	3.06	3	123.9	A	B	B	A	B	A	B	B	B	B	B	A	B	A	B	B	A	B	A	B	B	A	B	A	B	-	-	B	A	A	-	B	A	B	A	-	A	A	B	-	-	A	B	B
IDP434	3495.3	447.3	3.06	3	118.7	A	B	B	A	B	A	B	B	B	B	B	A	B	A	B	B	A	B	A	B	B	A	B	A	B	A	B	-	A	A	A	B	A	B	A	A	A	A	B	-	A	A	B	A
AY110055	3498.3	450.3	3.06	3	120	A	A	B	A	B	A	B	B	B	B	B	A	B	B	B	B	A	B	A	B	B	A	B	A	B	A	B	B	A	B	-	B	-	B	A	A	A	A	B	B	A	A	B	-
mmp27	3499.4	451.4	3.06	3	119.3	A	-	B	A	B	A	B	B	B	B	A	A	-	A	B	B	A	B	A	B	B	A	B	A	B	A	B	-	A	A	-	B	A	B	-	A	A	A	-	B	-	A	B	A
jpsb79	3499.5	451.5	3.06	3	118.7	A	-	B	A	B	A	B	B	B	B	-	A	B	A	B	B	A	B	A	B	B	A	B	A	B	A	B	B	A	A	A	B	A	B	A	A	A	A	B	B	A	A	B	-
IDP4064	3500.7	452.7	3.06	3	119.9	A	A	B	A	B	A	B	B	B	B	A	A	B	A	B	B	A	B	A	B	B	A	A	A	B	A	B	-	A	A	A	B	A	B	A	A	A	A	B	-	A	A	B	-
gpm425a	3502.15	454.15	3.06	3	124.8	A	A	B	A	A	A	B	B	B	B	A	A	B	A	B	B	A	B	A	B	B	A	B	A	A	-	-	B	A	A	-	B	A	B	A	-	A	A	B	-	-	A	B	A
psr754a	3507.9	459.9	3.06	3	122.1	B	B	B	A	A	B	B	B	B	B	-	A	B	A	B	B	A	B	A	B	A	A	A	A	A	A	B	B	A	A	A	B	A	B	A	A	A	A	A	B	A	A	B	A
IDP842	3509.09	461.09	3.06	3	121.5	A	B	B	A	A	B	B	B	B	B	B	A	B	A	B	B	A	B	A	B	A	A	A	A	A	A	B	-	A	A	A	B	A	B	A	A	A	A	A	-	A	A	B	A
umc2268	3509.1	461.1	3.06	3	121.5	A	-	B	A	A	B	B	B	-	B	-	A	B	A	B	B	A	-	A	B	-	A	A	A	A	A	B	B	A	A	-	-	A	B	A	A	A	A	A	B	A	A	B	A
gpm298	3509.12	461.12	3.06	3	128.6	A	A	B	B	B	-	-	-	B	B	A	A	B	A	B	B	A	B	A	B	A	A	A	A	A	-	-	B	A	A	-	B	A	B	B	-	A	A	A	-	-	A	B	A
gpm588a	3509.15	461.15	3.06	3	139.3	A	A	B	-	-	B	A	B	A	-	A	-	B	A	A	B	A	B	A	B	A	A	A	B	B	-	-	-	A	A	-	A	A	B	B	-	A	A	A	-	-	A	B	A
gpm753d	3513.56	465.56	3.06	3	131.7	B	A	B	B	A	B	B	B	A	B	A	B	B	A	B	B	B	B	A	-	B	B	-	B	B	-	-	-	B	A	-	A	A	B	B	-	-	-	B	-	-	-	-	-
gpm716d	3513.81	465.81	3.06	3	132.4	A	B	B	B	B	B	A	B	B	B	A	B	B	B	-	B	B	B	B	B	B	B	-	A	B	-	-	-	-	B	-	B	A	B	B	-	-	A	B	-	-	B	A	A
gpm37	3516.42	468.42	3.06	3	139.7	A	A	B	B	A	B	B	B	A	B	A	A	B	A	B	B	A	B	A	B	A	A	A	B	A	-	-	A	A	A	-	A	A	B	B	-	A	A	A	-	-	A	B	A
umc1644	3521.1	473.1	3.06	3	127.5	A	A	B	B	A	B	A	B	A	B	A	A	B	A	A	B	-	A	A	B	A	A	A	B	A	A	B	-	A	A	-	B	A	B	-	-	A	A	A	B	B	A	B	A
mmp5	3525.5	477.5	3.06	3	130	A	A	B	B	B	B	A	B	A	B	A	B	B	-	A	B	A	B	A	B	B	A	-	B	A	B	B	A	A	A	B	B	A	B	B	-	A	-	A	B	-	A	B	A
csu1183	3528.1	480.1	3.06	3	129.1	A	A	B	B	B	B	A	B	-	B	A	B	B	A	A	B	A	B	A	B	A	A	A	B	A	B	B	A	A	A	B	A	A	B	B	B	A	A	A	B	B	A	B	A
bnlg1951	3529.6	481.6	3.06	3	130.3	A	A	B	B	B	B	A	B	A	B	A	B	B	A	A	B	A	B	A	B	A	-	B	B	A	B	B	A	A	A	B	A	A	B	B	B	A	A	A	B	B	A	B	A
gpm716b	3529.74	481.74	3.06	3	137.5	A	A	B	B	B	B	-	B	A	B	A	B	B	A	A	B	A	B	A	B	A	A	-	-	A	-	-	-	A	A	-	A	A	B	B	-	-	A	A	-	-	A	B	A
IDP338	3530.3	482.3	3.06	3	132.5	A	A	B	B	B	B	A	B	A	B	A	B	B	B	B	B	A	B	B	B	B	B	B	B	B	B	-	-	-	-	-	-	A	B	B	B	A	A	A	-	B	A	B	A
IDP1440	3531.41	483.41	3.06	3	129.1	A	A	B	B	B	B	A	B	A	B	A	B	B	A	A	B	A	B	A	B	A	A	A	-	A	B	B	-	A	A	B	A	A	B	B	B	A	A	A	-	B	A	B	A
gpm34b	3533.2	485.2	3.06	3	146.2	A	A	B	B	B	B	A	B	A	B	A	B	-	A	A	B	A	B	B	A	-	A	-	-	A	-	-	-	A	A	-	A	A	B	B	-	-	A	A	-	-	A	B	-
IDP3874	3534.2	486.2	3.06	3	130.6	A	A	B	B	B	B	A	B	A	B	A	B	B	A	A	B	A	B	B	A	A	A	B	B	A	B	B	-	A	A	B	A	A	B	B	B	A	A	A	-	B	A	B	A
IDP1680	3535.78	487.78	3.06	3	131.3	A	A	B	A	B	B	A	B	A	B	A	B	B	A	A	A	A	B	B	A	A	A	B	B	A	B	B	-	A	A	B	A	A	B	B	B	A	A	A	-	B	A	B	A
csu191	3536	488	3.06	3	130.4	A	A	B	B	B	B	A	B	A	B	A	B	B	A	A	B	A	B	B	A	A	A	B	B	A	B	B	A	A	A	B	A	A	B	B	B	A	A	A	B	B	A	B	A
IDP149	3536.01	488.01	3.06	3	133.7	A	A	B	A	B	B	A	B	A	B	A	B	B	A	A	A	A	B	B	A	A	A	B	B	A	B	B	-	A	A	B	A	A	B	B	B	B	A	A	-	B	B	B	A
sdg113	3536.3	488.3	3.06			A	A	B	A	B	B	A	B	A	B	A	B	B	A	A	A	A	B	B	A	A	A	B	B	A	B	B	A	A	A	B	A	A	B	B	B	A	A	A	B	B	A	B	A
lim331a	3537.57	489.57	3.06	3	124.8	A	A	B	A	A	A	B	B	B	B	A	A	B	A	B	B	A	B	-	B	-	A	-	A	A	A	B	B	A	A	A	B	A	B	A	A	A	-	-	B	-	A	B	A
bnlg1160	3539.4	491.4	3.06	3	132.1	A	B	B	A	B	B	A	B	A	B	A	B	B	A	A	A	A	B	B	A	A	A	B	B	A	B	B	A	A	B	B	A	A	B	B	B	A	A	A	B	B	A	B	A
gpm211	3539.41	491.41	3.06	3	149.1	A	B	B	A	A	A	A	B	A	B	A	B	B	A	A	A	B	B	B	-	A	A	-	B	A	-	-	-	A	B	-	A	A	B	B	-	-	A	A	-	-	A	B	A
umc2270	3542	494	3.06	3	133.6	A	B	B	A	A	A	A	B	A	B	A	B	B	A	A	A	B	B	B	-	A	A	B	B	A	B	B	A	A	B	B	-	A	B	B	A	A	A	A	B	-	A	B	A
gpm416b	3544.28	496.28	3.06	3	149	A	B	B	A	A	A	A	B	A	B	A	B	B	A	A	A	B	B	B	A	A	A	B	B	A	-	-	A	A	B	-	A	A	B	B	-	A	A	A	-	-	A	B	A
lim424	3551	503	3.06	3	138.6	A	B	A	A	B	A	A	B	A	B	A	B	B	A	A	A	B	B	B	A	A	A	B	A	A	B	A	A	A	B	-	-	A	B	B	A	A	A	A	B	B	A	A	A
lim269	3552.7	504.7	3.06	3	140	A	B	A	A	B	A	A	B	A	B	A	B	B	-	A	A	B	B	B	A	A	A	-	A	A	B	A	A	A	B	A	A	A	B	B	A	A	A	A	B	A	A	A	A
AY111125	3555.2	507.2	3.06	3	139.7	A	B	A	A	B	A	A	B	A	B	A	B	B	A	A	A	B	B	B	A	A	A	B	A	A	B	A	B	A	B	-	A	A	B	B	A	A	A	A	A	B	A	A	A
IDP1689	3557.84	509.84	3.06	3	134.5	A	B	B	A	A	A	A	B	A	B	A	B	B	A	A	A	B	B	B	A	A	A	B	B	A	B	A	-	A	B	B	A	A	B	B	A	A	A	A	-	B	A	B	A
php15033	3559.1	511.1	3.06	3	137.9	A	-	A	A	B	A	A	B	A	B	-	B	B	A	A	A	B	B	B	A	A	A	B	A	A	B	A	B	A	B	A	A	A	B	-	A	A	A	A	A	B	A	B	A
bnlg197	3559.5	511.5	3.06	3	137.6	A	B	A	A	B	A	A	B	A	B	A	B	B	A	A	A	B	B	B	A	A	A	B	A	A	B	A	B	A	B	A	A	A	B	B	A	A	A	A	A	B	A	B	A
AI770795	3560.7	512.7	3.06	3	139.3	A	B	A	A	B	-	A	B	A	B	A	B	B	A	A	A	B	B	B	A	A	A	-	A	A	-	A	B	A	B	B	A	A	B	B	A	A	A	A	A	B	A	B	A
asg7b	3565	517	3.06	3	138.2	A	B	A	A	B	A	A	B	A	B	A	B	B	A	A	A	B	B	B	A	A	A	B	A	A	B	A	B	A	B	A	A	A	B	B	A	A	A	A	A	B	A	B	A
bnl6.16a	3568.7	520.7	3.07	3	139.5	A	B	A	A	B	A	A	B	A	B	A	B	B	A	A	A	B	B	B	A	A	A	B	A	A	B	A	B	A	B	A	A	A	B	B	A	A	A	A	A	B	A	B	A
umc3b	3577.4	529.4	3.07	3	137	A	-	A	A	B	A	A	B	A	B	-	B	B	A	A	A	B	B	B	A	A	A	B	A	A	B	A	-	A	B	A	A	A	B	-	A	A	A	A	A	B	A	B	A
IDP2348	3579.56	531.56	3.07	3	138.5	A	B	A	A	B	A	A	B	A	B	A	B	B	A	A	A	B	B	B	A	A	A	B	A	A	B	A	-	A	B	A	A	A	B	B	A	A	A	A	-	B	A	A	A
AY107018	3584.37	536.37	3.07			B	B	A	A	B	A	A	B	A	B	A	B	A	A	A	A	B	B	A	A	A	B	B	A	A	B	A	B	A	B	A	A	-	B	B	A	A	A	A	A	B	A	B	B
umc2050	3586.2	538.2	3.07	3	143.2	-	B	A	A	B	A	A	B	A	B	A	B	A	A	A	A	B	B	A	A	A	B	B	A	A	B	A	B	A	B	A	A	A	B	B	A	A	A	A	A	B	A	B	B
umc1135	3588.2	540.2	3.07	3	141.9	B	B	A	A	B	A	A	B	A	B	A	B	A	A	A	A	B	B	A	A	A	B	B	A	A	B	A	B	A	B	A	A	A	B	B	A	A	A	A	A	B	A	B	B
umc1767	3590	542	3.07	3	141.9	B	B	A	A	B	A	A	B	A	B	A	B	A	A	A	A	B	B	A	A	A	B	-	A	B	B	A	B	A	B	A	A	A	B	B	A	-	A	A	A	B	-	B	-
gpm811	3590.84	542.84	3.07	3	161.6	B	B	A	A	B	A	A	B	A	B	A	B	A	A	A	A	B	B	A	A	A	B	B	A	A	-	-	B	A	A	-	A	A	B	B	-	A	A	A	-	-	A	B	B
gpm159	3592.18	544.18	3.07	3	160.8	-	B	A	A	B	A	A	B	A	B	A	B	-	A	A	A	B	B	A	-	-	-	-	-	A	-	-	-	A	B	-	A	A	B	B	-	-	A	A	-	-	A	B	-
umc2272	3592.2	544.2	3.07	3	141	B	B	A	A	B	A	A	B	A	B	A	B	A	A	A	A	B	B	A	-	A	B	B	A	A	B	A	B	A	A	-	A	A	B	B	A	A	A	A	A	-	A	B	B
umc1528	3592.4	544.4	3.07	3	141	B	-	A	A	B	A	A	B	A	B	A	B	A	A	A	A	B	B	A	A	A	B	B	A	A	B	A	B	A	A	A	A	A	B	B	A	A	A	A	A	B	-	B	B
bnlg1605	3592.6	544.6	3.07	3	140.7	B	B	A	A	B	A	A	B	A	B	A	B	A	A	A	A	B	B	A	A	A	B	B	A	A	B	A	B	A	A	A	A	A	B	B	A	A	A	A	A	B	A	B	B
gpm649	3592.61	544.61	3.07	3	161.8	B	B	A	A	B	A	A	B	A	B	A	B	A	A	A	A	B	B	A	A	A	B	B	A	A	-	-	B	A	A	-	-	A	B	B	-	A	A	A	-	-	A	B	B
IDP1617	3592.62	544.62	3.07	3	143.5	B	B	A	A	A	A	A	B	A	B	A	B	A	A	A	A	B	A	A	A	A	B	B	A	A	B	A	-	A	A	A	A	A	B	B	A	A	A	A	-	B	A	B	B
IDP3775b	3593	545	3.07	3	141	B	B	A	A	B	A	A	B	A	B	A	B	A	A	A	A	B	B	A	A	A	B	B	A	A	B	A	-	A	A	A	A	A	B	B	A	A	A	A	-	B	A	B	B
gpm823	3597.44	549.44	3.07	3	165.6	-	B	A	A	A	A	-	B	A	B	A	B	A	A	A	A	B	A	A	A	A	B	B	A	A	-	-	B	A	A	-	-	A	B	B	-	A	A	A	-	-	A	B	B
IDP783	3602.35	554.35	3.07	3	144.7	B	B	A	A	A	A	B	B	A	B	A	B	A	A	A	B	B	A	A	A	A	B	B	A	A	B	A	-	A	A	B	A	A	B	B	A	A	A	A	-	B	A	B	B
IDP137	3604.18	556.18	3.07	3	146.2	B	B	B	A	A	A	B	B	A	B	A	B	A	A	A	B	B	A	A	A	A	B	B	A	B	B	A	-	A	A	B	A	A	B	B	A	A	A	A	-	B	A	B	B
gpm664	3610.07	562.07	3.07	3	167	B	B	-	A	A	A	B	B	A	B	A	B	A	A	A	B	B	A	A	A	A	B	B	A	A	-	-	B	A	A	-	A	A	B	B	-	-	A	-	-	-	A	B	B
AY104511	3610.1	562.1	3.07	3	152.5	B	B	B	A	A	A	B	B	-	-	A	B	A	A	A	B	B	A	A	B	A	B	B	A	B	-	B	B	A	A	B	A	A	B	B	A	A	A	A	A	B	A	B	B
gpm395a	3611.89	563.89	3.07	3	169.1	B	B	B	A	A	A	B	B	A	B	A	B	A	A	A	B	B	A	A	B	A	B	-	A	B	-	-	-	A	A	-	A	A	B	B	-	-	B	A	-	-	A	B	B
AY109828	3614.5	566.5	3.07	3	148.6	B	B	B	A	A	A	B	B	A	B	A	B	A	A	A	B	B	A	A	B	-	B	B	A	B	B	B	B	A	A	B	-	A	B	B	A	A	-	-	A	-	A	B	-
asg10	3615.4	567.4	3.07	3	148.9	B	B	B	A	A	A	B	B	A	B	A	B	A	A	A	B	B	A	A	B	A	B	B	A	B	B	B	B	A	A	B	A	A	B	B	A	A	B	A	A	B	A	B	B
umc1489	3615.6	567.6	3.07	3	148.9	B	B	B	A	A	A	B	B	A	B	A	-	A	A	A	B	B	A	-	B	A	B	-	-	B	-	B	-	A	A	B	A	A	B	B	-	-	-	A	A	B	A	B	B
umc2273	3616	568	3.07	3	149.3	B	B	B	A	A	A	B	B	A	B	A	B	A	A	A	B	B	A	A	B	B	B	B	A	B	B	B	B	A	A	B	-	A	B	B	A	A	B	-	-	B	A	B	B
umc1404	3616.3	568.3	3.07	3	148.9	B	B	B	A	A	A	B	B	A	B	-	B	-	A	A	B	B	A	A	B	A	B	B	A	B	B	B	-	-	-	B	A	A	B	B	A	A	B	A	A	B	A	B	-
gpm700	3620.7	572.7	3.07	3	173.7	B	B	A	B	A	A	A	A	A	-	A	B	A	A	A	B	A	A	A	B	A	B	B	A	B	-	-	B	A	A	-	-	B	B	B	-	B	B	A	-	-	A	B	B
sdg117a	3622.21	574.21	3.07			B	B	A	B	A	-	A	A	A	-	A	B	A	A	A	B	A	A	A	B	A	B	B	A	B	B	B	B	A	A	B	A	B	B	B	A	B	B	A	B	B	A	B	B
gpm219	3624.14	576.14	3.07	3	173.9	-	B	A	B	A	A	A	A	A	A	A	B	A	A	A	B	A	A	A	B	-	B	-	A	B	-	-	-	A	A	-	-	B	B	B	-	-	B	A	-	-	A	B	-
smh4	3625.02	577.02	3.07			B	B	A	A	A	A	A	B	A	A	A	B	A	A	A	B	A	A	A	B	A	B	B	A	B	B	B	B	A	A	B	A	B	B	B	A	B	-	A	B	B	A	B	B
AY106518	3627.49	579.49	3.07			B	B	A	A	A	A	A	B	A	-	A	B	A	A	A	B	A	A	A	B	A	B	B	A	B	B	B	B	A	A	A	A	B	B	B	A	B	-	A	B	B	B	B	B
umc1825	3627.5	579.5	3.07	3	154.5	B	-	A	A	A	A	A	-	A	-	-	-	-	-	A	B	A	A	A	B	A	B	B	A	B	B	B	B	A	A	A	A	B	B	B	A	B	B	A	B	B	B	B	B
umc17a	3633.5	585.5	3.08	3	157.5	B	B	A	A	A	A	A	B	A	A	A	B	A	A	A	B	B	A	B	B	B	B	B	A	B	B	B	B	A	A	B	A	B	B	B	A	B	B	B	B	B	B	B	B
IDP3894	3636.33	588.33	3.08	3	158.6	B	B	A	A	A	A	A	B	A	B	A	B	A	A	A	B	B	A	B	B	B	B	B	A	B	B	B	-	A	A	A	A	B	B	B	A	B	B	B	-	B	B	B	B
IDP3772	3639.29	591.29	3.08	3	159.2	B	B	A	A	A	A	A	B	A	B	B	B	A	A	A	B	B	A	B	B	B	B	B	A	B	B	B	-	A	A	A	A	B	B	B	A	B	B	B	-	B	B	B	B
IDP3846	3644.15	596.15	3.08	3	161.8	B	B	A	A	A	A	A	B	A	B	B	B	B	A	A	B	B	A	B	B	B	B	B	A	B	B	B	-	B	B	B	A	B	A	B	A	B	B	B	-	B	A	B	B
AW258116	3645.53	597.53	3.08			B	B	A	A	A	A	A	B	A	A	A	B	-	A	A	B	B	A	B	B	B	B	B	A	B	B	B	B	A	B	B	A	B	A	B	A	B	B	B	B	B	A	B	B
AY105849	3645.6	597.6	3.08	3	163.3	B	B	A	A	A	A	A	B	A	B	B	B	B	A	A	B	B	A	B	B	B	B	B	A	B	B	B	A	B	B	A	A	B	A	B	A	B	A	-	B	B	A	B	B
gpm365c	3654.46	606.46	3.08	3	186.5	B	B	A	A	A	A	B	B	B	B	B	B	B	A	A	B	A	A	B	B	B	B	A	A	B	-	-	A	B	B	-	A	B	A	B	-	B	B	B	-	-	A	B	B
gpm239a	3654.57	606.57	3.08	3	186.6	B	B	A	A	A	A	B	B	B	B	B	B	B	A	A	B	A	A	B	B	B	B	-	A	B	-	-	A	B	B	-	A	B	A	B	-	B	B	B	-	-	A	B	B
umc2274	3656.6	608.6	3.08	3	167.1	B	B	A	A	A	A	B	A	B	B	B	B	A	A	B	A	A	A	B	B	B	B	B	A	B	B	B	A	B	B	-	A	B	A	-	-	-	-	B	B	B	A	B	B
umc1140	3657.2	609.2	3.08	3	167	B	B	A	A	A	A	B	A	B	B	B	B	A	A	B	A	A	A	B	B	B	B	A	A	B	B	B	A	B	B	A	A	B	A	B	A	B	B	B	B	B	A	B	B
umc2275	3658.2	610.2	3.08	3	166.7	B	B	A	A	A	A	B	A	B	B	B	B	A	A	B	A	A	A	B	B	B	B	A	A	B	B	B	A	B	B	-	A	B	A	-	-	-	-	B	B	B	A	B	B
mmc0251	3659.4	611.4	3.08	3	166.7	B	B	A	A	A	A	B	A	B	B	B	B	A	A	B	A	A	A	B	B	B	B	-	A	B	B	B	A	B	B	A	A	B	A	B	A	B	B	B	B	B	A	B	B
cdo118	3659.8	611.8	3.08	3	166.7	B	B	A	A	A	A	-	A	B	B	-	-	A	A	B	A	A	A	B	B	B	-	-	A	B	B	B	A	B	B	A	A	B	A	B	A	B	B	B	B	B	A	B	B
gpm892	3660.68	612.68	3.08	3	189.9	B	B	A	A	A	A	B	A	B	B	B	B	A	A	B	A	A	A	B	B	B	B	B	A	B	-	-	A	B	B	-	A	B	A	B	-	B	B	B	-	-	A	B	B
IDP472	3661.61	613.61	3.08	3	168	B	A	A	A	A	A	A	A	B	B	B	B	A	A	B	A	A	A	B	B	B	B	A	A	B	B	B	-	B	B	A	A	B	A	B	A	B	B	B	-	B	A	B	A
gpm268c	3661.84	613.84	3.08	3	190.2	B	B	A	A	A	A	B	A	B	A	B	B	A	A	B	A	-	A	B	B	-	B	-	-	B	-	-	-	B	B	-	-	B	A	B	-	-	B	B	-	-	A	-	B
umc1915	3665.5	617.5	3.08	3	172.3	B	B	A	A	A	A	-	A	B	B	B	B	A	A	B	A	A	A	B	B	B	B	B	A	B	-	B	A	B	B	A	B	B	A	B	A	B	-	-	B	B	A	B	B
bnlg1108	3666.6	618.6	3.08	3	171.7	B	B	A	A	A	A	B	A	B	B	B	B	A	A	B	A	-	A	B	B	B	B	-	A	B	B	B	A	B	B	A	B	B	A	B	A	B	B	B	B	B	A	B	A
gpm173	3666.64	618.64	3.08	3	195	B	B	A	A	A	B	B	A	A	B	B	B	A	A	B	A	B	B	-	B	B	B	A	B	B	B	-	-	B	-	-	B	A	A	B	A	-	B	B	B	B	A	B	A
sdg115	3666.65	618.65	3.08			B	B	A	A	A	B	B	A	A	B	B	B	A	A	B	A	A	B	B	B	B	B	A	B	B	B	B	B	B	B	A	B	A	A	B	A	A	B	B	B	B	A	B	A
gpm850b	3667.18	619.18	3.08	3	192.4	B	B	A	A	A	A	B	A	B	B	B	B	A	A	B	A	B	A	B	B	B	B	B	A	B	-	-	B	B	B	-	-	B	-	B	-	B	B	B	-	-	A	B	-
IDP3849	3667.84	619.84	3.08	3	172	B	B	A	A	A	A	B	A	B	B	B	B	A	A	B	A	B	A	B	B	B	B	B	A	B	B	B	-	B	B	A	B	B	A	B	A	B	B	B	-	B	A	B	A
IDP546	3671.79	623.79	3.08	3	172.6	B	B	A	A	A	A	B	A	B	A	B	B	A	A	B	A	B	A	B	B	B	B	B	A	B	B	B	-	B	B	A	A	B	A	B	A	B	B	B	-	B	A	B	-
IDP3927	3673.03	625.03	3.08	3	172	B	B	A	A	A	A	B	A	B	B	B	B	A	A	B	A	B	A	B	B	B	B	B	A	B	B	B	-	B	B	A	B	B	A	B	A	B	B	B	-	B	A	B	A
umc2081	3675.1	627.1	3.08	3	176.3	B	B	A	A	A	B	B	A	A	B	B	B	-	A	B	A	A	B	B	B	B	B	A	B	B	B	B	B	B	B	B	B	A	B	B	B	A	B	B	B	B	A	B	-
IDP3813	3676.8	628.8	3.08	3	174.1	B	B	A	A	A	B	B	A	A	B	B	B	A	A	B	A	B	B	B	B	B	B	B	B	B	B	B	-	B	B	A	B	A	A	B	A	A	B	B	-	B	A	B	A
php10080	3680.4	632.4	3.08	3	175.3	B	A	A	A	A	B	-	A	A	B	B	B	A	A	B	A	A	B	B	B	B	B	-	B	B	B	B	B	B	B	A	B	A	A	B	A	A	B	B	B	B	A	B	A
umc1320	3681.8	633.8	3.08	3	175.3	B	A	A	A	A	B	B	A	A	B	B	B	A	A	B	A	-	B	B	B	B	B	B	B	B	B	B	B	B	B	A	B	A	A	B	A	A	B	B	B	B	A	B	A
IDP1608	3681.84	633.84	3.08	3	174.4	B	B	A	A	A	B	B	A	A	B	B	B	A	A	B	A	B	B	B	B	B	B	A	B	B	B	B	-	B	B	A	B	A	A	B	A	A	B	B	-	B	A	B	A
umc1273	3682.8	634.8	3.08	3	176.2	B	A	A	A	A	B	B	A	A	B	B	B	A	A	B	A	A	B	B	B	B	B	A	B	B	B	B	B	B	B	A	B	A	A	B	A	A	B	B	B	B	A	B	A
AY109934	3686.3	638.3	3.08	3	176.2	-	A	A	A	A	-	B	A	A	A	B	B	A	A	B	A	A	B	B	B	B	B	B	B	B	-	B	B	B	B	B	B	A	A	B	A	A	-	B	B	B	A	B	A
umc2276	3700.4	652.4	3.08	3	184.6	B	A	A	A	A	B	B	A	A	B	B	B	A	A	B	A	A	B	B	B	B	B	A	B	B	B	B	B	B	B	-	-	A	A	-	-	A	-	B	B	B	A	B	A
IDP128	3712.9	664.9	3.08	3	176.5	B	A	A	A	A	B	B	A	A	B	B	B	A	A	B	A	B	B	B	B	B	B	B	B	B	B	B	-	B	B	A	B	A	A	B	A	A	B	B	-	B	A	B	A
umc2174	3731.6	683.6	3.08	3	179.5	B	B	A	A	A	B	B	-	B	B	B	B	A	A	B	A	A	B	B	B	B	B	B	B	B	B	B	-	B	B	B	B	B	A	B	B	A	B	B	B	B	A	B	A
AY110540	3739.2	691.2	3.08	3	181	B	B	A	A	A	-	B	A	B	B	B	B	B	A	B	A	-	B	B	-	B	B	B	B	B	B	B	A	B	B	B	B	A	-	B	A	A	B	B	B	B	A	B	A
umc63a	3745.2	697.2	3.09	3	177.7	B	-	A	A	A	B	B	A	A	B	-	B	A	A	B	A	A	B	B	B	B	B	B	B	B	B	B	B	B	B	B	B	A	A	-	A	A	B	B	B	B	A	B	A
gpm652a	3746.03	698.03	3.09	3	200.3	B	B	A	A	A	B	-	A	B	B	B	B	A	A	B	A	A	B	B	B	B	B	B	B	B	-	-	A	B	B	-	B	A	A	B	-	A	B	B	-	-	A	B	A
IDP509	3746.51	698.51	3.09	3	178	B	B	A	A	A	B	B	A	B	B	B	B	A	A	B	A	A	B	B	B	B	B	B	B	B	B	B	-	B	B	B	B	A	A	B	A	A	B	B	-	B	A	B	A
csu303	3747.2	699.2	3.09	3	178.6	B	B	A	A	A	B	B	A	B	B	A	B	A	A	B	A	A	B	B	B	B	B	B	B	B	B	B	A	B	B	B	B	A	A	-	-	A	-	-	B	B	A	B	A
AY111254	3750.19	702.19	3.09			B	B	A	A	A	B	B	B	A	B	B	B	A	A	B	A	A	-	B	B	B	B	A	B	B	B	B	A	B	A	B	B	A	A	B	A	A	B	B	B	B	A	B	A
csu845	3750.2	702.2	3.09	3	180.9	B	B	A	A	A	B	B	B	B	B	A	B	A	A	B	A	A	B	B	B	B	B	-	B	B	B	B	A	B	B	B	B	A	A	B	-	A	B	B	B	B	B	B	A
IDP2379	3751.68	703.68	3.09	3	179.2	B	B	A	A	A	B	B	B	B	B	B	B	A	A	B	A	A	B	B	B	B	B	B	B	B	B	B	-	B	A	B	B	A	A	B	A	A	B	B	-	B	A	B	A
IDP11	3751.88	703.88	3.09	3	178	B	B	A	A	A	B	B	A	B	B	B	B	A	A	B	A	A	B	B	B	B	B	B	B	B	B	B	-	B	B	B	B	A	A	B	A	A	B	B	-	B	A	B	A
IDP2591	3763.28	715.28	3.09	3	181.8	A	B	A	A	A	B	B	B	B	B	B	B	A	A	B	A	A	B	B	B	B	B	A	B	A	B	B	-	B	A	B	B	A	B	B	A	A	B	B	-	B	A	B	A
IDP351	3768.52	720.52	3.09	3	183	A	B	A	A	A	B	B	B	B	B	B	A	A	A	B	A	A	B	B	B	B	B	A	B	A	B	B	-	B	-	B	B	A	B	B	A	A	B	B	-	B	A	B	A
jpsb107c	3776.1	728.1	3.09	3	187.8	B	-	-	-	-	-	-	-	-	-	-	-	-	-	-	-	-	-	-	-	-	-	-	-	-	B	B	A	B	A	B	B	A	A	B	A	A	A	B	B	B	B	-	-
jpsb443	3780.5	732.5	3.09	3	184.5	A	B	A	A	A	B	B	B	-	B	-	A	A	A	B	A	A	B	B	B	B	B	A	B	A	B	B	A	B	A	B	B	A	A	B	A	A	B	B	B	B	A	B	A
jpsb106	3780.6	732.6	3.09	3	184.5	A	B	A	A	A	B	B	B	-	B	-	A	A	A	B	A	A	B	B	B	B	B	-	B	A	B	B	A	B	A	B	B	A	A	B	A	A	B	B	B	B	A	B	A
IDP477	3780.7	732.7	3.09	3	185.4	A	B	A	A	B	B	B	B	B	B	B	B	A	A	B	A	A	B	B	B	B	B	A	B	A	B	B	-	B	A	B	B	A	A	B	A	A	B	B	-	B	A	B	A
gpm89c	3782.39	734.39	3.09	3	207.6	A	B	A	A	B	B	B	B	B	B	B	B	A	A	B	A	A	B	B	B	B	B	A	B	A	-	-	A	B	A	-	B	A	A	B	-	A	B	B	-	-	A	B	A
IDP284	3786.7	738.7	3.09	3	187.3	A	B	A	A	A	B	B	B	B	B	B	A	B	A	B	B	A	B	B	B	B	A	B	B	A	B	B	-	B	A	B	B	A	A	B	A	A	B	B	-	B	A	B	A
lim182	3791	743	3.09	3	187.3	A	B	A	A	A	B	B	B	B	B	B	A	B	A	B	B	A	B	B	B	B	A	B	B	A	B	B	B	B	A	B	B	A	A	B	A	A	B	B	A	B	A	B	A
umc2008	3795	747	3.09	3	191.6	A	B	A	A	A	A	B	B	B	B	B	A	B	A	B	B	A	B	B	B	B	A	A	B	-	-	B	B	B	A	B	B	-	A	B	A	A	B	B	B	B	-	A	A
umc2277	3795.5	747.5	3.09	3	191.2	A	B	A	A	A	A	B	B	B	B	B	A	B	A	-	-	A	B	B	B	B	A	B	B	A	B	B	B	B	A	B	-	A	A	-	A	A	B	B	B	B	A	B	A
IDP406	3796.14	748.14	3.09	3	190.9	A	B	A	A	A	A	B	B	B	B	B	A	B	A	B	B	A	B	B	B	B	A	A	B	A	B	B	-	B	A	B	B	A	A	B	A	A	B	B	-	B	A	B	A
umc1813	3796.5	748.5	3.09	3	191.5	A	A	A	A	A	A	B	B	B	B	B	A	B	A	B	B	A	B	B	B	B	A	A	B	A	B	B	B	B	A	B	B	A	A	B	A	A	B	B	B	B	A	B	A
bnlg1536	3800.1	752.1	3.09	3	195.5	A	-	A	A	A	A	-	B	B	B	B	A	B	A	B	-	A	B	B	B	B	A	-	B	A	A	B	B	B	A	B	B	A	A	B	A	A	B	B	-	B	A	B	A
IDP624	3802.39	754.39	3.09	3	193.8	A	B	A	A	A	A	B	B	B	B	B	A	B	A	B	B	A	B	B	B	B	A	B	B	A	B	A	-	B	A	B	B	A	A	B	A	A	B	B	-	B	A	B	A
bnlg1754	3805	757	3.09	3	193.8	A	-	A	A	A	A	B	B	B	B	B	A	B	A	B	B	A	B	B	B	B	A	-	B	A	B	A	B	B	A	B	B	A	A	B	A	A	B	B	B	B	A	B	A
npi457	3806.2	758.2	3.09	3	195.9	A	-	B	A	A	A	B	B	B	B	-	A	-	A	B	B	A	B	B	B	B	A	-	B	A	A	A	B	B	A	B	B	A	A	-	A	A	B	B	B	B	A	B	A
npi425a	3807.9	759.9	3.09	3	195.9	A	-	B	A	A	A	B	B	B	B	-	A	-	A	B	B	A	B	B	B	B	A	-	B	A	A	A	B	B	A	B	B	A	A	-	A	A	B	B	B	B	A	B	A
bnlg1496	3808.9	760.9	3.09	3	196.8	A	A	B	A	A	A	B	B	B	B	B	A	-	A	B	B	A	B	B	B	B	A	A	B	A	A	A	B	B	A	B	B	A	A	B	A	A	B	B	B	B	A	B	A
IDP398	3809.5	761.5	3.09	3	195.6	A	A	B	A	A	A	B	B	B	B	B	A	A	A	B	B	A	B	B	B	B	A	A	B	A	A	A	-	B	A	B	B	A	A	B	A	A	B	B	-	B	A	B	A
IDP9	3809.62	761.62	3.09	3	194.4	A	B	A	A	A	A	B	B	B	B	B	A	B	A	B	B	A	B	B	B	B	A	B	B	A	B	A	-	B	A	B	B	A	A	B	A	A	B	B	-	B	A	B	A
AY110567	3817	769	3.09	3	197.9	A	A	B	A	A	A	B	B	B	B	B	A	B	A	B	B	A	B	-	B	B	-	B	B	A	A	A	B	B	A	B	B	A	A	B	A	A	B	B	B	B	A	B	-
gpm591a	3817.58	769.58	3.09	3	218.5	A	A	B	A	A	A	B	B	B	B	B	A	A	A	B	B	A	B	B	B	B	A	A	B	A	-	-	B	B	A	-	B	A	A	B	-	A	B	B	-	-	-	B	A
IDP518	3823.58	775.58	3.09	3	196.8	A	B	B	A	A	A	B	B	B	B	B	A	A	A	B	B	A	B	B	B	B	A	B	B	A	A	A	-	B	A	B	B	A	A	B	A	A	B	B	-	B	A	B	A
IDP152	3830.45	782.45	3.09	3	197.7	A	A	B	A	A	A	B	B	A	B	B	A	A	A	B	B	A	B	B	A	B	A	A	B	A	A	A	-	B	A	B	B	A	A	B	A	A	B	B	-	B	A	B	A
gpm660c	3836.63	788.63	3.09	3	225.9	-	A	B	A	-	A	B	B	-	-	B	A	B	A	B	B	-	-	B	B	B	A	A	B	-	-	-	A	B	B	-	B	A	A	B	-	-	A	B	-	-	A	B	A
gpm365d	3837.14	789.14	3.09	3	226.1	A	A	B	B	A	A	B	B	B	B	B	A	A	A	B	B	A	B	B	B	B	A	A	B	A	-	-	A	B	B	-	B	A	A	A	-	A	A	B	-	-	A	B	A
npi420	3839.6	791.6	3.09	3	199.5	A	-	B	A	A	A	B	-	-	B	-	A	-	A	B	B	A	B	B	B	B	A	A	B	-	-	A	A	B	B	B	B	A	A	-	A	A	A	B	B	B	A	B	A
IDP1480	3854.89	806.89	3.09	3	201.5	A	A	B	B	A	A	B	B	A	B	B	A	A	A	B	B	A	B	B	B	B	A	A	B	A	A	A	-	B	B	A	B	A	A	A	A	A	A	B	-	A	A	B	A
umc1641	3854.9	806.9	3.09	3	206.1	A	A	B	B	A	A	B	B	A	-	A	A	A	A	A	B	A	B	B	B	B	A	A	A	A	A	A	A	B	B	A	B	A	A	A	A	A	A	A	B	A	A	B	A
IDP798	3854.91	806.91	3.09	3	204.9	A	A	B	B	A	A	B	B	A	B	A	A	A	A	A	B	A	B	B	B	B	A	A	A	A	A	A	-	B	B	A	B	A	A	B	A	A	A	B	-	A	A	B	A
gpm253a	3854.93	806.93	3.09	3	235	A	A	B	B	A	A	B	B	A	B	A	A	B	A	A	B	A	B	B	B	-	A	A	A	A	-	-	A	B	B	-	-	A	A	-	-	A	A	B	-	-	A	B	A
umc255b	3854.95	806.95	3.09			B	A	A	B	A	A	B	B	A	B	A	A	A	A	B	B	A	B	B	B	B	A	A	A	A	-	-	A	B	B	-	B	A	B	B	-	A	A	B	-	-	-	B	A
gpm34a	3854.96	806.96	3.09	3	238.1	B	A	A	B	A	A	B	B	A	B	A	A	-	A	B	B	-	B	B	B	-	-	-	-	A	-	-	-	B	B	-	B	A	B	B	-	-	A	B	-	-	A	B	-
IDP253	3864.97	816.97	3.09	3	202.7	A	A	B	A	A	A	B	B	B	B	B	A	A	A	B	B	A	B	B	B	B	A	A	B	A	A	A	-	B	B	A	B	A	A	A	A	A	A	B	-	B	A	B	A
IDP58	3865	817	3.09	3	207.2	A	A	B	B	A	A	B	B	A	B	A	A	A	A	A	B	A	B	B	B	B	A	A	A	A	A	A	-	B	B	A	B	A	A	A	A	A	A	B	-	A	A	B	A
lim96	3871.5	823.5	3.09	3	209.1	B	A	A	B	A	A	B	B	A	B	A	A	-	A	B	B	A	B	B	B	B	A	A	A	A	A	A	A	B	B	A	B	A	B	B	B	A	A	B	B	B	A	B	A
IDP545	3872.7	824.7	3.09	3	209.1	B	A	A	B	A	A	B	B	A	B	A	A	A	A	B	B	A	B	B	B	B	A	A	A	A	A	A	-	B	B	A	B	A	B	B	B	A	A	B	-	B	A	B	A
plt2	3874.93	826.93	3.09	3	209.7	B	A	A	B	A	A	B	B	A	B	B	B	A	A	B	-	A	B	-	B	B	A	A	A	A	-	A	A	B	B	A	B	A	B	B	B	A	A	B	B	B	A	B	A
IDP158	3876.9	828.9	3.1	3	210.3	B	A	A	B	A	A	B	B	A	B	B	B	A	A	B	B	A	B	B	B	B	A	A	A	A	A	A	-	B	B	A	B	A	B	B	B	A	A	B	-	B	A	B	A
IDP2394	3892.27	844.27	3.1	3	206	A	A	B	B	A	A	B	B	A	B	A	A	B	A	A	B	A	B	B	B	B	A	A	A	A	A	A	-	B	B	A	B	A	A	A	A	A	A	A	-	A	A	B	A
IDP3907	3894.2	846.2	3.1	3	206.3	A	A	B	B	A	A	B	B	A	B	A	A	A	A	A	B	A	B	B	B	B	A	A	A	A	A	A	-	B	B	A	B	A	A	B	A	A	A	B	-	A	A	B	A
gpm34i	3894.61	846.61	3.1	3	242.6	-	A	A	-	A	A	B	-	A	-	A	A	A	A	B	B	A	B	B	B	-	A	-	A	A	-	-	-	B	A	-	B	A	-	B	-	-	A	-	-	-	A	A	A
IDP116	3903.75	855.75	3.1	3	208.5	A	A	B	B	A	B	B	B	A	B	B	A	A	A	A	B	A	B	B	B	B	A	A	A	A	-	A	-	B	B	A	B	A	A	A	A	A	A	B	-	A	A	B	A
IDP2566	3913.77	865.77	3.1	3	208.8	B	A	A	B	A	A	B	-	A	B	A	A	A	A	B	B	A	B	B	B	B	A	A	A	A	A	A	-	B	B	A	B	A	B	B	B	A	A	B	-	B	A	B	A
gpm34c	3923.12	875.12	3.1	3	244.9	B	A	A	B	A	-	-	B	B	B	A	-	-	-	A	B	-	B	-	B	-	A	-	-	-	-	-	-	B	B	-	A	A	B	A	-	-	A	-	-	-	A	-	A
IDP3833	3930.26	882.26	3.1	3	209.7	B	A	A	B	A	A	B	B	A	B	B	B	A	A	B	B	A	B	B	B	B	A	A	A	A	A	A	-	B	B	A	B	A	B	B	B	A	A	B	-	B	A	B	A
gpm880d	3976	928	3.1	3	272.7	B	A	B	-	A	A	B	B	-	-	B	A	B	B	B	-	A	B	B	B	-	B	-	-	A	-	-	-	B	-	-	B	A	A	B	-	-	B	B	-	-	B	-	B
umc2278	3977	0	4	4	1.2	A	B	A	B	B	B	B	B	A	A	-	B	A	B	B	A	A	B	A	B	B	B	A	B	A	-	B	B	B	B	B	-	B	A	-	B	B	-	A	A	A	A	B	B
ufg26	3978.8	1.8	4	4	0	A	B	-	B	B	B	B	B	A	A	A	B	A	B	B	A	A	B	A	B	B	B	A	B	A	-	B	B	B	B	B	A	B	A	A	B	B	A	A	A	A	A	B	B
bnlg1434	3981.3	4.3	4	4	1.5	A	B	A	B	B	B	B	-	A	A	B	B	A	B	B	A	A	B	A	B	B	B	A	B	A	-	B	-	-	B	B	A	B	A	B	B	B	A	A	A	A	A	B	B
ufg52	3984	7	4	4	0.6	A	B	A	B	B	B	B	B	A	A	A	B	A	B	B	A	A	B	A	B	B	B	-	B	A	B	B	B	B	B	B	A	B	A	A	-	-	A	A	A	A	A	B	B
mtl1	3986.9	9.9	4.01	4	0.9	A	B	A	-	B	B	B	B	-	A	A	B	A	B	B	A	A	B	A	B	B	B	A	B	A	B	B	B	B	B	B	A	B	A	A	A	B	A	A	A	A	A	B	B
mmp192	3990.7	13.7	4.01	4	1.5	A	B	A	B	B	B	B	B	A	A	A	B	A	B	B	A	A	B	A	B	B	B	-	B	A	-	B	-	B	B	B	A	B	A	-	A	-	-	A	A	A	A	B	B
IDP462	3992.8	15.8	4.01	4	4.7	A	B	A	B	B	B	B	B	B	A	B	B	A	B	B	A	A	B	A	B	B	B	A	B	A	A	B	-	B	B	B	A	B	A	B	A	A	A	A	-	A	A	B	B
csu221	3995.7	18.7	4.01	4	2.8	A	B	A	B	B	B	B	B	A	A	A	B	A	B	B	A	A	B	A	B	B	B	-	B	A	-	B	B	B	B	B	A	B	A	A	A	A	A	A	A	A	A	B	B
umc2279	3999.9	22.9	4.01	4	4.1	A	B	A	B	B	B	B	B	A	A	B	B	A	B	B	A	A	B	A	B	B	B	A	B	A	-	B	B	B	B	B	-	B	A	-	A	A	-	A	A	A	A	B	B
umc1228	4000.4	23.4	4.01	4	4.2	-	B	A	B	B	B	B	B	A	A	B	B	A	B	B	-	A	B	A	B	B	B	A	B	A	-	B	B	B	B	B	A	B	A	-	A	A	A	A	A	A	A	B	B
IDP238	4001.6	24.6	4.01	4	5.4	A	B	A	B	B	B	B	B	B	A	B	B	A	A	B	A	A	B	A	B	B	B	A	B	A	B	B	-	B	B	B	A	B	A	B	A	A	A	A	-	A	A	B	B
mmp174	4007.4	30.4	4.01	4	4.4	A	B	A	B	B	B	B	B	A	A	A	B	A	B	B	A	A	B	A	B	B	B	A	B	A	B	B	A	B	B	B	A	B	A	A	A	A	A	A	A	A	A	B	B
bx4	4014.5	37.5	4.01	4	8	B	A	B	B	B	B	A	B	A	B	A	B	A	B	B	A	A	B	A	B	B	-	A	B	A	B	B	A	A	B	B	A	B	A	B	A	A	A	A	A	A	A	B	B
gpm741a	4018.57	41.57	4.01	4	5.9	A	B	A	B	B	B	B	A	A	B	B	B	A	B	B	A	A	B	A	B	B	B	A	B	A	-	-	A	A	B	-	A	B	A	B	-	A	A	A	-	-	A	B	B
cyp5	4023.6	46.6	4.01	4	13.5	A	B	A	B	B	B	B	A	A	B	B	B	A	B	B	A	A	B	A	B	B	B	A	B	A	B	B	A	A	A	B	A	A	A	B	B	A	A	B	A	A	B	A	B
IDP1659	4034.5	57.5	4.01	4	18.2	A	B	A	B	B	B	B	A	A	B	B	B	A	A	B	A	A	B	B	B	B	B	A	B	A	B	B	-	A	A	B	A	B	A	B	B	A	A	B	-	A	A	B	B
gpm521b	4041.71	64.71	4.01	4	24.6	A	B	A	B	B	B	B	A	A	B	A	B	A	A	B	A	A	B	B	B	B	B	A	B	A	-	-	A	A	A	-	B	B	A	-	-	A	A	B	-	-	B	B	B
IDP483	4057.99	80.99	4.01	4	17	A	B	A	B	B	B	B	A	A	B	B	B	A	A	B	A	A	B	B	B	B	B	A	B	A	B	B	-	A	A	B	A	B	A	B	B	A	A	B	-	A	B	B	B
umc1757	4058	81	4.01	4	20.3	B	B	A	B	B	B	B	A	A	B	B	B	A	A	B	A	A	B	B	B	B	B	A	B	A	B	B	A	A	A	B	A	B	A	B	B	A	-	A	A	A	B	B	B
IDP3934	4059.31	82.31	4.01	4	20.9	B	B	A	B	B	B	B	A	A	B	B	B	A	A	B	A	A	B	B	B	B	B	A	B	A	B	B	-	A	A	B	A	B	B	B	B	A	B	A	-	A	B	B	B
IDP2484	4075.95	98.95	4.02	4	28.2	B	B	A	B	B	B	B	A	A	B	A	B	A	A	B	A	-	B	B	B	A	B	A	A	A	B	A	-	A	A	B	A	B	B	A	B	A	A	A	-	A	B	A	B
IDP2397	4078.1	101.1	4.02	4	28.5	B	B	A	B	B	B	B	A	A	B	A	B	A	A	B	A	A	B	B	B	A	B	A	A	A	B	A	-	A	A	B	A	B	B	A	B	A	A	A	-	A	B	A	A
IDP85	4078.12	101.12	4.02	4	36.9	B	B	A	B	B	A	B	A	A	B	B	B	B	A	B	A	A	B	B	A	B	B	A	A	A	B	B	-	A	B	B	B	B	A	B	B	B	A	B	-	A	B	B	B
gpm480	4093.15	116.15	4.02	4	28.3	B	B	A	B	B	B	-	A	A	B	A	B	B	A	B	A	A	B	A	B	A	B	A	B	A	-	-	A	A	B	-	B	B	A	A	-	A	B	B	-	-	-	B	A
gpm549	4093.29	116.29	4.02	4	26.8	B	B	A	B	B	A	B	-	A	B	A	B	B	A	B	-	-	B	A	B	B	B	A	B	A	-	-	A	A	B	-	B	B	A	-	-	A	A	B	-	-	B	B	B
gpm909a	4098.26	121.26	4.02	4	29.3	B	B	A	B	B	B	B	A	-	B	B	B	B	A	B	A	A	B	A	B	A	B	-	B	A	-	-	-	A	B	-	B	B	A	B	-	-	B	B	-	-	B	B	A
psr144b	4107.1	130.1	4.02	4	46.1	B	B	A	B	B	A	B	A	A	B	-	A	A	A	B	A	A	B	A	B	A	B	A	B	A	B	-	A	A	B	A	B	B	B	-	B	A	B	B	B	B	A	B	A
gpm574a	4108.57	131.57	4.02	4	31.5	-	-	A	B	B	A	B	A	-	B	-	A	A	A	B	A	A	B	A	B	A	B	A	B	A	-	-	A	A	B	-	B	B	B	-	-	A	B	B	-	-	A	-	A
chr117c	4110.92	133.92	4.02			B	B	A	B	B	A	B	A	B	B	B	A	B	A	B	A	A	B	A	B	A	B	A	B	A	B	B	B	A	B	A	B	B	B	B	B	A	B	B	B	A	A	B	A
umc87a	4111.1	134.1	4.02	4	44.8	B	-	A	B	B	-	B	A	B	B	-	A	B	A	B	A	A	B	A	B	A	B	A	B	A	B	-	-	A	B	A	B	B	B	-	B	A	B	B	B	-	A	B	A
umc31a	4112.1	135.1	4.03	4	45.4	B	-	A	B	B	-	B	A	B	B	-	A	B	A	B	A	A	B	A	B	A	B	A	B	A	B	B	B	A	B	A	-	B	B	-	B	A	B	B	B	A	A	B	A
bnlg1126	4112.3	135.3	4.03	4	45.6	B	B	A	B	B	A	B	A	B	B	-	B	B	A	B	A	A	B	A	B	A	B	A	B	A	B	-	B	A	B	A	B	-	B	-	B	A	B	B	B	A	A	B	A
gpm523	4117.9	140.9	4.03	4	36.6	-	B	A	B	A	A	B	A	B	B	B	A	B	A	B	B	A	B	A	B	A	B	A	B	A	-	-	B	B	B	-	B	A	A	B	-	A	A	B	-	-	A	B	A
umc2082	4118.6	141.6	4.03	4	49.2	B	B	A	B	A	A	B	A	B	B	B	A	B	A	B	B	A	B	A	B	-	B	A	B	A	B	B	B	B	B	-	-	A	A	-	-	A	A	B	B	-	A	B	-
gpm880e	4119.52	142.52	4.03	4	37.4	-	-	A	-	A	A	B	A	B	B	B	A	B	A	B	B	A	A	A	B	-	B	-	-	A	-	-	-	B	B	-	B	A	A	B	-	-	A	B	-	-	A	B	A
csu235	4120.4	143.4	4.03	4	48.5	B	B	A	B	A	A	B	A	B	B	-	A	B	A	B	B	A	B	A	B	A	B	A	B	A	B	-	B	B	B	A	B	-	-	-	A	A	A	B	B	B	A	B	A
gpm335	4120.93	143.93	4.03	4	38.1	-	B	A	B	A	A	-	A	B	B	A	A	-	A	B	B	A	B	A	B	A	B	A	B	A	-	-	B	B	B	-	B	A	A	A	-	A	A	B	-	-	A	B	A
rz53b	4124.2	147.2	4.03	4	51.2	B	B	A	B	-	A	-	B	-	B	-	A	B	A	B	B	-	B	A	B	A	B	-	-	-	-	-	-	B	B	B	B	A	A	-	B	A	A	B	B	B	A	B	A
adh2	4124.21	147.21	4.03	4	50.8	B	B	A	B	A	A	-	B	B	B	-	A	B	A	B	-	A	B	A	B	A	B	A	B	A	B	-	B	B	B	B	B	A	A	-	B	A	A	B	B	B	A	B	A
gpm861b	4124.98	147.98	4.03	4	40.1	B	B	A	B	A	A	A	B	B	B	B	A	B	A	B	B	A	B	A	B	A	B	A	B	A	-	-	A	B	B	-	B	A	A	B	-	A	A	B	-	-	-	B	A
IDP2387	4129.22	152.22	4.03	4	53	B	B	B	B	A	A	B	B	B	B	B	A	B	A	B	A	A	B	A	B	A	B	A	B	A	B	B	-	B	B	B	B	A	A	B	B	A	A	B	-	A	A	B	A
AY110253	4129.9	152.9	4.03	4	57	B	B	B	B	A	A	B	B	B	-	B	A	B	A	A	A	A	B	A	B	A	B	A	B	A	B	-	B	B	B	B	B	A	A	B	B	A	-	B	B	B	A	B	A
gpm147	4132.23	155.23	4.03	4	41.1	B	B	B	B	A	A	B	B	B	B	A	A	B	A	B	A	A	B	A	B	-	B	A	B	A	-	-	B	B	B	-	-	A	A	A	-	A	A	B	-	-	A	B	-
IDP1499	4134.6	157.6	4.03	4	55.4	B	B	B	B	A	A	B	B	B	B	A	A	B	A	A	A	A	B	A	B	A	B	A	B	A	A	A	-	B	B	B	B	A	A	A	B	A	A	B	-	A	A	B	A
umc2281	4135.6	158.6	4.03	4	55.4	B	B	B	B	A	A	B	B	B	B	A	A	B	A	A	A	A	B	A	B	-	B	A	B	A	A	A	B	B	B	B	B	A	A	A	B	-	-	-	B	-	A	B	A
umc2280	4135.8	158.8	4.03	4	55.4	B	B	B	B	A	A	B	B	B	B	A	A	B	A	A	A	A	B	A	B	-	B	A	B	A	A	A	B	B	B	B	B	A	A	A	B	-	-	-	B	-	A	B	A
AY110573	4140.9	163.9	4.03	4	59.2	B	B	B	B	A	A	B	B	B	B	A	A	B	A	A	A	A	B	A	B	A	B	A	B	A	A	A	B	B	B	B	B	A	A	A	B	A	A	-	B	B	A	A	A
gpm580a	4141.65	164.65	4.03	4	42.4	B	B	B	A	A	A	B	B	B	B	A	-	-	A	A	A	A	B	A	-	-	-	-	-	-	-	-	A	B	B	-	B	A	A	-	-	-	A	B	-	-	A	B	A
umc2176	4151.6	174.6	4.03	4	58	B	B	B	A	A	A	B	B	B	B	A	A	B	A	A	A	A	B	A	B	A	B	A	B	A	A	A	B	B	-	B	B	-	A	A	B	B	B	B	B	B	A	B	-
umc1902	4158.4	181.4	4.03	4	57.8	B	B	B	A	A	A	B	B	B	B	A	A	B	A	A	A	A	B	A	A	A	B	A	B	A	A	A	B	B	B	B	B	A	A	A	B	A	A	B	B	A	A	A	A
IDP478	4158.41	181.41	4.03	4	62.6	B	A	B	A	A	A	A	A	B	A	B	A	B	A	A	A	A	B	A	A	A	B	A	A	A	A	B	-	B	B	B	B	A	A	B	B	A	A	B	-	A	A	A	A
mmp111	4166.1	189.1	4.03	4	63	B	B	B	A	A	A	B	B	B	B	A	A	B	A	A	-	-	-	-	-	-	B	B	A	A	A	B	B	B	B	B	A	A	A	B	A	B	B	B	A	A	-	-	A
umc2039	4173.4	196.4	4.03	4	61.4	B	B	B	A	A	A	A	A	B	A	A	A	B	A	A	A	A	B	A	A	A	B	-	A	A	A	A	B	B	B	B	B	A	A	A	B	A	A	B	A	A	A	A	A
IDP388	4177.3	200.3	4.03	4	62	B	B	B	A	A	A	A	A	B	A	A	A	B	A	A	A	A	B	A	A	A	B	A	A	A	A	A	-	B	B	B	B	A	A	A	B	A	A	B	-	A	A	A	A
gpm367a	4177.33	200.33	4.03	4	50.7	B	B	B	A	A	A	A	A	B	A	B	A	B	A	A	A	A	B	A	A	A	B	A	A	A	-	-	B	B	B	-	B	A	A	B	-	A	A	B	-	-	A	B	A
wip2	4182	205	4.03	4	64.9	B	B	B	A	A	A	A	A	B	A	A	A	B	-	A	A	A	B	A	A	A	B	-	A	A	A	-	B	B	B	B	B	A	A	-	B	A	-	-	A	-	A	B	A
gpm761b	4186.78	209.78	4.03	4	50.7	B	B	A	A	A	A	A	A	B	A	-	A	B	A	A	A	A	B	A	A	A	B	A	B	A	-	-	B	B	B	-	B	A	A	-	-	A	A	B	-	-	B	B	A
bnl8.45c	4187.83	210.83	4.03			A	A	B	B	B	B	A	A	B	A	B	B	B	A	A	A	B	B	B	A	A	B	B	A	B	A	B	B	B	B	A	A	B	B	A	B	B	A	A	B	A	A	A	A
gpm817	4194.38	217.38	4.04	4	50.7	-	B	B	A	A	A	A	A	B	A	B	A	B	A	A	A	A	B	A	A	A	B	A	A	A	-	-	B	B	B	-	B	A	A	B	-	A	A	B	-	-	A	B	A
gpm415b	4195.49	218.49	4.04	4	52.8	B	B	B	A	A	A	B	A	B	A	B	B	B	A	A	A	B	B	A	A	A	B	-	B	A	-	-	-	B	B	-	B	A	A	B	-	-	A	B	-	-	B	B	A
umc1117	4195.5	218.5	4.04	4	70.2	B	B	B	A	A	A	B	A	B	A	B	B	B	A	A	A	B	B	A	A	A	B	A	B	A	A	B	B	B	B	B	B	A	A	B	B	A	A	B	A	A	B	B	A
lim415	4200.6	223.6	4.04	4	68.4	B	B	B	A	A	A	B	A	B	A	A	B	B	A	A	A	B	B	A	A	A	B	B	B	A	A	A	B	B	B	B	B	A	A	A	-	A	A	-	A	A	A	B	A
umc1963	4202.7	225.7	4.04	4	70	B	B	B	A	A	A	B	A	B	A	A	B	B	A	A	A	B	B	A	A	A	-	B	B	-	A	A	B	B	B	B	B	B	-	A	B	-	B	A	A	-	A	B	A
IDP454	4205.4	228.4	4.04	4	67.4	B	B	B	A	A	A	B	A	B	A	A	B	B	A	A	A	B	B	A	A	A	B	A	B	A	A	A	-	B	B	B	B	A	A	A	B	A	A	B	-	A	B	B	A
jpsb527b	4207.4	230.4	4.04	4	68.3	B	B	B	A	A	A	B	A	B	A	-	B	B	A	A	A	B	B	A	A	A	B	A	B	A	A	B	B	B	B	B	B	A	A	B	B	A	A	B	A	A	B	B	A
zp1	4209.15	232.15	4.04	4	67.7	B	B	B	A	A	A	B	A	B	A	A	B	-	A	A	A	B	B	A	A	A	B	A	B	A	A	A	B	B	B	B	B	A	A	A	B	A	A	B	B	A	B	B	A
mmc0471a	4209.2	232.2	4.04	4	67.7	B	B	B	A	A	A	B	A	B	A	A	B	B	A	A	A	B	B	A	A	A	B	A	B	A	A	-	B	B	B	B	B	A	A	-	B	A	A	B	B	A	B	B	A
bnlg490	4214.8	237.8	4.04	4	70	B	B	B	A	A	-	B	A	B	B	-	B	B	A	A	-	B	A	A	A	A	B	A	B	A	A	-	B	B	B	B	B	A	A	-	B	A	-	B	B	A	B	B	A
gpm145c	4220.78	243.78	4.04	4	54.8	B	B	B	A	A	A	B	A	B	A	A	B	B	A	A	A	B	B	A	A	-	B	-	B	A	-	-	-	B	B	-	B	A	A	A	-	-	A	B	-	-	B	B	A
gpm287a	4222.35	245.35	4.04	4	54.3	B	B	B	-	-	-	B	A	B	A	B	B	B	A	A	A	B	B	A	A	A	B	-	B	A	-	-	-	B	B	-	B	A	A	B	-	-	A	B	-	-	B	-	A
agrr301	4222.5	245.5	4.04	4	73.4	B	B	B	A	A	A	A	A	B	A	B	B	B	A	A	A	B	A	-	-	A	B	-	B	A	A	B	-	B	B	B	B	A	A	B	B	-	A	A	B	-	A	B	A
gpm174b	4223	246	4.04	4	54.4	B	B	B	A	A	A	B	A	B	A	A	B	B	A	A	A	B	B	A	A	A	B	A	B	A	-	-	B	B	B	-	B	A	A	A	-	A	A	B	-	-	B	B	A
gpm50b	4224.79	247.79	4.04	4	55.5	B	B	B	A	A	A	B	A	B	A	-	B	B	A	A	A	B	A	A	A	A	B	A	B	A	-	-	-	B	B	-	B	A	A	-	-	A	A	B	-	-	B	B	A
gpm325d	4225.6	248.6	4.04	4	56	B	B	B	A	A	A	A	A	B	A	-	B	B	A	A	A	B	A	A	A	A	B	A	B	A	-	-	B	B	B	-	B	A	A	A	-	A	A	B	-	-	B	B	A
gpm888	4227.78	250.78	4.05	4	56	B	B	B	A	A	A	A	A	B	A	-	B	-	A	A	A	B	A	A	A	A	B	A	B	A	-	-	-	B	B	-	-	A	A	-	-	-	A	B	-	-	B	B	A
umc2061	4227.8	250.8	4.05	4	70.9	B	B	B	A	A	A	A	A	B	-	B	B	B	A	A	A	B	A	A	A	A	A	-	B	-	A	A	-	B	-	B	B	-	-	B	B	-	A	A	B	-	A	B	A
AY107128	4227.82	250.82	4.05			B	B	B	A	A	A	A	A	B	A	A	B	B	A	A	A	B	A	A	A	A	B	A	B	-	A	A	A	B	B	B	B	A	A	A	B	A	A	A	B	A	B	-	A
gpm155	4230.91	253.91	4.05	4	57.8	-	B	B	A	A	A	-	B	B	-	A	B	B	A	A	A	-	A	A	A	A	B	-	B	A	-	A	B	B	B	B	B	A	A	-	B	B	A	-	B	A	B	B	A
gpc1	4231	254	4.05	4	70.7	B	B	B	A	A	A	A	B	B	A	B	B	B	A	A	-	B	A	A	A	A	B	A	B	-	A	B	-	B	B	B	B	A	A	B	B	A	A	A	B	A	B	B	A
bnlg1217	4231.01	254.01	4.05			-	B	B	A	A	A	A	B	B	A	-	B	B	A	A	A	B	A	A	A	A	B	A	B	-	A	-	B	A	B	B	B	A	A	B	B	A	A	A	B	A	B	B	A
umc2282	4231.9	254.9	4.05	4	71.4	B	B	B	A	A	A	A	B	B	A	B	B	B	A	A	A	B	A	A	-	A	B	A	B	-	A	B	A	B	B	B	B	A	A	-	B	-	-	A	-	A	-	B	A
IDP68	4234.37	257.37	4.05	4	70.7	B	B	B	A	A	A	A	B	B	A	A	B	B	A	A	A	B	A	A	A	A	B	A	B	A	A	A	-	B	B	B	B	A	A	A	B	A	A	A	-	A	B	B	A
IDP625	4235.6	258.6	4.05	4	71.6	B	B	B	A	A	A	A	B	B	A	B	B	B	A	A	A	B	A	A	A	A	B	A	B	A	A	B	-	B	B	B	B	A	A	B	B	A	A	A	-	A	B	B	A
IDP476	4242.15	265.15	4.05	4	71.6	A	B	B	A	A	A	A	B	B	A	A	B	B	A	A	A	B	A	A	A	A	B	A	B	-	A	A	-	B	B	B	B	A	A	A	B	A	A	A	-	A	B	B	A
bnlg1265	4245.4	268.4	4.05	4	73.1	A	B	B	A	A	A	A	B	B	A	B	B	B	A	A	A	B	A	A	A	A	B	A	B	-	A	B	-	A	B	B	B	A	A	B	B	A	A	A	B	A	B	B	A
umc1303	4247.3	270.3	4.05	4	72.2	A	B	B	A	A	A	A	B	B	A	A	B	B	A	A	A	B	A	A	A	A	B	A	B	A	A	A	A	A	B	B	B	A	A	B	B	A	A	A	B	A	B	B	A
gpm800a	4248.38	271.38	4.05	4	59.3	A	B	B	A	A	A	A	-	B	A	A	B	A	A	A	A	B	A	A	A	A	B	-	A	A	-	-	-	B	B	-	B	A	A	B	-	-	A	A	-	-	B	B	-
umc1964	4248.4	271.4	4.05	4	73.9	A	B	B	A	A	A	-	B	B	A	A	B	B	A	A	A	B	A	A	A	A	B	B	B	B	-	A	B	A	B	-	B	A	B	B	B	B	A	A	B	A	-	B	-
AY110290	4251.7	274.7	4.05	4	74.6	A	B	B	A	A	A	A	B	B	A	A	B	B	A	A	A	B	A	A	A	A	B	-	B	B	A	A	B	A	B	B	B	A	A	B	B	A	B	A	B	-	A	B	A
psr152b	4254.8	277.8	4.05	4	74.9	B	B	B	A	A	A	A	B	B	A	-	B	B	A	A	A	B	A	A	A	A	B	A	B	A	A	A	B	A	B	B	B	A	A	B	B	A	B	A	B	A	A	B	A
IDP3983	4255.48	278.48	4.05	4	73.7	A	B	B	A	A	A	A	B	B	A	A	B	B	A	A	A	B	A	A	A	A	B	A	B	B	A	A	-	A	B	B	B	A	A	B	B	A	A	A	-	A	A	B	A
chr112a	4256.79	279.79	4.05			A	B	B	A	A	-	A	A	B	A	B	B	B	A	A	A	B	B	A	A	A	B	A	B	-	A	B	B	A	B	B	B	A	A	B	B	A	B	A	B	A	A	B	B
gpm130	4259.02	282.02	4.05	4	61.4	A	B	B	A	A	A	A	B	B	A	B	B	B	A	A	A	B	A	A	A	A	B	A	B	A	-	-	B	A	B	-	B	A	A	B	-	A	B	A	-	-	A	B	A
mmp125	4260.3	283.3	4.05	4	77.9	A	B	B	A	A	A	A	A	B	A	A	B	B	A	A	A	B	B	A	-	A	B	A	B	B	A	A	B	A	B	B	B	A	A	B	B	-	B	A	B	A	A	B	B
IDP355	4261.91	284.91	4.05	4	74.9	A	B	B	A	A	A	A	B	B	A	B	B	B	A	A	A	B	A	A	A	A	B	A	B	B	A	B	-	A	B	B	B	A	A	B	B	A	B	A	-	A	A	B	A
umc1031	4263	286	4.05	4	77	A	B	B	A	A	A	A	A	B	A	-	B	B	A	A	A	B	B	A	A	A	B	A	B	B	B	-	B	A	B	B	B	A	A	B	B	A	-	A	B	A	A	B	-
IDP2574	4264.3	287.3	4.05	4	77.6	A	B	B	A	A	A	A	A	B	A	B	B	B	A	A	A	B	B	A	A	A	B	A	B	B	A	B	-	A	B	B	B	A	A	A	B	A	B	A	-	A	A	B	B
gpm514a	4264.6	287.6	4.05	4	62.5	A	B	B	-	A	A	A	-	B	A	A	B	B	A	A	-	B	B	A	-	A	B	A	B	B	-	-	B	A	B	-	B	A	A	B	-	A	B	-	-	-	A	B	B
umc42a	4265.4	288.4	4.05	4	77.3	A	-	B	A	A	-	A	A	B	A	-	B	B	A	A	A	B	B	A	A	A	B	A	B	-	A	A	B	A	B	B	B	A	A	-	B	A	B	A	B	A	A	B	B
isu61d	4268.3	291.3	4.05	4	78.8	A	B	B	A	A	A	A	A	B	A	-	B	B	A	A	A	B	B	A	A	A	B	A	B	A	A	A	B	A	B	B	B	B	A	A	B	A	B	A	B	A	B	B	B
jpsb67	4269.4	292.4	4.05	4	77.3	A	B	B	A	A	A	A	A	B	A	-	B	B	A	A	A	B	B	A	A	A	B	A	B	-	A	B	B	A	B	B	B	A	A	A	B	A	B	A	B	A	A	B	B
bnl15.45	4269.9	292.9	4.05	4	77.7	A	-	B	A	A	-	A	A	B	A	-	B	B	A	A	A	B	B	A	A	A	B	A	B	-	A	A	B	-	B	B	B	A	A	-	B	A	B	-	B	-	A	B	B
umc1953	4271.3	294.3	4.05	4	79	A	-	B	A	A	A	A	A	B	-	B	B	B	A	A	A	B	B	A	A	A	A	B	B	B	A	B	B	A	B	B	B	A	-	A	B	B	B	B	B	A	A	A	B
umc2283	4271.4	294.4	4.05	4	77.7	A	B	B	A	A	A	A	A	B	-	B	B	B	A	A	A	B	B	A	-	-	B	A	B	A	A	B	B	A	B	B	B	A	A	A	-	-	B	-	B	A	A	B	B
IDP857	4271.83	294.83	4.05	4	76.7	A	B	B	A	A	A	A	A	B	A	B	B	B	A	A	A	B	B	A	A	A	B	A	B	B	A	B	-	A	B	B	B	A	A	B	B	A	B	A	-	A	A	B	B
umc1511	4272.2	295.2	4.05	4	80.3	A	B	B	A	A	A	A	A	B	A	A	B	B	A	A	A	B	B	A	A	A	B	A	B	A	-	A	B	A	B	B	B	A	A	A	B	A	B	A	B	A	A	B	B
gpm571	4272.4	295.4	4.05	4	65.5	A	B	B	A	A	A	A	A	B	A	B	B	B	A	A	-	B	B	A	A	A	B	A	B	A	-	-	B	A	B	-	-	A	A	A	-	A	B	A	-	-	A	B	B
psr128	4274.4	297.4	4.05	4	79.4	A	B	B	A	A	A	A	A	B	A	-	B	B	A	A	A	B	B	A	A	A	B	A	B	A	A	-	B	A	B	B	B	A	A	A	B	A	B	A	B	A	A	B	B
umc1791	4275.1	298.1	4.05	4	79.7	A	B	B	A	A	A	A	A	B	A	B	B	B	A	A	A	B	B	A	A	A	B	A	B	A	A	B	B	A	B	B	B	A	A	A	B	A	B	A	B	A	A	B	B
mmp190	4275.4	298.4	4.05	4	80.3	A	B	B	A	A	A	A	A	B	A	B	B	B	A	A	A	B	B	A	A	A	B	-	B	A	A	A	B	A	B	B	B	A	A	A	-	-	B	-	B	A	A	B	B
gpm684	4275.88	298.88	4.05	4	67.8	A	A	A	A	A	A	A	A	B	A	A	A	B	A	A	A	B	B	A	A	A	A	A	B	A	-	-	A	A	A	-	B	A	A	A	-	B	A	A	-	-	A	B	B
mmp140	4275.9	298.9	4.05	4	80.3	A	B	B	A	A	A	A	A	B	A	B	B	B	A	A	A	B	B	-	-	A	B	-	B	A	A	A	B	A	B	B	B	A	A	A	A	A	B	-	B	A	A	B	B
bnlg1755	4276.9	299.9	4.05	4	80	A	B	B	A	A	A	A	A	-	A	A	B	B	A	A	A	B	B	A	A	A	B	A	B	A	A	A	B	A	B	B	B	A	A	A	B	A	B	A	B	A	A	B	B
mmp45	4277.2	300.2	4.05	4	81.3	A	B	-	A	A	A	A	A	B	A	B	B	B	A	A	A	B	-	-	B	A	B	A	B	A	A	A	-	-	B	B	B	A	-	A	-	-	B	B	B	A	A	B	B
gpm425b	4278.09	301.09	4.05	4	65.5	A	B	B	A	A	A	A	A	B	A	A	B	-	A	A	A	B	B	A	A	A	B	A	B	A	-	-	B	A	B	-	-	A	A	A	-	A	B	A	-	-	A	B	B
gpm258	4278.23	301.23	4.05	4	65.7	A	B	B	A	A	A	A	A	B	A	B	B	B	A	A	A	B	B	A	A	A	B	A	B	A	-	-	B	A	B	-	B	A	A	A	-	A	B	A	-	-	A	B	B
gpm706c	4278.64	301.64	4.05	4	66.3	A	B	B	A	A	A	A	A	B	A	B	B	B	A	A	A	B	B	A	A	-	B	-	B	A	-	-	-	A	B	-	B	A	A	A	-	-	B	A	-	-	A	B	B
umc1142	4279.5	302.5	4.05	4	80.9	A	B	B	A	A	A	A	A	B	A	A	B	B	A	A	A	B	B	A	A	A	B	A	B	A	A	A	B	A	B	B	B	A	A	A	B	A	B	A	B	A	A	B	B
IDP240	4279.52	302.52	4.05	4	79.1	A	B	B	A	A	A	A	A	B	A	B	B	B	A	A	A	B	B	A	A	A	B	A	B	A	A	B	-	A	B	B	B	A	A	A	B	A	B	A	-	A	A	B	B
IDP636	4279.55	302.55	4.05	4	79.7	A	B	B	A	A	A	A	A	B	A	-	B	B	A	A	A	B	B	A	A	A	B	A	B	A	A	A	-	A	B	B	B	A	A	A	B	A	B	A	-	A	A	B	B
IDP642	4279.62	302.62	4.05	4	80	A	B	B	A	A	A	A	A	B	A	A	B	B	A	A	A	B	B	A	A	A	B	A	B	A	A	A	-	A	B	B	B	A	A	A	B	A	B	A	-	A	A	B	B
IDP326	4280.4	303.4	4.05	4	79.7	A	A	B	A	A	A	A	A	B	A	B	B	B	A	A	A	B	B	A	A	A	B	A	B	A	A	-	-	A	B	B	B	A	A	A	B	A	B	A	-	A	A	B	B
gpm26a	4280.48	303.48	4.05	4	66.5	A	B	B	A	A	A	A	A	-	A	B	B	B	A	A	A	-	B	A	A	A	B	A	-	A	-	-	-	A	-	-	-	A	A	A	-	A	B	A	-	-	A	-	B
AY105043	4281.3	304.3	4.05			A	B	B	A	A	A	A	A	B	A	B	B	B	A	A	A	B	B	A	A	A	-	A	B	A	A	B	B	A	B	B	B	A	A	A	B	A	B	A	B	A	A	B	-
umc1702	4282.2	305.2	4.05	4	80.7	A	B	B	A	A	A	A	A	B	-	-	B	B	A	A	A	B	B	A	A	A	B	A	B	A	-	-	B	A	B	B	B	A	A	A	B	A	B	A	B	A	A	B	B
mmp155	4282.5	305.5	4.05	4	81.4	A	B	B	A	A	A	A	A	B	A	B	B	B	A	A	A	B	B	A	-	A	B	A	B	A	A	A	B	A	B	B	B	A	A	A	-	-	-	-	B	A	A	B	B
mmp149a	4283.4	306.4	4.05	4	80.7	A	B	B	A	A	A	A	A	B	A	B	B	B	A	A	A	B	B	A	-	A	B	A	B	A	A	B	B	A	B	B	B	A	A	A	-	-	-	-	B	A	A	B	B
IDP2425	4283.42	306.42	4.05	4	78.8	A	B	B	A	A	A	A	A	B	A	B	B	B	A	A	A	B	B	A	A	A	B	A	B	A	A	B	-	A	B	B	B	A	A	A	B	A	B	A	-	A	A	B	B
mmp86	4284.4	307.4	4.05	4	79.7	-	B	B	A	A	A	A	A	B	A	B	B	B	A	A	A	B	B	A	-	A	B	A	B	A	A	-	B	A	B	B	B	A	A	A	-	-	B	-	B	A	A	B	B
nfd104e	4285.31	308.31	4.05			A	B	B	A	A	A	A	A	B	A	B	B	B	A	A	A	B	B	A	A	A	B	A	B	A	A	B	B	A	B	B	B	A	A	A	B	A	B	A	B	A	A	B	B
IDP161	4287.7	310.7	4.05	4	80	A	B	B	A	A	A	A	A	B	A	A	B	B	A	A	A	B	B	A	A	A	B	A	B	A	A	A	-	A	B	B	B	A	A	A	B	A	B	A	-	A	A	B	B
gpm848b	4288.1	311.1	4.05	4	67.1	A	B	B	A	A	-	A	A	B	A	A	B	B	A	A	B	B	B	A	A	A	B	A	B	A	-	-	B	B	B	-	B	B	A	A	-	B	B	A	-	-	A	B	B
nfa104	4291.9	314.9	4.06	7	81.4	-	-	-	-	-	-	-	-	-	-	-	-	-	-	-	-	-	-	-	-	-	-	-	-	-	-	-	-	-	-	-	-	-	-	-	-	-	-	-	-	-	-	-	B
gpm117b	4294.46	317.46	4.06	4	67.6	A	A	B	A	A	A	A	A	B	A	B	B	B	A	A	A	B	B	A	A	A	B	A	B	A	-	-	B	-	B	-	B	A	A	A	-	A	-	A	-	-	A	B	B
AY110562	4297.4	320.4	4.06	4	86.1	A	A	B	A	A	A	A	A	B	-	A	B	B	A	A	A	B	B	A	A	A	B	A	B	A	A	A	B	A	B	B	B	A	A	A	B	A	B	A	A	A	A	B	B
IDP2421	4297.42	320.42	4.06	4	80.6	A	A	B	A	A	A	A	A	B	A	B	B	B	A	A	A	B	B	A	A	A	B	A	B	A	A	B	-	A	B	B	B	A	A	A	B	A	B	A	-	A	A	B	B
IDP554	4299.66	322.66	4.06	4	81.8	A	A	B	A	A	A	A	A	B	A	B	B	B	A	A	A	B	B	A	A	A	B	A	B	A	A	B	-	A	A	B	B	A	A	A	B	A	B	A	-	A	A	B	B
AY110355	4303.5	326.5	4.06	4	82.5	A	A	B	A	A	A	A	A	B	A	A	B	A	A	A	A	B	B	A	A	A	B	A	B	A	A	A	B	A	B	B	B	A	A	A	B	A	-	A	A	-	-	B	B
IDP2356	4306.6	329.6	4.06	4	81.2	A	A	B	A	A	A	A	A	B	A	-	B	B	A	A	A	B	B	A	A	A	B	A	B	A	A	-	-	A	B	B	B	A	A	A	B	A	B	A	-	A	A	B	B
mmc0371	4308.3	331.3	4.06	4	83.1	A	A	B	A	A	A	-	A	B	A	-	A	A	B	A	A	B	B	A	A	A	B	A	B	A	A	-	B	A	A	B	B	A	A	A	B	A	B	A	A	A	A	B	B
umc2284	4309.4	332.4	4.06	4	82.1	A	A	B	A	A	A	A	A	B	A	B	B	B	A	A	A	B	B	A	-	A	B	A	B	A	A	B	B	A	A	B	B	A	A	A	-	-	-	-	A	A	A	B	B
IDP1676	4309.58	332.58	4.06	4	83.6	A	A	B	A	A	B	A	A	B	A	B	B	B	A	A	A	B	B	A	A	B	B	A	B	A	A	B	-	A	A	B	B	A	A	A	B	A	B	A	-	A	A	B	B
umc1945	4310.2	333.2	4.06	4	82.2	A	-	B	A	A	A	A	A	B	A	B	B	B	A	A	A	B	B	A	A	A	A	B	B	-	A	B	B	A	-	B	B	A	-	A	B	-	B	B	A	A	A	A	B
mmp74	4312.2	335.2	4.06	4	82.8	A	A	B	A	A	A	-	A	B	A	B	B	B	A	A	A	B	B	A	-	A	B	A	B	A	A	-	B	A	A	B	B	A	A	A	-	-	B	B	A	A	A	B	B
gpm168b	4314.17	337.17	4.06	4	69.6	A	A	B	A	A	A	A	A	B	A	B	B	B	A	A	A	B	B	A	A	A	B	A	B	A	-	-	B	A	A	-	B	A	A	A	-	A	B	A	-	-	A	B	B
IDP2418	4314.29	337.29	4.06	4	84.4	A	A	B	A	A	B	A	A	B	A	A	B	B	A	A	A	B	B	A	A	B	B	A	B	A	A	A	-	A	A	B	A	A	A	A	B	A	B	A	-	A	A	B	B
gpm527a	4315.8	338.8	4.06	4	70.2	A	A	B	A	A	B	A	A	B	A	-	B	B	A	A	A	B	B	A	A	A	B	A	B	A	-	-	B	A	A	-	B	A	A	A	-	A	B	A	-	-	A	B	B
gpm563b	4320.28	343.28	4.06	4	72.1	A	A	B	A	A	B	A	A	B	A	A	B	B	A	A	A	B	B	A	-	B	B	A	B	A	-	-	B	A	A	-	A	-	A	A	-	A	B	A	-	-	A	B	B
IDP852	4322.36	345.36	4.06	4	85.8	A	A	B	A	A	B	A	A	B	A	A	B	B	A	A	A	B	B	A	A	B	B	A	B	A	A	A	-	B	A	B	A	A	A	A	B	A	B	A	-	B	A	B	B
nfd105	4323.64	346.64	4.06			A	A	B	A	A	B	A	A	B	A	-	B	B	A	A	A	B	B	A	A	B	B	A	B	-	A	-	B	B	A	B	A	A	A	A	B	A	B	A	A	B	A	B	B
gpm936a	4326.07	349.07	4.06	4	73.5	A	A	B	A	A	B	A	A	B	A	A	B	B	A	A	A	B	B	A	A	B	B	A	B	A	-	-	B	B	A	-	A	A	A	A	-	A	B	A	-	-	A	B	B
umc2027	4326.8	349.8	4.06	4	88.7	A	A	B	A	A	B	A	A	B	A	-	B	B	A	A	A	B	B	A	A	B	B	B	B	-	-	-	B	B	A	B	A	A	A	A	B	A	B	A	A	B	B	B	B
gpm265	4330.21	353.21	4.06	4	74.5	A	A	B	A	A	B	A	A	B	A	B	B	B	A	A	A	B	B	A	A	B	B	A	B	A	-	-	B	B	A	-	A	A	A	A	-	A	B	A	-	-	A	B	B
mmp97	4331.5	354.5	4.06	4	87.8	A	A	B	A	B	B	A	A	B	A	-	B	B	A	A	A	B	B	A	-	-	B	A	B	-	A	-	B	B	A	B	A	A	A	A	B	A	-	-	A	-	A	B	B
IDP1943	4332.4	355.4	4.06	4	87.8	A	A	B	A	A	B	A	A	B	A	A	B	B	A	A	A	B	B	A	A	B	B	A	B	A	A	A	-	B	A	B	A	A	A	A	B	A	B	A	-	B	A	B	B
gpm654	4336.25	359.25	4.06	4	76.2	A	A	B	A	B	B	A	A	B	A	B	B	B	A	A	A	B	B	A	A	B	B	A	B	B	-	-	B	B	A	-	A	A	A	A	-	A	B	A	-	-	A	B	A
IDP1667	4337.02	360.02	4.06	4	88.4	A	A	B	A	B	B	A	A	B	A	-	B	B	A	A	A	B	B	A	A	B	B	A	B	A	A	-	-	B	A	B	A	A	A	A	B	A	B	A	-	B	A	B	A
IDP1684	4339.36	362.36	4.06	4	87.8	A	A	B	A	A	B	A	A	B	A	A	B	B	A	A	A	B	B	A	A	B	B	A	B	A	A	A	-	B	A	B	A	A	A	A	B	A	B	A	-	B	A	B	B
gpm458	4339.37	362.37	4.06	4	74.9	A	A	B	A	B	B	A	A	B	A	B	B	B	A	A	A	B	B	A	A	B	B	A	B	A	-	-	B	B	A	-	A	A	A	A	-	A	B	A	-	-	A	B	B
IDP2466	4339.39	362.39	4.06	4	89.3	A	A	B	A	B	B	A	A	B	A	B	B	B	A	A	A	B	B	A	A	B	B	A	B	A	A	B	-	B	A	B	A	A	A	A	B	A	B	A	-	B	A	B	B
AY110310	4339.4	362.4	4.06	4	89.3	A	A	B	A	B	B	A	A	B	A	A	B	B	A	A	A	A	B	A	A	B	B	A	B	B	A	A	B	B	A	B	A	A	A	A	B	A	-	A	A	-	A	-	A
IDP308	4339.43	362.43	4.06	4	90.2	A	A	B	A	B	B	A	A	B	B	A	A	B	B	A	A	B	B	A	A	B	B	A	B	B	A	A	-	B	B	B	A	A	A	A	B	A	B	A	-	B	A	B	A
IDP2349	4343.19	366.19	4.06	4	88.7	A	A	B	A	B	B	A	A	B	A	A	B	B	A	A	A	B	B	A	A	B	B	A	B	A	A	A	-	B	A	B	A	A	A	A	B	A	B	A	-	B	A	B	A
mpik3	4344.2	367.2	4.06	4	88.7	A	A	B	-	B	B	A	A	B	A	-	B	B	A	A	A	B	B	A	A	B	B	A	B	-	A	-	B	B	A	B	A	A	A	A	B	A	B	A	A	B	A	B	A
IDP600	4345.39	368.39	4.06	4	90.2	A	A	B	A	B	B	A	A	B	B	A	A	B	A	A	A	B	B	A	A	B	B	A	B	B	A	A	-	B	B	B	A	A	A	A	B	A	B	A	-	B	A	B	A
gpm903b	4350.1	373.1	4.06	4	78.8	A	A	-	A	B	B	A	A	-	-	A	A	B	B	A	A	B	B	A	A	B	A	A	B	-	-	-	B	B	B	-	A	A	A	A	-	A	B	A	-	-	A	A	A
IDP851	4350.3	373.3	4.06	4	91.1	A	A	B	A	B	B	A	A	B	B	B	A	B	B	A	A	B	B	A	A	B	A	A	B	B	A	-	-	B	B	B	A	A	A	A	B	A	B	A	-	B	A	B	A
gpm366	4356.02	379.02	4.06	4	80.9	A	A	B	A	B	B	A	A	B	B	B	A	B	B	A	A	A	B	A	A	B	A	A	B	A	-	-	B	B	B	-	A	A	A	A	-	A	B	A	-	-	A	B	A
bnlg2291	4369.2	392.2	4.06	4	98	-	A	B	A	B	A	A	A	B	B	B	A	B	B	A	B	A	B	B	A	A	A	A	B	A	A	B	B	B	B	B	A	A	B	A	B	A	B	A	B	B	B	B	A
bnlg1137	4369.4	392.4	4.06	4	98	A	A	-	A	B	A	A	A	B	B	B	A	B	B	A	B	A	B	B	A	A	A	A	B	A	-	B	B	B	B	B	A	A	B	A	B	A	-	A	B	B	B	B	-
gsy289b	4374.37	397.37	4.06			A	A	B	A	B	A	A	-	B	B	A	-	B	B	A	B	A	B	B	A	A	A	-	B	A	-	-	-	B	B	-	A	A	B	A	-	-	B	A	-	-	B	B	A
IDP3905	4378.57	401.57	4.07	4	100.1	A	A	B	A	B	A	A	A	B	B	B	A	B	B	A	B	A	B	B	A	A	A	A	B	A	A	A	-	B	B	B	A	A	B	B	B	A	A	A	-	B	B	B	A
umc104a	4385.7	408.7	4.07	4	103.7	A	-	B	A	B	-	A	A	B	B	-	A	B	B	A	B	B	B	B	A	A	A	A	B	B	A	A	B	B	B	-	A	-	-	-	B	A	A	A	-	-	-	B	A
gpm117c	4386.03	409.03	4.07	4	91.2	A	A	B	A	B	A	A	A	-	B	A	A	-	B	A	B	A	-	B	A	-	A	A	B	A	-	-	B	B	B	-	A	A	B	A	-	A	A	A	-	-	B	B	A
mmp147	4387.8	410.8	4.07	4	102.3	A	B	B	A	B	A	A	A	B	B	B	A	B	B	A	B	B	B	B	A	A	-	-	-	-	-	-	-	-	-	-	-	-	-	-	-	-	-	-	-	-	-	-	A
umc2038	4388.3	411.3	4.07	4	102.3	A	B	B	A	B	A	A	A	B	B	B	A	B	B	A	B	B	B	B	A	A	A	A	B	A	A	A	B	B	B	B	A	A	B	-	B	A	-	A	A	B	-	A	A
umc19	4391.2	414.2	4.07	4	103.5	A	-	B	A	B	-	A	A	B	B	-	A	B	B	A	B	B	B	B	A	A	A	A	B	A	A	A	B	B	B	A	A	A	-	-	B	A	A	A	A	B	A	A	A
IDP1421	4397.6	420.6	4.07	4	104.7	A	B	B	A	B	B	A	A	A	B	B	A	A	B	A	B	B	B	B	A	A	A	A	B	A	A	A	-	B	B	A	A	A	B	A	B	A	A	A	-	B	A	A	A
IDP1671	4398.73	421.73	4.07	4	104.4	A	B	B	A	B	A	A	A	A	B	B	A	A	B	A	B	B	B	B	A	A	A	A	B	A	A	A	-	B	B	A	A	A	B	A	B	A	A	A	-	B	A	A	A
bnlg1189	4405	428	4.07	4	105.7	A	-	B	A	-	B	A	A	A	B	B	-	-	B	A	B	B	B	B	A	A	A	-	B	A	A	A	B	A	-	A	A	A	B	B	B	A	A	A	A	B	A	A	A
bnl5.24b	4407.2	430.2	4.07	4	106.7	A	B	B	A	B	B	A	A	A	B	B	A	B	B	A	B	B	B	B	A	A	A	A	B	A	A	A	B	A	B	A	A	-	B	-	B	A	A	A	A	B	A	A	A
asg33	4414.5	437.5	4.07	4	110.5	-	B	-	A	B	B	A	A	A	B	B	A	B	B	A	B	B	B	A	A	A	-	-	B	A	A	A	B	A	B	B	A	A	A	A	B	A	A	A	A	B	A	A	A
gpm108a	4416.82	439.82	4.07	4	101.2	A	B	B	A	B	-	A	A	A	B	-	A	-	A	A	B	B	-	A	A	-	A	-	-	A	-	-	-	A	B	-	A	A	A	A	-	-	A	A	-	-	A	A	-
umc1775	4420.2	443.2	4.07	4	111.4	A	B	B	A	B	B	A	A	A	B	B	A	B	B	A	B	B	B	A	A	B	A	A	B	A	A	A	A	A	B	B	A	A	A	A	B	A	A	A	B	A	A	A	-
IDP1980	4422.22	445.22	4.08	4	112.3	A	B	B	A	B	B	A	A	A	B	B	A	B	B	A	B	B	B	A	A	B	A	A	B	A	A	A	-	A	B	B	A	A	A	A	B	A	A	A	-	A	A	A	A
umc1667	4426.4	449.4	4.08	4	114.1	A	B	B	B	B	B	A	A	A	B	A	A	B	B	A	B	B	B	A	A	B	A	B	B	A	A	A	A	A	B	B	A	A	A	A	B	A	A	B	B	A	A	A	A
AY109534	4429.1	452.1	4.08	4	117	-	B	A	A	A	B	A	A	A	B	A	B	B	B	A	B	B	A	A	B	B	A	B	B	-	A	-	A	A	B	B	-	-	A	A	A	A	A	B	B	A	-	A	A
umc1808	4429.9	452.9	4.08	4	115.6	A	B	A	B	A	B	A	A	A	-	A	A	B	B	A	B	B	A	A	A	B	A	B	B	A	A	B	A	A	B	B	A	A	A	A	B	A	A	B	B	A	A	A	A
mmp3	4432.9	455.9	4.08	4	117.2	A	B	A	B	A	B	A	A	A	B	A	A	B	-	A	B	B	A	-	A	-	A	-	B	A	A	B	A	A	B	B	A	A	A	A	A	A	A	A	B	A	A	A	B
gpm874a	4433.68	456.68	4.08	4	109	-	B	A	B	A	B	A	A	A	B	A	A	B	B	A	B	B	A	A	A	B	A	B	B	A	-	-	A	A	B	-	A	A	A	A	-	A	A	B	-	-	A	A	B
asg27a	4435.1	458.1	4.08	4	116.2	-	-	B	B	A	B	A	A	A	B	A	A	B	B	A	B	B	A	A	A	B	A	-	B	A	A	B	A	A	B	B	A	A	A	A	B	A	A	B	B	A	A	A	B
umc1476	4439.1	462.1	4.08	4	117.4	A	B	A	B	A	B	A	A	A	B	A	A	B	B	A	B	B	A	A	A	B	A	B	B	A	A	B	A	A	B	B	A	A	B	A	B	A	A	B	B	A	A	A	B
bnlg1444	4439.5	462.5	4.08	4	117.4	A	B	A	B	A	B	A	A	A	B	A	A	B	B	A	B	B	A	A	A	B	A	B	B	A	A	B	A	A	B	B	A	A	B	A	B	A	A	B	B	A	A	A	B
gol1	4440.3	463.3	4.08	4	118	A	B	A	A	A	B	A	A	A	B	A	A	B	B	A	B	B	A	A	A	B	A	B	B	A	A	B	A	A	B	B	A	A	B	A	B	A	A	B	B	A	A	A	B
bnl7.65	4441.8	464.8	4.08	4	120.7	A	-	-	-	-	-	-	-	-	-	-	A	B	B	A	B	B	A	A	A	B	A	B	B	-	A	B	A	A	B	B	A	A	B	-	B	A	A	B	B	-	A	A	B
gpm433	4442.97	465.97	4.08	4	108.6	-	B	A	A	A	B	A	A	A	B	-	A	B	B	A	B	B	A	A	A	B	A	B	-	A	-	-	A	A	B	-	A	A	B	A	-	-	A	B	-	-	A	A	B
bnl10.05	4443.1	466.1	4.08	4	119.5	A	-	A	A	A	-	A	A	A	B	-	A	B	B	A	B	B	A	A	A	B	A	B	B	B	A	B	A	A	B	B	A	A	B	-	B	A	A	B	B	A	A	A	B
bnlg2244	4444.1	467.1	4.08	4	119.2	A	B	A	A	A	B	A	A	A	B	A	A	B	B	A	B	B	A	A	A	B	A	B	B	B	A	B	A	A	B	B	A	A	B	A	B	A	A	B	B	A	A	A	B
gpm466a	4446.81	469.81	4.08	4	111.7	A	B	A	A	A	B	A	A	A	B	A	A	B	B	A	B	B	-	A	A	B	A	B	B	B	-	-	A	A	B	-	A	A	B	A	-	A	A	B	-	-	A	A	B
umc1899	4447.6	470.6	4.08	4	121	A	B	A	A	A	B	A	B	A	B	A	A	B	-	A	B	B	A	A	A	B	A	B	B	B	B	B	A	A	B	B	A	A	B	A	B	A	A	B	B	A	A	A	B
IDP1991	4448.51	471.51	4.08	4	119.8	A	B	A	A	A	B	A	B	A	B	A	A	B	A	A	B	B	A	A	A	B	A	B	B	B	A	B	-	A	B	B	A	A	B	A	B	A	A	B	-	A	A	A	B
gpm805a	4449.39	472.39	4.08	4	111.7	A	B	A	A	A	B	A	A	A	B	A	A	B	B	A	B	B	A	A	A	B	A	B	B	B	-	-	A	A	B	-	A	A	B	A	-	A	-	B	-	-	A	A	B
umc158	4450.9	473.9	4.08	4	120.7	A	-	A	A	A	-	A	B	A	B	-	A	B	A	A	B	B	A	A	A	B	A	B	B	B	A	B	A	A	B	B	A	A	B	-	B	A	A	B	B	B	-	A	B
bnlg2162	4452.7	475.7	4.08	4	120.7	A	B	A	A	A	B	A	B	A	B	A	A	B	A	A	B	B	A	A	A	B	A	B	B	B	A	B	A	A	B	B	A	A	B	A	B	A	A	B	B	A	A	A	B
mmp70	4453	476	4.08	4	121.2	A	B	A	A	A	B	A	B	A	B	A	A	B	A	A	B	B	B	A	A	B	A	B	B	B	A	B	A	A	B	B	A	A	B	A	A	A	A	A	B	A	A	A	B
IDP100	4457.7	480.7	4.08	4	120.1	A	B	A	A	A	B	A	B	A	B	A	A	B	A	A	B	B	A	A	A	B	A	B	-	B	A	B	-	A	B	B	A	A	B	A	B	A	-	B	-	A	A	A	B
AY112127	4464.7	487.7	4.08	4	121.9	A	B	A	A	A	B	A	B	A	B	A	A	B	A	A	B	B	B	A	A	B	A	B	B	B	A	B	A	A	B	B	A	A	B	A	B	B	A	B	B	A	A	A	B
ufg23	4476.9	499.9	4.08	4	130.5	A	B	A	A	A	B	-	B	A	B	A	A	A	A	A	B	B	B	-	A	B	A	-	B	B	B	B	A	A	A	B	A	A	B	-	-	B	-	A	B	A	A	A	B
IDP276	4482.95	505.95	4.08	4	124.4	A	B	A	A	A	B	A	B	A	B	A	A	A	A	A	B	B	B	A	A	B	A	A	B	B	B	B	-	A	B	B	A	A	B	A	B	B	B	B	-	A	A	A	B
AY110631	4487	510	4.08	4	127.4	A	B	A	A	A	B	A	B	A	B	A	A	A	A	A	B	B	B	A	B	B	A	A	B	B	B	B	A	A	B	A	A	A	B	B	B	A	-	B	B	A	A	A	B
umc2285	4491.9	514.9	4.08	4	126	A	B	A	A	A	B	A	B	A	B	A	A	A	A	A	B	B	B	A	B	B	A	A	B	B	B	B	A	A	B	B	-	A	B	B	-	B	-	-	B	-	A	A	B
npi270	4493.6	516.6	4.08	4	125.7	A	-	A	A	A	-	A	B	-	B	-	A	A	A	A	B	B	B	A	B	B	A	A	B	B	B	B	A	A	B	B	A	A	B	-	B	-	B	B	B	A	A	A	B
gpm39	4493.89	516.89	4.08	4	115.4	A	B	A	A	A	B	A	B	A	B	A	A	A	A	A	B	-	B	A	A	B	A	A	B	B	-	-	A	A	B	-	A	A	B	A	-	-	B	B	-	-	A	A	B
IDP188	4495.1	518.1	4.08	4	125	A	B	A	A	A	B	A	B	A	B	A	A	A	A	A	B	B	B	A	B	B	A	A	B	B	B	B	-	A	B	B	A	A	B	A	B	B	B	B	-	A	A	A	B
gpm867	4498.79	521.79	4.08	4	116.9	A	B	A	A	A	B	A	B	A	B	A	A	A	A	A	B	B	B	A	-	B	A	A	B	B	-	-	A	A	A	-	A	A	B	B	-	A	B	B	-	-	A	A	B
ssu1	4499.1	522.1	4.08	4	126.6	A	B	A	A	A	B	A	B	A	B	A	A	-	A	A	B	B	B	A	A	B	A	A	B	B	B	B	A	A	A	B	A	A	B	B	B	B	B	B	B	A	A	A	B
gpm307c	4501.07	524.07	4.08	4	117.6	A	B	A	A	A	B	A	B	A	B	A	B	A	A	A	B	B	B	A	B	B	A	A	B	B	-	-	A	A	A	-	A	A	B	B	-	A	B	B	-	-	A	A	B
npi444	4501.1	524.1	4.08	4	127	-	-	-	-	-	-	-	-	-	-	-	A	A	A	A	B	B	B	A	-	B	A	A	B	B	B	B	A	A	A	B	A	A	B	-	B	-	B	B	B	A	A	A	B
umc15a	4502.8	525.8	4.08	4	127.6	A	-	A	A	A	-	A	B	A	B	-	B	A	A	A	B	B	B	A	-	B	A	A	B	B	B	B	A	A	A	B	A	A	B	-	B	-	B	B	B	A	A	A	B
gpm772a	4504.7	527.7	4.08	4	119.5	A	B	B	A	A	-	A	B	A	A	A	B	A	A	A	B	B	A	A	-	B	A	A	B	B	-	-	A	A	A	-	A	A	B	B	-	A	B	B	-	-	A	A	B
gpm484b	4507.01	530.01	4.08	4	120.8	A	B	B	A	A	B	A	B	A	A	A	B	A	A	A	A	B	A	A	B	B	A	A	B	B	-	-	A	A	A	-	A	A	B	B	-	A	B	B	-	-	A	A	B
umc2187a	4508.7	531.7	4.08	4	132.6	A	B	B	A	A	B	A	B	A	A	A	B	A	A	A	B	B	A	A	A	A	A	A	B	B	B	B	A	A	A	B	A	A	B	B	A	-	A	A	B	A	A	A	-
umc1842	4511.8	534.8	4.08	4	129.5	A	B	B	A	A	B	A	B	A	A	A	B	A	A	A	A	B	B	A	A	B	A	A	B	B	B	B	A	A	A	B	A	A	B	B	B	-	B	B	B	A	A	A	B
AY109980	4512.4	535.4	4.08	4	130.8	A	A	B	B	A	B	-	B	A	A	A	B	A	A	A	A	B	B	A	A	B	A	A	B	B	-	B	A	A	B	B	A	A	B	B	B	B	-	B	B	-	A	-	B
umc1132	4512.5	535.5	4.08	4	130.7	A	B	B	A	A	B	B	B	A	A	A	B	A	A	A	A	B	B	A	A	B	A	A	B	B	B	B	A	A	A	B	A	A	B	B	B	-	B	B	B	A	A	A	B
mbd121	4512.73	535.73	4.08			A	B	B	A	A	B	A	B	A	A	A	B	A	A	A	A	B	B	A	A	B	A	A	B	B	B	-	A	A	A	B	A	A	B	B	B	A	-	B	B	A	A	A	B
AY105971	4513.3	536.3	4.08	4	130.4	A	B	B	A	A	B	A	B	A	A	A	B	A	A	A	A	B	B	A	A	B	A	A	B	B	B	B	A	A	A	B	A	A	B	B	B	A	A	-	B	A	A	A	B
AY110989	4513.9	536.9	4.08	4	130.7	A	B	B	A	A	B	A	B	A	-	A	B	A	A	A	A	B	B	A	A	B	A	A	B	B	B	B	-	A	A	B	A	A	B	B	B	A	A	B	B	A	A	A	B
rz596b	4516	539	4.08	4	130.8	B	B	B	A	A	B	A	B	A	A	-	B	A	A	A	A	B	B	A	A	B	-	-	B	B	B	B	A	-	-	B	A	A	B	B	B	B	B	B	B	A	A	A	B
IDP867	4516.31	539.31	4.08	4	130.4	A	B	A	A	A	B	A	B	A	A	A	B	A	A	A	A	B	B	A	A	B	A	A	B	B	B	B	-	A	A	B	A	A	B	B	B	A	B	B	-	A	A	A	B
IDP307	4521.1	544.1	4.08	4	131.3	A	B	A	A	A	B	A	B	A	A	A	B	A	A	A	A	B	B	A	-	B	A	A	B	B	B	B	-	A	A	B	A	A	B	B	B	A	B	B	-	A	A	A	-
IDP2357	4522.45	545.45	4.08	4	131.6	A	B	A	A	A	B	A	B	A	A	A	B	A	A	A	A	A	B	A	A	B	A	A	B	B	B	B	-	A	A	B	A	A	B	B	B	A	B	B	-	A	A	A	B
mmp178	4528	551	4.08	4	131.4	A	B	-	A	A	B	A	B	A	A	A	B	A	A	A	A	B	B	A	A	B	A	A	B	B	B	B	A	A	A	B	A	A	B	B	A	B	B	B	B	A	A	A	B
umc2286	4530.7	553.7	4.08	4	131.9	A	B	-	A	A	B	A	B	A	A	A	B	A	A	A	A	A	-	A	A	-	A	A	B	B	B	B	A	A	A	B	-	A	B	B	-	-	-	-	B	-	A	A	B
umc2188	4531.1	554.1	4.08	4	132.3	A	B	-	A	A	B	A	B	A	A	-	B	A	A	A	A	A	B	A	-	-	A	A	B	B	B	B	A	A	A	B	-	A	B	B	-	B	-	-	B	-	A	A	-
gpm816	4534.96	557.96	4.08	4	123.9	A	B	B	A	A	B	A	B	A	A	A	B	A	A	A	A	A	B	A	A	B	A	A	B	B	-	-	A	A	A	-	A	A	B	A	-	A	B	B	-	-	A	A	B
umc52a	4536	559	4.09	4	135.5	A	-	B	A	A	-	A	B	A	A	-	B	A	A	A	A	A	B	A	A	B	A	A	B	-	B	B	A	A	A	B	-	A	B	-	B	-	B	B	B	A	A	A	B
IDP113	4538.49	561.49	4.09	4	136.4	A	B	B	A	A	B	A	B	A	A	A	A	A	B	A	A	A	B	A	A	B	A	A	B	B	B	B	-	A	A	B	A	A	B	A	B	A	B	B	-	A	A	A	B
AY110170	4538.5	561.5	4.09	4	137.8	A	B	B	A	A	B	-	B	A	A	A	A	A	A	A	-	-	-	A	A	B	A	A	B	A	-	B	A	A	A	A	A	A	B	-	B	-	B	B	A	A	A	A	B
IDP4063	4539.48	562.48	4.09	4	134.9	A	B	B	A	A	B	A	B	A	A	A	B	A	A	A	A	A	B	A	A	B	A	A	B	B	B	A	-	A	A	B	A	A	B	A	B	A	B	B	-	A	A	A	B
gpm449b	4540.61	563.61	4.09	4	124.2	A	B	B	A	A	B	A	B	A	A	A	B	A	A	A	A	A	B	A	A	B	A	A	B	B	-	-	A	A	A	-	A	A	B	A	-	A	B	B	-	-	A	A	B
IDP324	4542.4	565.4	4.09	4	133.1	A	B	B	A	A	B	A	B	A	A	A	B	A	A	A	A	A	B	A	B	B	A	A	B	B	B	B	-	A	A	B	A	A	B	B	B	A	B	B	-	A	A	A	B
gpm609	4546.26	569.26	4.09	4	124.5	A	-	B	-	A	B	-	-	A	A	-	B	A	A	-	A	-	B	A	A	B	A	A	B	B	B	A	A	-	A	B	A	A	B	A	B	A	B	B	B	-	A	A	B
IDP513	4551.8	574.8	4.09	4	135.2	A	B	B	A	A	B	A	B	A	A	A	B	A	A	A	A	A	A	A	A	B	A	A	B	B	B	A	-	A	A	B	A	A	B	A	B	A	B	B	-	A	A	A	B
IDP1422	4553.87	576.87	4.09	4	137.7	A	B	B	A	B	B	A	B	A	A	A	B	A	A	A	A	A	A	A	A	B	A	A	B	B	B	B	-	A	A	B	A	A	B	A	B	A	B	B	-	A	A	A	B
gpm276b	4556.56	579.56	4.09	4	125.9	A	B	B	A	B	B	A	B	A	A	A	B	A	A	A	A	A	A	A	A	B	A	A	B	B	-	-	A	A	A	-	A	A	B	A	-	A	B	B	-	-	A	A	B
php10025	4556.8	579.8	4.09	4	137.7	A	-	B	A	B	-	A	B	A	A	-	B	A	A	A	A	A	A	A	A	B	A	A	B	B	B	B	A	A	A	B	A	A	B	-	B	-	-	B	B	A	A	A	B
AY111962	4558.8	581.8	4.09			A	B	A	A	B	B	A	B	A	A	A	B	A	A	A	A	A	A	A	A	B	A	A	B	B	B	B	A	A	A	B	A	A	B	A	B	A	-	B	B	A	A	A	A
gpm353	4558.83	581.83	4.09	4	126	A	B	B	A	B	B	A	B	A	A	A	B	A	A	A	A	A	A	A	A	B	A	A	B	B	-	-	A	A	A	-	A	A	B	A	-	-	B	B	-	-	A	A	A
nfd107	4562.68	585.68	4.09			A	B	A	A	B	B	A	B	A	A	A	B	A	A	A	A	A	A	A	A	B	A	A	B	B	B	B	A	A	A	B	A	A	B	A	B	A	B	A	B	A	A	A	A
IDP210	4563.21	586.21	4.09	4	139.8	A	B	B	A	B	B	A	B	A	A	A	B	A	A	A	A	A	A	A	A	B	A	A	B	B	B	B	-	A	A	B	A	A	B	A	B	A	B	A	-	A	A	A	A
gpm611	4565.69	588.69	4.09	4	129.2	A	B	B	A	B	B	A	B	A	A	A	B	-	A	A	A	-	-	A	A	B	A	A	B	B	-	-	A	A	A	-	A	A	-	A	-	-	B	A	-	-	A	A	A
IDP1621	4570.79	593.79	4.09	4	141	A	B	B	A	B	B	A	B	A	A	A	B	A	A	A	A	A	A	A	A	B	A	A	B	B	B	B	-	A	B	B	A	A	B	A	B	A	B	A	-	A	A	A	A
umc1854	4572.7	595.7	4.09	4	143.4	A	B	B	A	B	B	A	B	A	A	A	B	A	-	A	A	A	A	A	A	B	A	A	B	B	-	A	A	A	B	B	A	A	B	A	B	A	A	A	B	A	A	A	B
mmp24	4575.6	598.6	4.09	4	143.7	A	B	B	A	B	B	A	B	A	A	B	B	A	B	A	A	A	A	A	A	-	A	A	B	B	B	A	A	A	B	B	-	A	B	-	B	-	A	A	B	A	A	A	B
mmp134	4576.5	599.5	4.09	4	144.1	A	B	B	A	B	B	A	B	A	A	B	B	A	B	A	A	A	A	A	A	-	A	A	B	B	B	A	A	A	B	B	-	A	B	-	B	-	A	A	B	A	A	A	B
gpm321b	4578.38	601.38	4.09	4	132.4	A	B	B	A	B	B	A	B	A	A	A	B	-	B	A	A	A	A	A	A	B	A	A	B	B	-	-	A	A	B	-	A	A	B	A	-	A	B	A	-	-	A	A	B
AY107200	4578.39	601.39	4.09			A	B	B	A	B	B	A	B	A	A	A	B	A	B	A	A	B	A	A	-	B	A	A	B	B	B	A	B	A	B	B	A	A	B	A	B	-	B	A	B	A	A	A	B
IDP28	4578.4	601.4	4.09	4	142.5	A	B	B	A	B	B	A	B	A	A	A	B	A	B	A	A	A	A	A	A	B	A	A	B	B	B	A	-	A	B	B	A	A	B	A	B	A	B	A	-	A	A	A	B
npi449b	4578.6	601.6	4.09	4	142.5	A	-	B	A	B	B	A	B	-	A	-	B	A	B	A	A	A	A	A	A	B	A	A	B	B	B	A	A	A	B	B	A	A	B	-	B	-	B	A	B	-	A	A	B
gpm602b	4578.85	601.85	4.09	4	133.2	A	B	B	A	B	B	A	B	A	A	A	B	A	B	A	A	A	A	A	A	B	A	A	B	B	-	-	A	A	B	-	A	A	B	A	-	B	A	A	-	-	A	A	B
umc1650	4579.1	602.1	4.09	4	142.5	A	B	B	A	B	B	-	B	-	A	A	B	A	B	A	A	A	A	A	A	B	A	A	B	B	B	A	A	A	B	B	-	A	B	A	B	A	B	A	B	A	A	A	B
umc1803	4579.2	602.2	4.09	4	142.5	A	B	B	A	B	B	A	B	A	A	A	B	A	B	A	A	A	A	A	A	B	A	A	B	B	B	A	A	A	B	B	A	-	B	A	B	A	B	A	B	A	A	A	B
asg22	4580.3	603.3	4.09	4	143.4	A	B	B	A	B	B	A	B	A	A	A	B	A	B	A	A	A	A	A	A	B	A	A	B	B	B	A	A	A	B	B	A	A	B	A	B	A	A	A	B	A	A	A	B
IDP3866	4582.5	605.5	4.09	4	145	A	B	B	A	B	B	A	B	A	A	A	A	A	B	A	A	A	B	A	A	B	A	A	B	B	B	A	-	A	B	B	B	A	B	A	B	A	A	A	-	A	A	A	B
AY109933	4590	613	4.09	4	149.2	A	B	B	A	B	B	A	B	A	A	A	A	A	B	A	A	A	B	A	A	B	A	A	B	A	B	A	A	A	B	B	A	A	B	A	B	A	A	A	B	-	A	A	B
AY110064	4593.7	616.7	4.09	4	145.1	A	B	B	A	B	B	A	B	A	A	A	A	A	B	A	A	A	B	A	A	B	A	A	B	B	B	A	A	A	B	B	B	A	B	A	B	A	A	A	-	A	A	A	B
chb102	4596.38	619.38	4.09			A	B	B	A	B	B	A	B	A	A	A	A	A	B	A	A	A	B	A	A	B	A	A	B	B	B	A	A	A	B	B	B	A	B	A	B	A	A	A	B	A	A	A	B
umc2287	4596.4	619.4	4.09	4	145.4	A	B	B	A	B	B	A	B	A	A	A	A	A	B	A	A	A	B	A	A	A	A	A	B	B	B	A	A	A	B	B	B	A	B	A	B	A	A	A	B	A	A	A	B
mbd116	4598.36	621.36	4.09			A	B	B	A	B	B	A	B	A	A	A	A	A	A	A	A	A	B	A	A	B	A	A	B	B	B	A	B	A	B	B	B	A	B	A	B	A	A	A	B	A	A	A	B
IDP1949	4600.4	623.4	4.09	4	145.7	A	B	B	A	B	B	A	B	A	A	A	A	A	B	A	A	A	B	A	A	B	A	A	A	B	B	A	-	A	B	B	B	A	B	A	B	A	A	A	-	A	A	A	B
gpm296a	4602.58	625.58	4.09	4	138.4	-	-	-	A	B	B	A	B	A	A	A	A	A	A	A	A	A	A	A	A	A	A	A	B	B	-	-	B	A	B	-	B	A	B	A	-	B	A	-	-	-	-	-	-
gpm450a	4603.95	626.95	4.09	4	138.7	B	B	B	A	B	B	A	B	A	A	A	A	-	A	A	A	A	B	A	A	A	A	A	B	B	-	-	B	A	B	-	B	A	B	A	-	B	A	A	-	-	A	A	B
gpm363e	4605.46	628.46	4.09	4	139.4	B	B	B	A	B	B	A	B	A	A	A	A	A	-	-	A	A	B	A	A	A	A	A	B	B	-	-	B	A	B	-	B	A	B	A	-	B	A	-	-	-	A	A	B
AY110231	4612.2	635.2	4.09	4	149.9	B	B	B	A	B	B	A	B	A	A	A	A	A	A	A	A	A	B	A	A	A	A	A	B	B	A	A	B	A	B	B	B	A	B	A	B	B	A	A	B	A	A	B	B
sbp2	4621.3	644.3	4.09	4	153.9	B	B	B	A	B	B	B	B	A	A	A	A	A	A	A	A	A	B	A	A	A	-	A	B	B	A	A	B	A	B	B	B	A	B	A	B	B	-	A	B	-	B	B	B
bnlg1565	4622.7	645.7	4.09	4	153.3	B	B	B	A	B	B	A	B	A	A	A	A	-	A	A	A	A	B	A	A	A	A	-	-	B	A	A	B	A	B	B	B	A	B	A	B	B	A	A	B	A	B	B	B
gpm875	4627.74	650.74	4.09	4	141.1	B	B	B	A	B	B	A	B	A	A	A	A	A	A	A	B	A	B	A	-	A	A	A	A	B	-	-	B	B	B	-	-	A	B	A	-	B	B	A	-	-	B	B	B
npi593a	4628.7	651.7	4.09	4	156.7	-	-	-	-	-	-	-	-	-	-	-	-	A	A	A	B	A	B	A	A	A	A	A	A	B	A	A	B	B	B	B	B	A	B	-	B	B	-	A	B	A	B	B	B
umc1101	4632	655	4.09	4	156.1	B	B	B	A	B	B	A	B	A	A	A	A	A	A	A	B	A	B	A	A	A	A	A	A	B	A	A	B	B	B	B	B	A	B	A	B	B	-	A	B	A	B	B	B
umc2046	4634	657	4.09	4	157.3	A	-	B	A	B	B	A	B	A	A	A	A	A	A	A	B	A	B	A	A	A	A	A	A	B	A	A	B	B	B	B	B	A	B	A	B	B	-	A	B	A	B	B	B
AY107910	4634.01	657.01	4.09			B	B	B	A	B	B	A	B	A	A	A	A	A	A	A	B	A	B	A	A	A	A	A	A	B	A	A	B	B	B	B	B	A	B	A	B	B	-	A	B	A	B	B	B
IDP414	4644.13	667.13	4.09	4	160	B	B	B	A	B	B	A	B	A	A	A	B	A	A	A	A	A	B	A	A	B	B	B	B	B	A	A	-	B	A	B	B	A	B	A	B	B	B	B	-	A	B	A	B
bnlg589	4647.2	670.2	4.1	4	162.2	B	B	B	A	B	B	A	B	A	A	B	B	A	A	A	A	A	A	A	-	B	B	B	B	B	A	A	B	B	A	B	B	A	B	A	B	B	B	B	B	A	B	A	B
gpm803b	4647.22	670.22	4.1	4	149.9	B	B	B	B	B	B	A	B	A	A	B	B	A	B	A	A	A	A	A	A	B	A	B	B	B	-	-	B	B	A	-	B	A	B	A	-	B	B	B	-	-	B	B	B
umc1532	4648.9	671.9	4.1	4	161.6	B	B	B	A	B	B	A	B	A	A	B	B	A	A	A	A	A	A	A	A	B	B	B	B	B	-	A	B	B	A	B	B	A	B	A	B	B	-	B	B	A	B	A	B
IDP4019	4649.4	672.4	4.1	4	162.2	B	B	B	A	B	B	A	B	A	A	B	B	A	A	A	A	A	A	A	A	B	B	B	B	B	A	A	-	B	A	B	B	A	B	A	B	B	B	B	-	A	B	A	B
gpm924c	4655.7	678.7	4.1	4	150.6	B	A	B	B	B	B	A	B	A	A	B	B	A	B	A	A	A	A	A	-	B	B	-	B	B	-	-	-	B	A	-	B	A	B	A	-	-	B	B	-	-	B	B	B
IDP1459	4657.4	680.4	4.1	4	164.9	B	B	B	B	B	B	A	B	A	A	A	B	A	A	A	A	A	A	A	A	B	A	B	B	B	B	A	-	B	A	B	B	A	A	A	A	B	B	B	-	A	B	A	B
umc2011	4659.73	682.73	4.1			B	B	B	B	B	B	A	B	A	A	A	B	-	A	A	A	A	A	-	A	B	A	B	B	B	B	A	B	B	A	B	B	A	A	A	A	B	B	B	A	A	B	A	B
gpm665b	4660.26	683.26	4.1	4	152.3	B	B	B	B	B	B	A	B	A	A	A	A	A	A	A	A	A	A	A	A	B	A	B	B	B	-	-	B	B	A	-	B	A	-	A	-	B	A	A	-	-	B	A	B
gpm350b	4660.8	683.8	4.1	4	152.5	B	B	B	B	B	B	A	B	A	A	A	B	A	A	A	A	A	A	A	A	B	A	B	B	B	-	-	B	B	A	-	B	A	A	A	-	B	A	A	-	-	B	A	B
IDP688	4664.8	687.8	4.1	4	169.6	B	B	B	B	B	B	A	B	A	A	A	A	B	A	A	A	A	A	A	A	B	A	B	B	A	B	A	-	B	A	B	B	B	A	A	A	B	B	A	-	A	B	A	B
lim471a	4665.7	688.7	4.1	4	167.6	B	B	B	B	B	B	A	B	A	A	A	A	B	A	A	A	A	A	A	A	B	A	B	B	A	B	A	B	B	A	B	B	A	A	A	A	B	A	A	A	A	B	A	B
gpm167a	4669.1	692.1	4.1	4	156.8	B	B	B	B	B	B	A	B	A	A	A	A	B	A	A	A	A	A	A	A	B	A	B	B	B	-	-	B	B	A	-	B	B	A	A	-	B	B	A	-	-	B	A	B
IDP3816	4671.33	694.33	4.1	4	170.8	B	B	B	B	B	B	A	A	A	A	A	A	B	A	A	A	A	A	A	A	B	A	B	B	B	B	A	-	B	A	B	B	B	A	A	A	B	B	A	-	A	B	A	B
asg41	4672.5	695.5	4.1	4	171.4	B	B	-	B	B	B	A	A	A	A	A	A	B	A	A	A	A	A	A	A	B	A	B	B	B	B	A	B	B	A	B	B	B	A	A	A	B	B	A	A	A	B	A	B
gpm629b	4672.67	695.67	4.1	4	157.6	-	B	B	B	B	B	A	A	A	A	A	A	B	B	A	A	A	A	A	A	B	A	B	B	B	-	-	B	B	A	-	-	B	A	A	-	B	B	A	-	-	B	A	B
umc1180	4675.9	698.9	4.1	4	173.4	B	B	B	B	B	B	A	B	A	A	A	A	B	B	A	A	A	A	A	A	B	A	B	B	B	B	A	B	B	B	B	B	A	A	A	A	B	B	A	A	A	B	B	B
gpm87a	4677.76	700.76	4.1	4	160.7	-	B	-	B	B	B	A	B	A	A	A	A	B	-	A	A	A	A	A	A	B	A	B	B	B	-	-	B	B	B	-	-	A	A	A	-	B	-	A	-	-	-	B	B
AY109668	4679.2	702.2	4.1	4	175.8	B	B	B	B	B	B	A	B	A	A	A	A	B	B	A	A	A	A	A	A	A	A	B	B	B	B	A	B	B	B	A	B	A	A	A	A	A	A	A	A	A	B	B	-
gpm663b	4680.66	703.66	4.1	4	165.3	A	B	B	B	B	B	A	B	A	A	A	A	B	A	A	A	A	A	A	A	B	A	B	B	B	-	-	B	B	B	-	B	A	A	A	-	B	B	A	-	-	B	B	B
gpm122	4683.04	706.04	4.1	4	161	B	B	B	B	B	-	A	B	A	A	A	A	B	A	A	A	A	A	A	-	B	A	B	B	B	-	-	B	B	B	-	-	A	A	A	-	B	B	A	-	-	B	B	B
IDP3969	4684.8	707.8	4.1	4	176.2	B	B	B	B	B	B	A	B	A	A	A	A	B	A	A	A	A	A	A	A	B	A	B	B	B	B	A	-	A	B	B	B	A	A	A	B	B	B	A	-	A	B	B	B
AY109859	4685.5	708.5	4.1	4	175.9	B	B	B	B	B	B	A	B	A	A	A	A	B	A	A	A	A	A	A	A	A	A	B	B	B	B	A	B	A	B	A	B	A	A	A	A	A	A	A	A	A	B	B	-
hon106b	4687.89	710.89	4.1			B	B	B	B	B	B	A	B	B	A	A	A	B	A	A	A	A	A	A	A	B	A	B	B	B	B	B	B	A	B	B	B	A	A	A	B	B	B	A	A	B	A	B	B
gpm597	4688.42	711.42	4.1	4	164.3	B	B	B	B	B	B	A	B	B	A	A	A	B	A	A	A	A	A	A	A	B	A	B	B	B	-	-	B	B	B	-	B	A	A	A	-	B	B	A	-	-	A	B	B
AY109611	4692.5	715.5	4.1	4	179.7	-	B	B	B	B	-	A	-	A	A	A	A	B	A	A	A	A	A	A	A	-	A	B	-	A	-	A	B	A	B	A	B	-	A	A	A	B	A	A	A	A	A	-	A
AY111822	4693.21	716.21	4.1			B	B	B	B	B	B	A	B	B	A	A	A	B	A	A	A	A	A	A	A	B	A	B	B	B	B	B	B	A	B	B	B	A	-	A	B	B	B	A	A	A	A	B	B
gpm182	4694.79	717.79	4.1	4	168.2	B	A	B	B	B	B	A	B	A	A	A	A	B	A	A	A	A	A	A	A	B	A	A	B	A	-	-	B	A	B	-	A	A	A	A	-	B	B	A	-	-	A	B	A
umc169a	4705.5	728.5	4.11	4	178.5	B	B	-	B	B	B	A	B	B	A	A	A	B	A	A	A	A	A	A	A	B	A	B	B	B	B	B	B	A	B	B	B	A	A	A	B	B	B	A	A	B	A	B	B
bip2	4714.8	737.8	4.11	4	182.2	B	B	B	B	B	B	A	B	B	A	A	A	B	A	A	A	A	B	A	A	B	A	B	B	B	B	B	B	A	B	B	B	A	B	A	B	B	A	B	A	B	A	A	A
umc1649	4716.3	739.3	4.11	4	183.4	B	B	B	B	B	B	A	B	B	A	A	A	B	B	A	A	A	B	A	A	B	A	B	B	B	B	B	B	B	B	B	B	A	B	A	B	B	A	B	A	B	A	A	A
gpm247b	4717.45	740.45	4.11	4	157.3	B	B	B	B	B	B	A	B	B	A	A	A	B	B	A	A	A	B	A	A	B	B	B	B	B	-	-	B	B	B	-	B	A	B	A	-	B	A	B	-	-	A	A	A
IDP342	4717.7	740.7	4.11	4	183.7	B	B	B	B	B	B	A	B	B	A	A	A	B	B	A	A	A	B	A	A	B	A	B	B	B	B	B	-	B	B	B	B	A	B	A	B	B	A	B	-	B	A	A	A
cat3	4721.1	744.1	4.11	4	184	B	B	B	B	B	B	A	B	B	A	A	A	-	-	A	A	A	B	A	A	B	A	B	B	B	A	B	B	-	B	B	-	A	B	A	B	B	A	B	A	B	A	A	A
umc1707	4725.3	748.3	4.11	4	184.6	B	-	B	B	B	B	A	B	B	A	A	A	B	A	A	A	A	B	A	A	B	B	B	B	B	-	B	B	B	B	B	-	A	B	A	B	B	A	B	A	B	A	A	A
IDP155	4725.31	748.31	4.11	4	184	B	B	B	B	B	B	A	B	B	A	A	A	B	B	A	A	A	B	A	A	B	B	B	B	B	B	B	-	B	B	B	B	A	B	A	B	B	A	B	-	B	A	A	A
bnlg1890	4727.2	750.2	4.11	4	184	B	B	B	B	B	B	A	B	B	A	A	A	B	B	A	A	A	B	A	A	B	A	B	B	B	B	B	B	B	-	B	B	A	B	A	B	B	A	B	A	B	A	A	-
gpm566b	4808.89	831.89	4.11	4	172.2	B	B	B	B	B	B	A	A	B	A	B	A	B	A	A	A	A	B	A	A	B	B	B	-	-	-	-	B	B	B	-	B	A	A	B	-	B	B	B	-	-	B	B	B
AI676903	4809	0	5	5	0	A	B	A	A	A	A	B	A	B	A	B	A	B	B	B	B	A	B	A	A	B	B	B	B	B	B	B	A	B	A	B	B	A	B	B	A	A	A	B	B	B	A	-	B
IDP1619	4810.66	1.66	5	5	9.6	A	B	A	A	A	A	B	A	B	A	B	A	B	A	B	B	A	B	A	A	B	B	B	B	B	B	A	-	B	A	A	-	-	B	B	A	A	B	B	-	B	A	A	A
AY110625	4819.7	10.7	5	5	7.2	A	B	A	A	B	B	B	A	B	A	B	A	B	A	B	B	A	B	A	A	B	B	B	B	-	B	A	A	B	A	B	B	A	B	B	A	A	B	B	B	B	A	A	A
AY109758	4826.1	17.1	5	5	10.4	B	B	A	A	A	A	B	A	-	A	-	A	B	A	-	B	A	B	A	A	A	B	B	B	B	B	A	-	B	A	B	B	A	B	-	A	A	B	B	B	B	-	-	A
ufg36	4829.8	20.8	5	5	9.9	A	B	A	A	A	A	B	A	B	A	B	A	B	A	B	B	A	B	A	A	-	B	B	B	B	B	A	A	B	A	-	B	A	B	B	-	A	B	B	B	B	A	A	A
gpm434b	4831.7	22.7	5	5	3	A	B	A	A	A	A	B	A	B	A	B	A	B	A	B	B	A	B	A	A	B	B	B	B	B	-	-	A	B	A	-	B	-	B	B	-	A	B	B	-	-	A	A	A
IDP1658	4832.3	23.3	5	5	9.6	A	B	A	A	A	A	B	A	B	A	B	A	B	A	B	B	A	B	A	A	B	B	B	B	B	B	A	-	B	A	A	B	A	B	B	A	A	B	B	-	B	A	A	A
csu1087	4833.5	24.5	5	5	11.2	A	B	A	A	A	A	B	A	B	A	B	A	B	A	B	B	A	B	A	A	B	B	B	B	B	B	A	A	B	A	A	B	B	B	A	A	A	B	B	B	B	A	A	A
umc1423	4839	30	5	5	13	A	B	A	A	A	A	B	A	B	B	B	A	B	A	B	B	A	B	A	A	B	B	B	B	B	B	A	A	B	B	A	B	B	B	A	A	A	B	B	B	B	A	A	A
gpm548b	4839.01	30.01	5	5	6.7	A	B	A	A	A	A	B	A	B	B	B	A	A	A	B	B	A	B	A	A	B	B	B	B	B	-	-	A	B	A	-	B	B	B	A	-	A	B	B	-	-	A	A	A
umc1445	4846.6	37.6	5	5	16.7	A	B	A	A	A	A	B	A	B	B	B	A	B	A	B	B	A	B	A	A	B	B	B	B	B	B	A	A	B	A	-	B	B	B	A	A	A	B	A	B	B	-	A	-
umc2022	4848.4	39.4	5	5	15.8	A	B	A	A	A	A	B	A	B	B	B	A	A	A	B	B	A	B	A	A	B	B	B	B	B	B	A	A	B	A	A	B	B	B	A	A	A	B	A	B	B	-	A	A
IDP440	4849.8	40.8	5	5	15.5	A	B	A	A	A	A	B	A	B	B	B	A	A	A	B	B	A	B	A	A	B	B	B	B	B	B	A	-	B	A	A	B	B	B	A	A	A	B	-	-	B	A	A	A
mmp6	4851.4	42.4	5	5	16.4	A	B	A	A	A	A	B	A	B	B	A	A	A	A	B	B	A	B	A	A	-	B	B	B	B	B	A	B	B	A	-	B	B	B	A	-	A	B	B	B	B	A	A	A
IDP3935	4851.92	42.92	5	5	16.1	A	B	A	A	A	A	B	A	B	B	B	A	A	A	B	B	A	B	A	A	B	B	B	B	B	B	A	-	B	A	A	B	B	B	A	B	A	B	A	-	B	A	A	A
bnl8.33	4855.8	46.8	5	5	16.4	A	-	A	A	A	A	B	A	B	B	-	A	A	A	B	B	A	B	A	A	B	B	B	B	B	B	A	A	B	A	A	B	B	B	-	A	A	B	-	B	B	B	B	A
bnlg1006	4856.5	47.5	5	5	16.2	A	B	A	A	A	A	B	A	B	B	B	A	B	A	B	-	A	B	A	A	B	B	B	B	-	B	A	A	B	A	A	B	B	B	A	A	A	B	-	B	B	-	A	A
IDP122	4859.1	50.1	5	5	16.4	A	B	A	A	A	A	B	A	B	B	B	A	A	A	B	B	A	B	A	A	B	B	B	B	B	B	A	-	B	A	A	B	B	B	A	B	A	B	A	-	B	A	A	A
umc86b	4861.8	52.8	5	5	18.8	A	-	A	A	A	A	B	B	B	B	-	A	-	A	B	B	A	B	A	A	B	B	A	B	B	B	A	A	B	A	A	B	A	B	-	B	A	B	A	B	B	-	A	A
IDP2557	4863.6	54.6	5	5	20.4	A	A	A	B	A	A	B	B	B	B	B	A	A	A	B	B	A	B	A	B	B	B	A	B	B	B	A	-	B	A	A	B	A	B	B	B	A	B	A	-	B	B	A	A
gpm111	4863.61	54.61	5	5	10.2	-	A	A	A	A	A	B	A	B	B	B	A	A	A	B	B	A	-	A	A	-	B	-	B	B	-	-	-	B	A	-	B	A	B	B	-	-	B	B	-	-	A	-	A
gpm666a	4869.14	60.14	5	5	10.5	A	A	A	B	A	A	B	A	B	A	B	A	B	A	-	-	A	B	A	-	-	B	-	B	B	-	-	-	A	A	-	A	A	A	B	-	-	B	B	-	-	A	A	A
umc1260	4877.1	68.1	5	5	22.7	A	A	A	-	A	B	B	A	A	B	B	A	-	A	B	B	A	A	A	A	B	B	-	B	B	B	A	A	B	A	A	B	A	B	B	B	A	B	B	B	A	A	A	A
sca1	4877.5	68.5	5	5	23	A	A	A	A	A	B	B	A	A	B	B	A	B	A	B	B	A	A	A	A	B	B	A	B	B	B	A	A	B	A	A	B	A	B	B	B	A	B	B	B	A	A	-	A
npi409a	4878.5	69.5	5.01	5	23.6	A	A	A	-	A	B	B	A	A	B	B	B	-	A	B	B	A	A	A	A	B	B	A	B	B	B	A	A	B	A	A	B	A	B	B	B	A	B	B	B	A	A	A	A
umc1679	4880.5	71.5	5.01	5	24.5	A	A	A	-	A	B	B	B	A	B	B	B	B	A	B	B	A	A	A	A	B	B	A	B	B	B	A	A	B	A	A	B	A	B	B	B	A	A	B	B	A	A	A	A
umc1523	4880.9	71.9	5.01	5	25.1	A	A	A	-	A	B	B	B	A	B	B	B	-	A	B	B	A	A	A	A	B	B	A	B	B	B	A	A	B	A	A	B	A	B	B	B	A	A	-	B	A	A	A	A
gpm449a	4881.01	72.01	5.01	5	15.2	A	A	A	B	A	B	B	B	A	B	B	B	-	A	B	B	A	A	A	A	B	B	A	B	B	-	-	A	B	A	-	-	A	B	B	-	A	A	B	-	-	A	A	A
gpm707	4881.81	72.81	5.01	5	15.3	A	A	A	A	A	B	B	B	A	B	B	-	-	A	B	B	A	A	-	-	B	-	-	B	-	-	-	-	-	A	-	B	A	B	B	-	-	A	B	-	-	-	A	A
gpm315a	4881.84	72.84	5.01	5	15.7	A	-	A	B	A	A	B	A	A	B	B	B	A	A	B	B	A	A	A	A	B	B	A	B	B	-	-	A	B	A	-	-	A	B	B	-	A	A	B	-	-	A	A	A
mmp43	4882.3	73.3	5.01	5	25.8	A	A	A	-	A	B	B	B	A	B	B	B	-	A	B	B	A	A	A	A	-	B	A	B	B	B	A	A	B	A	A	B	A	B	B	-	-	A	-	B	-	A	A	A
IDP69	4883.29	74.29	5.01	5	24.5	A	A	A	A	A	B	B	B	A	B	B	B	A	A	B	B	A	A	A	A	B	B	A	B	B	B	A	-	B	A	A	B	A	B	B	B	A	B	B	-	A	B	A	A
bnl7.21c	4883.4	74.4	5.01	5	26.2	A	-	A	-	A	-	B	B	A	B	-	B	-	A	B	B	A	A	A	A	B	B	A	B	B	B	A	A	B	A	A	-	-	B	-	B	A	A	B	B	A	-	A	-
IDP1638	4884.77	75.77	5.01	5	25.1	A	A	A	A	A	B	B	B	A	B	B	B	A	A	B	B	A	A	A	A	B	B	A	B	B	B	A	-	B	A	A	B	A	B	B	B	A	A	B	-	A	B	A	A
IDP321	4885.74	76.74	5.01	5	25.4	A	A	A	A	A	A	B	B	A	B	B	B	A	A	B	B	A	A	A	A	B	B	A	B	B	B	A	-	B	A	A	B	A	B	B	B	A	A	B	-	A	B	A	A
IDP1956	4886.19	77.19	5.01	5	26	A	A	A	B	A	A	B	B	A	B	B	B	A	A	B	B	A	A	A	A	B	B	A	B	B	B	A	-	B	A	A	B	A	B	B	B	A	A	B	-	A	B	A	A
IDP532	4887.73	78.73	5.01	5	25.4	A	A	A	A	A	A	B	B	A	B	B	B	A	A	B	B	A	A	A	A	B	B	A	B	B	B	A	-	B	A	A	B	A	B	B	B	A	A	B	-	A	B	A	A
gpm217b	4891.54	82.54	5.01	5	15.7	A	A	-	B	A	A	B	A	A	B	B	B	A	A	B	B	A	A	A	A	B	B	A	B	B	-	-	A	B	A	-	-	A	B	B	-	A	A	B	-	-	A	A	A
jpsb239a	4892.7	83.7	5.01	5	26.4	A	A	A	-	A	A	B	-	A	B	-	B	A	A	B	B	A	A	A	A	B	B	A	B	A	B	A	B	B	A	A	B	A	B	B	B	A	B	A	B	A	-	A	A
lim407	4894.1	85.1	5.01	5	27	B	A	A	-	A	A	B	B	A	B	B	B	A	A	B	B	A	A	A	A	B	B	A	B	A	B	A	A	B	A	A	B	A	B	B	B	A	B	A	B	A	A	A	A
AY109733	4899.2	90.2	5.01	5	27.5	B	A	A	A	A	A	B	B	A	B	B	B	A	A	B	B	A	A	A	A	-	B	A	B	A	B	A	A	B	A	A	B	A	B	B	B	A	B	A	B	A	-	-	A
IDP2588	4899.81	90.81	5.01	5	28.2	B	A	A	B	A	A	B	B	A	B	B	B	A	A	B	B	A	A	A	A	B	B	A	B	A	B	A	-	B	A	A	B	A	B	B	A	A	B	A	-	A	B	A	A
IDP265	4904.64	95.64	5.01	5	31.7	B	A	A	A	B	B	B	A	A	B	A	B	A	A	B	B	A	A	A	A	B	B	A	B	A	B	A	-	B	A	A	B	B	B	B	A	A	B	A	-	A	A	A	A
gpm610b	4909.84	100.84	5.01	5	23.3	-	A	A	B	B	B	B	A	A	B	B	B	A	A	B	B	A	A	A	A	B	B	A	B	-	-	-	A	B	A	-	B	B	B	B	-	B	B	A	-	-	A	A	A
IDP150	4917.86	108.86	5.01	5	37.6	B	A	A	B	A	A	A	A	A	A	B	B	A	B	B	B	A	A	A	A	B	B	A	B	A	B	B	-	B	A	A	B	B	B	B	A	B	B	A	-	A	A	A	B
gpm921a	4918.28	109.28	5.01	5	24.4	-	-	A	B	A	-	-	A	A	A	B	B	A	B	B	B	A	A	A	A	-	B	-	-	A	-	-	-	B	A	-	B	B	B	B	-	-	B	A	-	-	A	A	B
gpm921b	4921.65	112.65	5.01	5	27.2	B	-	A	B	A	A	A	A	A	A	B	B	A	B	B	B	A	A	A	A	-	B	-	B	A	-	-	-	B	-	-	B	B	B	B	-	-	B	A	-	-	A	A	B
gpm160	4925.5	116.5	5.01	5	30.4	-	A	A	B	A	A	A	A	B	A	B	A	A	B	B	B	A	A	-	A	B	B	A	B	A	-	-	B	B	A	-	B	B	B	B	-	B	B	B	-	-	A	A	B
IDP2389	4928.24	119.24	5.01	5	42.2	B	A	A	B	A	A	A	A	B	A	B	A	A	B	B	B	A	A	B	A	B	B	A	B	A	A	B	-	B	A	B	B	B	B	B	A	B	B	B	-	A	A	A	B
umc2036	4933.7	124.7	5.01	5	46.8	-	A	A	B	A	A	A	A	B	-	B	A	B	A	A	A	A	A	A	A	B	B	A	B	A	A	A	B	B	A	A	B	B	A	B	A	A	B	A	B	A	A	A	A
npi282a	4938.3	129.3	5.01	5	45.2	B	-	A	B	A	A	A	A	B	A	-	A	B	A	A	A	A	A	-	A	B	B	A	B	A	A	B	B	B	A	B	B	B	B	-	A	B	B	B	B	A	A	A	A
hxa102a	4938.58	129.58	5.01			B	A	A	B	A	A	A	A	B	A	B	A	B	A	A	A	A	A	B	A	B	B	A	B	A	A	B	B	B	A	B	B	B	B	B	A	B	B	B	B	A	A	A	A
IDP3830	4941.68	132.68	5.01	5	46.4	B	A	A	B	A	A	A	A	B	A	B	A	B	A	A	A	A	A	A	-	B	B	A	B	A	A	B	-	B	A	B	A	B	B	B	A	B	B	B	-	A	A	A	-
gpm394b	4943.42	134.42	5.01	5	37.2	B	A	A	B	A	A	A	A	A	B	B	A	B	A	A	A	A	A	B	B	B	B	A	B	A	-	-	B	B	A	-	-	B	B	B	-	B	B	B	-	-	A	A	B
gpm287b	4954.71	145.71	5.01	5	41.7	A	A	A	-	-	-	A	A	A	-	A	A	B	A	B	A	A	B	A	B	B	B	-	B	A	-	-	-	B	A	-	A	B	-	B	-	-	B	B	-	-	A	A	B
gpm693	4956.5	147.5	5.02	5	42.9	-	A	A	B	B	B	A	A	A	B	B	A	B	A	B	A	A	B	A	B	B	B	A	B	A	-	-	B	B	A	-	-	B	B	B	-	B	B	B	-	-	A	A	B
gpm801b	4958.02	149.02	5.02	5	42.9	-	A	A	B	B	B	A	A	A	B	B	A	B	A	B	A	A	B	A	B	B	B	A	B	A	-	-	B	B	A	-	-	B	B	B	-	B	B	B	-	-	A	A	B
asg73	4958.7	149.7	5.02	5	52.5	B	A	-	B	B	B	A	A	A	B	B	A	B	A	B	A	A	B	A	B	B	B	A	B	A	A	B	B	B	A	A	A	B	B	B	A	B	B	B	A	A	A	A	B
bnlg565	4959.9	150.9	5.02	5	52.8	B	A	A	B	B	B	A	A	A	B	B	A	B	A	B	A	A	B	A	B	B	B	A	B	A	A	B	B	B	A	A	A	B	B	B	A	B	B	B	A	A	A	A	B
gpm359b	4960.78	151.78	5.02	5	43.9	B	A	A	B	B	B	A	A	A	B	B	A	B	A	B	A	B	B	B	B	B	B	A	B	A	-	-	B	B	A	-	A	B	B	B	-	B	B	B	-	-	A	A	B
bcd808d	4961	152	5.02	5	51.3	A	A	A	B	A	B	A	A	A	B	-	A	-	A	-	A	A	B	A	B	B	B	A	B	A	A	B	B	B	A	B	A	B	B	B	A	B	B	B	A	A	A	A	B
IDP3938	4961.59	152.59	5.02	5	52.2	B	A	A	B	B	B	A	A	A	B	B	A	B	A	B	A	A	B	A	B	B	B	A	B	A	A	B	-	B	A	A	A	B	B	B	A	B	B	B	-	A	A	A	B
psr922a	4962.8	153.8	5.02	5	54	B	A	A	B	B	B	A	A	A	B	-	A	B	A	B	A	B	B	A	B	A	B	A	B	A	B	B	B	B	A	B	A	B	B	-	A	B	B	B	A	A	A	A	B
chb101a	4962.86	153.86	5.02			B	A	A	B	B	B	A	A	A	B	B	A	B	A	B	A	B	B	A	B	A	B	A	B	A	B	B	B	B	A	B	A	B	B	B	A	B	B	B	A	A	A	A	B
umc1587	4965.9	156.9	5.02	5	55.5	B	A	A	B	B	B	A	B	A	B	B	A	B	A	B	A	B	B	A	B	A	B	A	B	A	B	B	B	B	A	B	A	B	A	A	A	B	B	B	A	A	A	A	B
IDP684	4967.27	158.27	5.02	5	56.4	B	A	A	B	B	B	A	B	-	B	B	A	B	A	B	A	B	B	A	B	A	B	A	B	A	B	B	-	B	A	B	A	B	A	A	A	B	B	B	-	A	A	A	B
gpm218b	4969.2	160.2	5.02	5	47	A	A	A	-	B	B	A	-	A	B	B	A	B	A	B	A	B	B	A	B	-	B	-	-	A	-	-	-	B	A	-	A	B	A	A	-	-	B	B	-	-	A	A	B
IDP3902	4970.6	161.6	5.02	5	58.5	B	A	A	B	B	B	A	B	A	B	B	A	B	A	B	A	B	B	A	A	B	B	A	B	A	B	B	-	B	A	A	A	B	A	A	A	B	B	B	-	A	A	A	B
ufg27	4988.3	179.3	5.02	5	65.6	B	A	A	B	B	B	A	B	A	B	A	A	B	B	B	B	B	A	B	-	B	B	A	B	B	B	B	B	A	A	-	A	A	A	A	A	-	B	-	A	-	B	A	B
mmp130	4988.6	179.6	5.02	5	65.3	B	A	A	B	B	B	A	B	A	B	-	A	-	B	B	B	B	A	B	-	B	B	A	B	B	B	B	-	A	A	-	-	A	A	A	A	B	B	B	A	-	B	A	B
IDP514	4989.81	180.81	5.02	5	65.3	B	A	A	B	B	B	A	B	A	B	A	A	B	B	B	B	B	A	B	B	B	B	A	B	B	B	B	-	A	A	A	A	A	A	A	A	B	B	B	-	A	B	A	B
gpm283c	4993.55	184.55	5.02	5	56.4	B	A	B	B	B	B	A	B	B	B	A	A	B	B	B	B	B	A	B	B	B	B	A	B	B	-	-	B	A	B	-	B	A	A	A	-	B	B	B	-	-	B	A	B
IDP222	4994.83	185.83	5.02	5	67.1	B	A	B	B	B	B	A	B	B	B	A	A	B	B	B	B	B	A	B	B	B	B	A	B	B	B	B	-	A	B	B	A	A	A	A	B	B	B	B	-	A	B	A	B
gpm678	4997.74	188.74	5.02	5	57.2	B	A	B	B	B	B	A	B	A	B	A	A	B	B	B	B	B	A	B	B	B	B	A	B	A	-	-	A	A	B	-	A	A	A	A	-	B	B	B	-	-	B	A	B
ago108	4998.64	189.64	5.02			B	A	B	B	B	B	A	B	A	B	A	A	B	B	B	B	B	B	B	B	B	B	A	B	A	B	B	A	A	B	B	A	A	A	A	B	B	B	B	A	A	B	A	B
AY110835	4998.79	189.79	5.02			B	A	B	B	B	B	A	B	A	B	-	A	B	B	B	B	B	B	B	B	B	B	A	B	A	B	B	A	A	B	B	A	A	A	A	B	B	B	B	A	A	B	A	B
bnlg1879	4998.8	189.8	5.02	5	69.5	B	A	B	B	B	B	A	B	A	B	A	A	B	B	B	B	B	B	B	B	B	B	A	B	A	B	B	A	-	B	B	A	A	A	A	B	B	B	B	A	A	B	A	B
ufg25	4999.9	190.9	5.02	5	68.9	B	A	-	B	B	B	A	B	A	B	A	A	B	B	B	B	B	B	B	B	B	B	A	B	A	B	B	A	A	B	B	A	A	A	A	B	B	B	B	A	A	B	A	B
IDP337	5005.9	196.9	5.02	5	73.3	B	A	B	B	B	B	A	A	A	B	B	A	A	B	A	B	B	A	B	B	B	B	A	B	A	B	B	-	A	B	A	B	A	A	A	B	B	B	A	-	A	A	A	B
gpm404a	5010.72	201.72	5.02	5	63	B	B	B	B	B	B	A	A	A	B	B	A	A	B	A	B	B	B	B	B	B	B	A	B	A	-	-	A	B	B	-	A	A	A	B	-	B	-	A	-	-	A	A	B
IDP681	5011.4	202.4	5.03	5	74.2	B	B	B	B	B	B	A	A	A	B	B	A	A	B	A	B	B	A	B	B	B	B	A	B	A	B	B	-	A	B	A	B	A	A	B	B	B	B	A	-	A	A	A	B
mbd109	5011.55	202.55	5.03			B	B	B	B	B	B	A	A	A	B	B	A	A	B	A	B	B	B	B	B	B	B	A	B	A	B	B	A	B	B	A	B	A	A	B	B	B	B	A	A	A	A	A	B
csu164b	5012.3	203.3	5.03	5	74.5	-	B	B	B	B	B	A	A	A	B	B	A	-	B	A	B	B	-	B	-	B	B	A	B	A	B	B	A	B	B	A	B	A	A	B	-	B	-	A	A	A	A	A	B
IDP322	5016.95	207.95	5.03	5	76.8	B	B	B	B	B	B	A	A	A	B	B	A	A	B	A	B	B	B	B	B	A	B	A	B	A	B	B	-	B	B	A	B	A	A	B	A	B	B	A	-	A	A	A	B
umc1686	5019.3	210.3	5.03	5	78	B	A	B	B	B	B	A	A	A	B	B	A	A	B	A	B	B	B	B	B	B	B	A	B	-	B	B	A	B	B	A	A	A	A	A	A	B	B	A	A	A	A	A	B
gpm56a	5020.01	211.01	5.03	5	67	B	-	B	B	B	B	A	A	A	B	B	A	A	B	A	B	B	-	B	B	B	B	A	B	A	-	-	A	B	B	-	B	A	A	-	-	B	B	A	-	-	A	A	B
mmp112	5021.7	212.7	5.03	5	81.3	B	-	B	B	B	B	A	A	A	B	-	A	A	B	A	B	B	B	A	A	B	B	-	B	A	B	B	A	B	B	A	A	A	A	A	A	-	A	A	A	A	A	A	B
cdo795b	5023.5	214.5	5.03	5	81	A	A	B	B	B	B	A	A	A	B	-	A	A	B	A	B	B	-	A	B	B	-	-	B	A	B	-	A	B	B	A	A	A	A	A	A	B	B	A	A	A	A	A	B
bnlg1046	5025.3	216.3	5.03	5	80.1	B	A	B	B	B	B	A	A	A	B	B	A	A	B	A	B	B	B	A	B	B	B	A	B	-	B	-	A	B	B	A	A	A	A	A	A	B	B	A	A	A	A	A	B
IDP2380	5026.8	217.8	5.03	5	80.4	B	A	B	B	B	B	A	A	A	B	B	A	A	B	A	B	B	B	A	B	B	B	A	B	A	B	A	-	B	A	A	A	A	A	A	A	B	B	A	-	A	A	A	B
bnl7.56	5028.2	219.2	5.03	5	80.1	B	-	B	B	B	B	A	A	A	B	-	A	A	B	A	B	B	B	A	B	B	B	A	B	A	B	-	A	B	B	A	A	A	-	-	A	B	B	A	A	A	A	A	B
csu340	5031.5	222.5	5.03	5	81.7	B	B	B	B	B	B	A	A	A	B	B	A	A	B	A	B	B	B	A	B	B	B	A	B	A	B	-	A	B	B	A	A	A	-	B	A	B	B	A	-	A	A	A	B
gpm261	5035.76	226.76	5.03	5	72.6	B	B	B	B	B	B	B	A	A	B	B	A	A	-	A	B	B	-	A	B	B	B	A	B	A	B	B	B	B	B	A	-	A	-	B	A	B	B	A	A	A	A	A	B
psr544	5036.2	227.2	5.03	5	82.7	A	B	B	B	B	B	A	A	-	B	-	A	A	B	A	B	B	-	A	B	B	B	A	-	B	B	A	B	B	A	A	-	-	B	A	A	A	A	A	A	A	A	-	B
bcd207b	5038	229	5.03	5	80.7	B	B	B	B	B	B	A	A	A	B	-	A	A	B	A	B	B	B	A	B	B	B	A	B	A	B	-	A	B	B	A	A	A	-	B	A	A	B	A	A	A	A	A	B
mmp180	5038.9	229.9	5.03	5	82.6	B	B	B	B	B	B	B	A	A	B	A	A	A	B	A	B	B	-	A	-	B	B	A	B	A	B	-	-	B	B	A	-	A	-	B	A	A	B	-	A	A	A	A	B
gpm615	5039.35	230.35	5.03	5	70.1	B	B	B	B	B	B	A	A	A	B	B	A	A	B	A	B	B	B	A	B	B	B	A	B	A	-	-	A	B	B	-	A	A	-	B	-	B	B	A	-	-	A	A	B
mmc0351	5039.4	230.4	5.03	5	82	B	B	B	B	B	B	B	A	A	B	B	A	A	B	A	B	B	-	A	B	B	B	A	B	A	-	-	A	B	B	A	-	A	-	B	A	A	B	A	A	A	A	A	B
umc2035	5040	231	5.03	5	82.6	B	B	B	B	B	B	B	A	A	B	B	A	A	B	A	B	B	-	A	B	B	B	B	B	A	B	-	A	B	B	A	-	A	A	B	A	A	B	A	A	A	A	A	B
gpm148	5040.35	231.35	5.03	5	73.4	B	A	B	-	B	B	B	A	A	B	B	-	A	B	A	B	B	A	A	B	-	B	-	-	A	-	-	-	B	B	-	A	A	A	A	-	-	B	A	-	-	A	A	B
AY111142	5044.6	235.6	5.03	5	85.6	B	A	A	B	B	-	B	A	A	B	B	A	A	B	A	B	B	B	A	B	B	B	A	B	A	B	B	A	B	B	A	B	A	B	A	A	A	B	A	A	A	A	B	B
gpm406b	5045.5	236.5	5.03	5	74.3	B	B	B	B	B	B	B	A	A	B	B	A	A	B	A	B	B	A	A	B	B	B	A	B	A	-	-	A	B	B	-	-	A	A	B	-	A	B	A	-	-	A	B	B
IDP2438	5047.53	238.53	5.03	5	83.2	B	B	B	B	B	B	B	A	A	B	B	A	A	B	A	B	B	A	A	B	B	B	A	B	A	B	A	-	B	B	A	A	A	A	B	A	A	B	A	-	A	A	B	B
cdo98a	5048.6	239.6	5.03	5	84.1	B	A	B	B	B	-	B	A	A	B	-	A	A	B	A	B	B	A	A	B	B	B	B	B	A	B	-	A	B	B	A	A	A	A	A	A	A	B	A	A	A	A	B	B
umc1705	5049.8	240.8	5.03	5	83.2	B	-	B	B	B	B	B	A	A	B	B	A	A	B	A	B	B	-	A	B	B	B	A	B	A	B	-	A	B	B	-	-	A	-	-	A	A	B	A	A	A	A	B	B
bnl5.02a	5050.2	241.2	5.03	5	83.5	B	-	A	B	B	-	B	A	A	B	-	A	A	B	A	B	B	A	A	B	B	B	A	B	A	B	A	A	B	B	A	A	A	A	-	A	A	B	A	A	A	A	B	B
IDP486	5051.6	242.6	5.03	5	84.4	B	A	A	B	B	B	B	A	A	B	B	A	A	B	A	A	B	A	A	B	B	B	A	B	A	B	A	-	B	B	A	A	A	A	A	A	A	B	A	-	A	A	B	B
umc1557a	5054.1	245.1	5.03	5	84.8	B	B	A	B	B	B	B	A	A	B	B	A	A	B	A	A	B	A	A	-	B	B	A	B	A	B	A	A	B	B	A	A	A	A	B	A	A	B	A	A	A	A	B	A
umc2294	5054.5	245.5	5.03	5	84.8	B	B	A	B	B	B	B	A	A	B	B	A	A	B	A	A	B	A	A	-	-	B	A	B	A	B	A	A	B	B	A	A	A	A	B	A	A	B	-	A	A	A	B	A
hag101	5056.6	247.6	5.03			B	-	A	B	B	B	B	A	A	B	B	A	-	B	A	A	B	-	A	-	B	B	A	B	A	B	A	A	B	B	A	A	A	A	-	A	A	B	A	A	A	A	B	A
AY109606	5059.3	250.3	5.03	5	89.1	B	A	A	A	-	-	-	B	A	A	A	B	A	A	B	A	B	A	A	A	A	B	A	B	A	B	A	A	B	B	A	A	A	A	A	A	A	B	A	A	A	A	B	-
lim175	5063	254	5.03	5	86	B	A	-	B	B	B	B	A	A	B	B	A	A	B	A	A	B	A	A	A	B	B	A	B	A	B	A	A	B	B	A	A	A	A	A	A	A	B	A	A	A	A	B	A
gpm323	5063.79	254.79	5.03	5	75.9	B	A	A	B	B	B	B	A	A	B	B	A	A	B	A	A	B	A	A	A	B	B	A	B	A	-	-	A	B	B	-	A	A	A	A	-	A	B	A	-	-	A	B	A
gpm79d	5066	257	5.03	5	76.2	B	A	A	B	B	B	B	A	A	B	B	A	A	B	A	A	B	A	A	A	-	B	-	B	A	-	-	-	B	B	-	B	A	A	A	-	-	B	A	-	-	A	B	A
IDP1451	5066.8	257.8	5.03	5	89	B	B	A	B	B	B	B	A	A	B	B	A	A	B	A	A	B	A	A	A	B	B	A	B	A	B	A	-	B	B	A	A	A	A	B	A	A	B	A	-	A	A	B	A
gpm564	5066.81	257.81	5.03	5	76.3	B	A	A	B	B	B	B	A	A	B	B	A	A	B	A	A	B	A	A	A	B	B	A	B	A	B	A	-	B	B	A	A	A	A	A	A	B	B	A	A	A	A	-	A
gpm227a	5067.47	258.47	5.03	5	76.4	B	A	A	B	B	B	B	A	A	B	B	A	A	B	A	A	B	A	A	A	B	B	-	B	A	-	-	-	-	B	-	A	A	A	A	-	-	B	A	-	-	-	-	A
gpm835b	5068.21	259.21	5.03	5	76.5	B	A	A	B	B	-	-	A	A	-	B	A	-	B	B	A	B	A	A	A	-	-	-	-	A	-	-	-	B	B	-	A	A	A	-	-	-	B	A	-	-	A	-	-
umc1315	5069.2	260.2	5.03	5	85.7	B	B	A	B	B	B	B	A	A	B	B	A	B	B	A	A	B	A	A	A	B	B	A	B	A	B	A	A	B	B	A	A	A	B	B	A	A	B	A	A	A	A	B	A
IDP1660	5069.25	260.25	5.03	5	85.7	B	A	A	B	B	B	B	A	A	B	B	A	A	B	A	A	B	-	A	A	B	B	A	B	A	B	A	-	B	B	A	A	A	A	A	A	A	B	A	-	A	A	B	A
gpm83c	5070.42	261.42	5.03	5	76.8	B	A	B	B	B	B	B	A	B	B	B	A	B	B	A	-	-	A	A	A	B	B	A	B	A	-	-	B	B	B	-	B	A	B	A	-	A	B	A	-	-	A	B	A
gpm753h	5073.36	264.36	5.03	5	77.2	B	-	B	B	B	B	B	A	B	B	B	A	B	B	A	A	B	A	A	A	B	B	-	B	A	-	-	-	B	B	-	B	A	B	B	-	-	B	A	-	-	A	B	A
gpm732b	5074.1	265.1	5.03	5	77.3	B	B	B	B	B	B	B	A	B	B	B	A	B	B	A	A	B	A	A	A	-	B	-	B	A	-	-	-	B	B	-	B	A	B	B	-	-	B	A	-	-	A	B	A
bnl6.10	5075.3	266.3	5.03	5	87.6	B	-	B	B	B	B	B	A	B	B	-	A	B	B	A	A	B	-	A	A	B	B	A	B	A	B	A	B	B	B	B	B	A	B	-	A	A	B	A	A	A	A	B	A
gpm157	5076.18	267.18	5.03	5	77.8	B	B	B	B	B	B	B	A	B	B	B	A	B	B	A	A	B	A	A	A	B	B	A	B	A	-	-	B	B	B	-	A	A	B	B	-	A	-	A	-	-	A	B	A
umc2296	5076.5	267.5	5.03	5	87.9	B	B	B	B	B	B	B	A	B	B	B	A	B	B	A	A	B	A	A	-	-	B	A	B	A	B	A	B	B	B	-	B	A	B	B	A	A	B	-	A	A	A	B	A
umc1935	5076.7	267.7	5.03	5	87.9	B	B	B	B	B	B	B	A	B	B	B	A	B	B	A	A	B	A	A	A	B	B	A	B	A	B	A	B	B	B	B	B	A	B	B	A	A	B	A	A	A	A	B	A
crd101	5077.84	268.84	5.03			B	B	B	B	B	B	B	A	B	B	B	A	B	B	A	A	B	-	A	A	B	B	A	B	A	B	A	B	B	B	B	B	A	B	B	A	A	B	A	A	A	A	B	A
mmp8	5078.1	269.1	5.03	5	89.1	B	A	B	B	B	B	B	A	B	B	B	A	B	B	A	A	B	A	A	A	A	B	A	B	A	B	A	B	B	B	A	B	A	B	A	A	A	B	A	A	A	A	B	A
rz242b	5079.5	270.5	5.03	5	88.6	B	A	B	B	-	A	-	A	B	A	-	A	B	B	A	A	B	A	A	A	B	-	-	B	A	B	-	B	B	B	B	B	-	-	A	A	A	B	A	A	A	A	B	A
gpm5	5084.9	275.9	5.03	5	78.6	B	B	B	B	B	B	B	A	B	B	B	A	B	B	A	A	B	B	B	A	B	A	A	B	A	-	-	-	A	B	-	B	A	B	B	-	A	B	A	-	-	A	B	A
IDP3908	5088.1	279.1	5.03	5	89.4	B	B	B	B	B	B	B	A	B	B	B	A	B	B	A	A	B	A	A	A	B	A	A	B	A	B	A	-	A	B	B	B	A	B	B	A	A	B	A	-	A	A	B	A
AY107414	5088.12	279.12	5.03			B	A	B	A	B	B	B	A	B	B	B	A	B	B	A	A	B	A	-	B	-	-	A	-	A	A	A	B	A	B	B	B	A	B	A	A	A	-	A	A	A	A	B	A
umc1	5089.8	280.8	5.03	5	90	B	-	B	B	B	B	B	A	B	B	-	A	B	B	A	A	B	A	B	B	B	A	A	B	A	B	A	B	A	B	B	B	A	B	-	A	A	B	A	B	A	A	B	A
umc1355	5090.2	281.2	5.03	5	90	B	B	B	B	B	B	B	A	B	B	B	A	B	B	A	A	B	A	B	B	B	A	A	B	A	B	A	B	A	B	B	B	A	B	B	A	A	B	A	B	A	A	B	A
isu45b	5091	282	5.03	5	90.6	B	A	B	B	B	B	B	A	B	B	-	A	B	B	A	A	B	A	B	B	B	A	A	B	A	B	A	B	A	B	B	B	A	B	A	A	A	B	A	B	A	A	B	A
mmp108a	5093.3	284.3	5.03	5	91.8	B	A	B	B	B	B	B	A	B	B	A	A	B	B	A	A	B	A	B	B	B	A	A	B	A	B	A	-	A	B	-	B	A	B	-	A	A	B	A	B	A	A	B	A
umc1870	5094.5	285.5	5.03	5	90.6	B	A	B	B	B	B	B	A	B	B	B	A	B	B	A	A	B	A	B	B	B	A	A	B	A	B	A	B	A	B	B	B	A	B	A	A	A	-	A	B	A	A	B	A
gpm868	5094.74	285.74	5.03	5	79.9	-	A	B	B	B	B	B	A	B	B	B	A	-	B	A	A	B	A	B	B	B	A	A	B	A	-	-	B	A	B	-	B	A	-	A	-	A	B	A	-	-	A	-	A
gpm419	5095.5	286.5	5.03	5	80	B	A	B	B	B	B	B	A	B	B	B	A	B	B	A	A	B	A	B	B	B	A	A	B	A	-	-	B	A	B	-	B	A	B	A	-	A	B	A	-	-	A	B	A
gpm245	5095.53	286.53	5.03	5	80.8	B	A	B	B	B	B	B	A	B	B	B	A	B	B	A	A	B	A	B	B	-	A	-	B	A	-	-	-	A	B	-	B	A	-	A	-	-	B	A	-	-	A	B	-
gpm38	5095.58	286.58	5.03	5	81.5	B	A	B	B	B	B	B	A	B	B	B	A	B	B	A	A	B	A	B	B	B	A	A	B	A	-	-	B	A	B	-	-	A	A	A	-	A	B	A	-	-	A	B	A
umc1429	5095.6	286.6	5.03	5	90.6	B	A	B	B	B	B	B	A	B	B	B	A	B	B	A	A	B	A	B	B	B	A	A	B	A	B	A	B	A	B	B	B	A	B	A	A	A	B	A	B	A	A	B	A
IDP1604	5095.61	286.61	5.03	5	90.6	B	A	B	B	B	B	B	A	B	B	B	A	B	B	A	A	B	A	B	B	B	A	A	B	A	B	A	-	A	B	B	B	A	B	A	A	A	B	A	-	A	A	B	A
IDP101	5095.7	286.7	5.03	5	90.6	B	A	B	B	B	B	B	A	B	B	B	A	B	B	A	A	B	A	B	B	B	A	A	B	A	B	A	-	A	B	B	B	A	B	A	A	A	B	A	-	A	A	B	A
gtc102	5095.71	286.71	5.03			B	A	B	B	B	B	B	B	B	B	B	A	B	B	A	A	B	A	B	B	B	A	A	B	A	B	A	B	A	B	B	B	A	A	A	A	A	B	A	B	A	A	B	A
isu61e	5097.7	288.7	5.03	5	93.9	B	A	B	B	B	B	B	A	B	B	-	A	B	B	A	A	B	A	B	B	B	A	A	B	A	B	A	B	A	B	B	B	A	A	A	A	A	B	A	B	A	A	B	A
isu61c	5097.9	288.9	5.03	5	93.3	B	A	B	B	B	B	B	A	B	B	-	A	B	B	A	A	B	A	B	B	B	A	A	B	A	B	A	B	A	B	B	B	A	A	A	A	A	B	A	B	A	A	B	A
gpm218a	5098.16	289.16	5.03	5	81.8	B	A	B	B	A	A	B	B	B	B	B	A	B	B	A	A	B	A	B	A	-	A	-	A	A	-	-	-	A	A	-	B	A	A	A	-	-	B	A	-	-	A	B	A
php15024	5098.3	289.3	5.03	5	93.3	B	-	B	B	B	B	B	A	B	B	-	A	B	B	A	A	B	A	B	B	B	A	A	B	A	B	A	B	A	B	B	B	A	A	-	A	A	B	A	B	A	A	B	A
mmp154a	5099.2	290.2	5.03	5	94.5	B	A	B	B	B	B	B	B	B	B	A	A	B	B	A	A	B	A	B	B	B	A	A	B	A	B	A	B	A	B	A	B	A	A	A	A	A	B	A	B	A	A	B	A
ufg60	5100.2	291.2	5.03	5	94.2	B	A	B	B	B	B	B	B	B	B	A	A	B	B	A	A	B	A	B	B	B	A	-	B	A	B	A	B	A	B	-	B	A	A	A	A	A	B	A	B	A	A	B	A
AY104079	5101.9	292.9	5.03	5	94.7	B	B	A	-	B	-	B	B	B	B	B	A	B	B	A	A	B	A	B	B	B	A	A	B	A	B	A	B	A	B	-	B	A	A	A	A	A	B	A	B	A	A	B	A
AY107844	5103.93	294.93	5.03			B	A	B	B	B	B	B	B	B	B	B	A	B	B	A	A	B	A	B	B	B	A	A	B	A	B	A	B	A	B	B	B	A	A	A	A	A	B	A	B	A	A	B	A
sdg129	5103.94	294.94	5.03			B	A	B	B	B	B	B	B	B	B	B	A	B	B	A	A	B	A	B	B	B	A	-	B	A	B	A	B	A	B	B	B	A	A	A	A	A	B	A	B	A	A	B	A
mmp58	5104	295	5.03	5	92.7	B	A	B	B	B	B	B	B	B	B	B	A	B	B	A	A	B	A	B	B	B	A	A	B	A	B	A	B	A	B	-	B	A	A	A	A	A	B	A	B	A	A	B	-
hon106a	5104.24	295.24	5.03			B	A	B	B	B	B	B	B	B	B	B	A	B	B	A	A	B	A	B	B	B	A	A	B	A	B	B	B	A	B	B	B	A	A	A	A	A	B	A	B	A	A	B	A
IDP1470	5104.6	295.6	5.03	5	92.7	B	A	B	B	B	B	B	B	B	B	B	A	B	B	A	A	B	A	B	B	B	A	A	B	A	B	A	-	A	B	B	B	A	A	A	A	A	B	A	-	A	A	B	A
gpm753a	5105.05	296.05	5.03	5	82.6	B	A	B	B	B	B	B	B	B	B	A	A	B	B	A	A	B	A	B	B	B	A	-	B	A	-	-	-	A	B	-	B	A	-	A	-	-	-	A	-	-	A	B	A
gpm177	5105.84	296.84	5.03	5	82.8	B	A	B	B	B	B	B	B	B	-	B	-	B	B	A	A	B	A	B	B	-	A	-	B	-	-	-	-	-	B	-	B	A	A	A	-	-	B	A	-	-	A	B	A
bnlg1902	5106.5	297.5	5.03	5	93.3	B	A	B	B	B	B	B	B	B	B	B	A	B	B	A	A	B	A	B	B	B	A	A	A	A	B	-	B	A	B	B	B	A	A	A	A	A	B	A	B	A	A	B	A
gpm803a	5107.43	298.43	5.03	5	83.2	B	A	B	B	B	B	B	B	B	B	B	A	B	B	A	A	B	A	B	B	B	A	A	A	A	-	-	B	A	B	-	-	A	A	A	-	A	B	A	-	-	A	B	A
bnl4.36	5110.6	301.6	5.04	5	93.9	A	B	B	B	B	B	B	B	B	B	B	A	B	B	A	A	B	A	B	B	B	A	A	A	A	B	-	B	A	B	B	B	A	A	A	A	A	B	A	B	A	A	B	A
gpm808	5112.99	303.99	5.04	5	84.9	B	A	B	B	A	A	B	B	B	B	B	A	B	B	A	A	B	A	B	B	B	A	A	A	A	-	-	B	A	B	-	B	A	A	A	-	A	B	A	-	-	A	B	A
IDP2596	5116	307	5.04	5	96.5	B	A	A	B	A	A	B	A	B	B	B	A	B	B	A	A	B	A	B	B	B	A	A	A	A	B	B	-	A	B	B	B	A	A	A	A	A	B	A	-	A	A	B	A
umc40	5117.2	308.2	5.04	5	96.8	B	-	B	B	A	-	B	A	B	B	-	A	B	B	A	A	B	A	B	B	B	A	A	A	A	B	B	B	A	B	-	B	A	A	-	A	A	B	A	B	A	A	B	A
umc2299	5119	310	5.04	5	96.2	B	A	B	B	A	A	B	A	B	B	B	A	B	B	A	A	B	A	B	B	B	A	A	A	A	B	B	B	A	B	-	B	A	A	A	A	A	B	-	B	A	A	B	A
mmp60	5119.2	310.2	5.04	5	96.8	B	A	B	B	A	A	B	A	B	B	B	A	B	B	A	A	B	A	B	B	B	A	A	A	A	B	B	B	A	B	A	B	A	A	A	A	A	B	A	B	A	A	B	A
IDP1607b	5119.39	310.39	5.04	5	96.2	B	A	B	B	A	A	B	A	B	B	B	A	B	B	A	A	B	A	B	B	B	A	A	A	A	B	B	-	A	B	B	B	A	A	A	A	A	B	A	-	A	A	B	A
gpm498a	5120.08	311.08	5.04	5	86.5	B	A	B	B	A	A	B	A	B	B	B	A	B	B	A	A	B	A	B	B	B	A	A	A	A	-	-	B	A	B	-	A	A	A	B	-	A	B	A	-	-	A	B	A
gpm621	5120.53	311.53	5.04	5	86.6	B	A	A	A	A	A	B	A	B	B	B	B	B	B	A	A	B	A	B	B	B	A	A	A	A	-	-	B	A	B	-	A	A	A	A	-	A	B	A	-	-	A	B	A
IDP3949	5121.8	312.8	5.04	5	96.8	B	A	A	B	A	A	-	A	B	B	B	B	B	B	A	A	B	A	B	B	B	A	A	A	A	B	B	-	A	B	B	B	A	A	A	A	A	B	A	-	A	A	B	A
gpm254	5121.86	312.86	5.04	5	86.9	B	-	A	B	A	-	B	A	B	B	B	B	B	B	A	A	B	A	B	B	B	A	A	A	A	B	B	A	A	B	B	B	A	A	A	A	B	B	A	B	A	A	B	A
umc1591	5123.1	314.1	5.04	5	97.7	B	A	A	B	A	A	B	A	B	B	B	B	B	B	A	A	B	A	B	B	B	A	A	A	A	B	B	B	A	B	B	B	A	A	B	A	A	-	A	B	A	A	B	A
umc2300	5124.2	315.2	5.04	5	97.4	B	A	A	B	A	A	B	A	B	B	B	B	B	B	A	A	B	-	B	B	B	A	A	A	A	B	B	B	A	B	B	B	A	A	B	A	A	B	-	B	A	A	B	A
umc2301a	5124.3	315.3	5.04	5	97.4	B	A	A	B	A	A	B	A	B	B	B	B	B	B	A	A	B	-	B	B	B	A	A	A	A	B	B	B	A	B	A	B	A	A	-	A	A	B	A	B	A	A	B	A
gpm486b	5125.73	316.73	5.04	5	87.7	B	A	A	A	A	A	B	A	B	B	B	B	B	B	A	A	B	A	B	B	B	A	A	A	A	-	-	B	A	B	-	A	A	A	A	-	A	B	A	-	-	A	B	A
umc2302	5125.8	316.8	5.04	5	98	B	A	A	A	A	A	B	A	B	B	A	B	B	B	A	A	B	-	B	B	B	A	A	A	A	B	B	B	A	B	A	-	A	A	A	A	A	B	-	B	A	A	B	A
umc1060	5126.6	317.6	5.04	5	98	B	A	A	A	A	A	B	A	B	B	B	B	B	B	A	-	B	A	B	B	B	A	A	A	A	B	B	B	A	B	A	A	A	A	-	A	A	B	A	B	A	A	B	A
gpm321a	5127.2	318.2	5.04	5	88	-	A	A	B	A	A	B	A	B	B	B	B	B	B	A	A	B	A	B	B	B	A	A	A	A	-	-	B	A	B	-	A	A	A	-	-	A	B	A	-	-	A	B	A
nfd108	5127.79	318.79	5.04			B	A	A	A	A	A	B	A	B	B	B	B	B	B	A	A	B	A	B	B	B	A	A	A	A	B	B	B	A	B	A	A	A	A	A	A	A	B	A	B	A	A	B	A
umc1990	5127.9	318.9	5.04	5	98.6	B	A	A	A	A	A	B	A	B	B	B	B	B	B	A	A	B	A	B	B	B	B	A	A	B	B	B	B	A	B	A	-	-	A	A	A	A	B	A	B	A	A	A	A
BE639933	5129.1	320.1	5.04	5	99.8	B	-	-	A	A	A	B	A	B	B	B	B	B	B	A	A	B	A	B	B	B	A	A	A	A	B	B	B	A	B	A	A	A	A	B	A	A	A	A	B	A	A	B	A
IDP207	5130	321	5.04	5	98.6	B	A	A	A	A	A	B	A	B	B	B	B	B	B	A	A	B	A	B	B	B	A	A	A	A	B	B	-	A	B	A	A	A	A	B	A	A	B	A	-	A	A	B	A
bnlg1208	5132.1	323.1	5.04	5	98.6	A	A	A	B	A	A	A	A	B	B	B	B	B	B	A	A	B	A	B	B	B	A	A	A	A	B	B	B	A	B	A	A	A	A	B	A	A	B	A	B	A	A	B	A
php20589	5132.7	323.7	5.04	5	98.9	A	-	A	B	A	A	A	A	B	B	-	B	B	B	A	A	B	A	B	B	B	A	A	A	A	B	B	B	A	B	A	A	A	A	-	A	A	B	A	B	A	A	B	A
gpm716e	5133.2	324.2	5.04	5	88.4	B	A	A	B	A	A	A	A	B	B	B	B	B	B	A	A	B	A	B	B	-	B	-	-	-	-	-	-	A	B	-	A	A	A	A	-	-	B	A	-	-	A	B	A
lim4	5133.3	324.3	5.04	5	99.2	A	B	A	B	A	A	A	A	B	B	B	B	B	B	A	A	B	A	B	B	B	A	A	A	A	B	B	B	A	B	A	A	A	A	-	A	A	B	A	B	A	A	B	A
bnlg2323	5137.5	328.5	5.04	5	102.3	B	-	A	B	A	A	A	A	B	B	B	B	B	B	A	A	B	A	B	B	B	A	A	A	A	B	B	B	A	B	A	A	A	A	B	A	A	B	A	B	A	A	B	A
npi449a	5140.4	331.4	5.04	5	100.8	B	-	A	B	A	A	A	A	B	B	-	B	B	B	A	A	B	A	B	B	B	A	A	B	A	B	B	B	A	B	A	A	A	A	-	A	A	B	A	B	A	A	B	A
rz476b	5140.8	331.8	5.04	5	100.8	B	A	A	B	A	A	A	A	B	B	-	B	B	B	A	A	B	A	B	B	B	A	A	B	A	B	B	B	A	B	A	A	A	A	B	A	A	B	A	B	A	A	B	A
mmp19	5141.7	332.7	5.04	5	101.4	B	-	B	B	A	A	A	A	B	B	B	B	B	B	A	A	B	A	B	B	B	A	A	B	A	B	B	B	A	B	A	A	A	A	B	A	A	B	A	B	A	A	B	A
IDP2401	5145.46	336.46	5.04	5	102.3	B	B	B	B	A	A	A	A	B	B	B	B	B	B	A	A	B	A	B	B	B	A	A	B	A	B	B	-	B	B	A	A	A	A	B	A	A	B	A	-	A	A	B	A
AY105205	5145.47	336.47	5.04			B	A	B	B	A	A	A	A	B	B	B	B	B	B	A	A	B	A	B	B	B	A	A	B	A	B	B	A	B	B	A	A	A	A	B	A	A	B	A	-	A	A	B	A
AY110906	5145.5	336.5	5.04	5	103.5	B	A	A	B	A	A	A	A	B	B	B	B	B	B	A	A	B	A	B	B	B	A	A	B	A	B	B	B	B	B	B	A	A	A	B	A	A	B	A	B	A	A	B	A
IDP41	5146.98	337.98	5.04	5	103.8	B	A	A	B	A	A	A	A	B	B	B	B	B	B	A	A	B	A	B	B	B	A	A	B	A	B	B	-	B	B	B	A	A	A	B	A	B	B	A	-	A	A	B	A
AY105029	5147	338	5.04	5	102.3	B	A	A	B	A	A	A	A	B	B	A	B	B	B	A	A	B	A	B	B	B	A	A	B	A	B	B	B	B	B	A	A	A	A	B	A	A	B	A	B	A	A	B	A
csu302	5148.4	339.4	5.04	5	103.5	B	A	A	B	A	A	-	-	B	B	A	B	B	B	-	A	B	A	B	B	B	A	A	B	A	B	B	B	B	B	B	A	A	A	B	-	A	B	A	A	A	B	A	A
IDP285	5155.5	346.5	5.04	5	102.9	B	A	A	B	A	A	A	A	B	B	A	B	B	B	A	A	B	A	B	B	B	A	A	B	A	B	B	-	B	B	B	A	A	A	B	A	A	B	A	-	A	A	B	A
IDP1467	5156.34	347.34	5.04	5	104.1	B	A	A	B	A	A	A	A	B	B	A	B	B	B	A	A	A	A	B	B	B	A	A	B	B	B	B	-	B	B	B	A	A	A	B	A	B	B	A	-	A	A	B	A
myb3	5167.9	358.9	5.04	5	108.2	B	A	A	B	A	A	A	A	B	B	A	B	B	B	A	B	A	A	B	B	B	A	A	B	B	B	B	B	B	B	-	B	A	A	B	A	A	B	A	A	A	A	B	A
umc1221	5177.4	368.4	5.04	5	107.8	A	A	A	B	A	A	A	A	B	B	B	A	A	A	A	B	A	A	B	B	B	A	A	B	B	B	B	B	B	B	-	B	A	A	B	A	-	B	A	A	A	A	B	A
csu308	5180.2	371.2	5.04	5	106.5	A	A	A	B	A	A	-	A	B	B	-	B	B	B	A	B	A	A	B	B	B	A	A	B	B	B	B	B	B	B	-	B	A	A	B	A	-	B	A	A	A	A	B	A
incw1	5185.4	376.4	5.04	5	108.7	A	A	A	B	A	A	A	A	B	B	A	B	B	B	A	B	A	A	B	B	B	A	A	B	B	A	B	B	B	B	A	B	A	A	B	A	A	A	A	A	A	A	B	A
IDP3885	5185.71	376.71	5.04	5	108.4	A	A	A	B	A	A	A	A	B	B	A	B	B	B	A	B	A	A	B	B	B	A	A	B	B	A	B	-	B	B	B	B	A	A	B	A	B	A	A	-	A	A	-	A
csu600	5186	377	5.04	5	109	A	A	A	B	A	A	A	A	B	B	A	B	B	B	A	B	A	A	B	B	B	A	A	B	B	A	B	B	B	B	-	-	A	A	B	A	A	A	A	A	A	A	B	A
umc1966	5186.9	377.9	5.04	5	109.9	A	-	A	B	A	A	A	A	B	B	A	B	B	B	A	B	A	A	B	B	B	B	A	B	A	A	B	-	B	B	A	B	A	A	B	A	A	A	A	A	A	A	A	A
gpm253c	5187.63	378.63	5.04	5	95.5	A	A	A	B	A	A	A	A	B	B	A	B	B	B	A	B	A	A	B	B	B	A	A	B	B	-	-	B	B	B	-	A	A	A	B	-	A	A	A	-	-	A	B	A
gpm570	5188.16	379.16	5.04	5	96.2	A	A	A	B	A	A	A	A	B	B	A	B	B	B	A	B	A	A	B	B	B	A	A	B	B	-	-	B	B	B	-	B	A	A	B	-	A	A	A	-	-	A	B	A
IDP1396	5188.29	379.29	5.04	5	109.3	A	A	A	B	A	A	A	A	B	B	A	B	B	B	A	B	A	A	B	B	B	A	A	B	B	A	B	-	B	B	-	B	A	A	B	A	B	A	A	-	A	A	B	A
mmp193	5190.02	381.02	5.04	5	102.4	B	B	B	B	A	A	-	A	B	B	A	B	B	B	A	A	A	A	-	-	B	A	A	B	A	B	B	B	A	B	A	A	A	A	B	B	A	B	B	B	A	A	B	A
gpm748a	5190.21	381.21	5.04	5	98.9	-	A	A	B	A	A	A	A	B	B	A	B	B	B	A	B	A	A	B	B	B	A	-	B	B	-	-	-	B	B	-	B	A	A	B	-	-	A	A	-	-	A	B	A
umc1482	5192.8	383.8	5.04	5	110.8	A	A	A	B	A	A	A	A	B	B	A	B	B	B	A	B	A	A	B	B	B	A	A	B	B	A	B	B	B	B	A	B	A	A	B	A	B	B	A	A	A	A	B	B
bnl5.71a	5196	387	5.05	5	109.6	A	-	A	B	A	A	A	A	B	B	-	B	B	B	A	B	A	A	B	B	B	A	A	B	B	A	B	B	B	B	A	B	A	A	-	A	B	A	A	A	A	A	B	A
gpm891a	5196.78	387.78	5.05	5	100.9	-	-	-	-	-	-	-	-	-	-	-	-	-	-	-	-	-	A	B	B	B	-	-	B	-	-	-	-	B	B	-	B	A	A	B	-	-	A	A	-	-	A	B	A
mmc0081	5198.9	389.9	5.05	5	113.5	A	A	A	B	A	A	A	A	B	B	A	B	A	B	A	B	A	A	B	B	B	A	A	B	B	-	B	B	B	B	A	B	A	A	B	A	B	-	A	A	A	A	B	-
IDP2445	5200.4	391.4	5.05	5	112.9	A	A	A	B	A	A	A	A	B	B	A	B	A	B	A	B	A	A	B	B	B	A	A	B	B	A	B	-	B	B	A	B	A	A	B	A	B	A	A	-	A	A	B	A
IDP51	5201.11	392.11	5.05	5	114.7	A	A	A	B	A	A	A	A	B	B	A	A	A	B	A	B	B	A	B	B	B	A	A	B	B	A	B	-	B	B	A	B	A	B	B	A	A	A	A	-	A	A	B	A
nfe101	5201.36	392.36	5.05			A	A	A	B	A	A	A	A	B	B	B	A	A	B	A	B	B	A	B	B	B	A	A	B	B	A	B	B	B	B	-	B	A	B	B	A	A	A	A	A	A	A	B	A
gpm590	5204.22	395.22	5.05	5	103.7	A	A	A	B	A	A	A	A	B	B	B	A	A	B	A	B	B	A	B	B	B	A	A	B	B	-	-	B	B	B	-	A	A	B	B	-	A	A	A	-	-	A	B	A
umc1822	5205.6	396.6	5.05	5	117.5	A	A	A	B	B	A	A	A	B	B	-	A	A	B	A	B	B	A	A	B	B	A	A	B	B	-	B	B	B	B	B	B	-	B	B	A	A	B	A	A	A	A	B	-
mmp47	5211.2	402.2	5.05	5	121.4	A	A	A	B	B	A	A	A	B	B	B	A	B	B	A	B	B	A	A	B	B	A	A	B	B	A	B	B	B	B	A	B	B	B	B	A	A	B	A	A	A	A	B	-
ufg18	5213	404	5.05	5	122.7	A	A	A	B	B	A	A	A	B	B	A	A	B	B	A	B	B	A	-	B	B	A	-	B	B	A	B	B	B	B	B	B	B	B	B	A	A	B	A	A	A	A	B	A
umc1264	5213.9	404.9	5.05	5	121	A	A	A	B	B	A	A	A	B	B	A	A	B	B	A	B	B	A	A	B	B	A	A	B	B	A	B	B	B	B	B	B	B	B	B	A	A	B	A	A	A	A	B	A
serk2	5213.91	404.91	5.05	5	119.8	A	A	A	-	-	A	A	A	-	-	A	A	B	B	A	B	B	A	A	-	-	A	A	-	-	A	B	B	-	B	A	B	A	B	A	A	A	A	A	A	A	A	B	A
IDP458	5215.75	406.75	5.05	5	120.1	A	A	A	B	B	A	A	A	B	B	-	A	A	B	A	B	B	A	A	B	B	A	A	B	B	A	B	-	B	B	B	B	B	B	B	A	A	B	A	-	A	A	B	A
gpm427	5217.11	408.11	5.05	5	107.1	A	A	A	B	B	A	A	A	B	B	B	A	A	B	A	B	B	A	A	A	B	A	-	B	B	-	-	-	B	B	-	B	B	B	B	-	-	B	A	-	-	A	B	A
umc2303	5217.8	408.8	5.05	5	121.6	A	A	A	B	B	A	A	A	B	B	-	A	A	B	A	B	B	A	A	A	B	A	A	B	B	A	B	B	B	B	A	B	-	B	B	A	A	B	A	A	A	A	B	A
IDP333	5219.79	410.79	5.05	5	121	A	A	A	B	B	A	A	A	B	B	A	A	A	B	A	B	B	A	A	A	B	A	A	B	B	A	B	-	B	B	B	B	B	B	B	A	A	B	A	-	A	A	B	A
umc1155	5219.8	410.8	5.05	5	123.7	A	A	A	B	B	A	A	A	B	B	B	A	A	B	A	B	B	A	A	A	B	A	A	B	B	A	B	B	B	B	B	B	B	A	B	A	A	B	A	A	A	A	B	A
AY111089	5219.81	410.81	5.05			A	A	A	B	B	A	A	A	B	B	B	A	A	B	A	B	B	A	A	A	B	A	-	B	B	A	B	-	B	A	B	B	B	A	B	A	A	B	A	A	A	-	B	A
csu173	5219.82	410.82	5.05	5	122.2	-	A	-	B	B	A	A	A	B	B	A	A	A	B	A	B	B	A	A	A	B	A	A	B	B	A	B	B	B	B	B	B	B	A	B	A	A	B	A	A	A	A	B	A
IDP1655	5222.8	413.8	5.05	5	122.2	A	A	A	B	B	A	A	A	B	B	A	A	A	B	A	B	B	A	A	A	B	A	A	B	B	A	B	-	B	B	B	B	B	A	B	A	A	B	A	-	A	A	B	A
IDP1625	5222.81	413.81	5.05	5	122.2	A	A	A	B	B	A	A	A	B	B	A	A	A	B	A	B	B	A	A	A	B	A	A	B	B	A	B	-	B	B	B	B	B	A	B	A	A	B	A	-	A	A	B	A
IDP2140	5222.82	413.82	5.05	5	122.2	A	A	A	B	B	A	A	A	B	B	A	A	A	B	A	B	B	A	A	A	B	A	A	B	B	A	B	-	B	B	B	B	B	A	B	A	A	B	A	-	A	A	B	A
mmp90	5223.7	414.7	5.05	5	123.1	A	A	A	B	B	A	A	A	B	B	A	A	A	B	A	B	B	A	A	-	-	A	A	B	B	A	B	B	B	A	B	B	B	A	-	A	A	B	A	A	A	A	B	-
AY107329	5224.78	415.78	5.05			A	A	A	B	B	A	A	-	B	B	B	A	A	B	A	B	B	A	A	A	B	A	A	B	B	A	B	B	B	A	B	B	B	A	B	A	A	-	A	A	A	A	-	A
gte102	5225.53	416.53	5.05			A	A	A	B	B	A	A	A	B	B	A	A	A	B	A	B	B	A	A	A	B	A	A	B	B	A	B	B	B	A	B	B	B	A	B	A	A	B	A	A	A	A	B	A
gpm315c	5226	417	5.05	5	108.6	A	A	A	B	B	A	A	A	B	B	A	A	A	B	A	B	B	A	A	A	B	A	A	B	B	-	-	B	B	B	-	B	B	A	B	-	A	B	A	-	-	A	B	A
gpm742	5226.06	417.06	5.05	5	108.2	A	A	A	B	B	A	A	A	B	B	A	A	A	B	A	B	B	A	A	A	B	A	A	B	B	-	-	B	B	B	-	B	B	A	B	-	A	B	A	-	-	A	B	A
gpm26b	5226.11	417.11	5.05	5	108.4	A	A	A	B	B	A	A	A	B	B	-	A	A	B	A	B	B	A	A	A	B	A	A	B	B	-	-	B	B	-	-	-	B	A	B	-	A	B	A	-	-	A	B	A
gpm922c	5229.39	420.39	5.05	5	110.6	A	A	A	B	B	A	A	-	B	B	A	-	B	B	A	B	B	A	A	A	B	A	-	B	B	-	-	-	B	A	-	B	-	-	A	-	-	B	A	-	-	A	B	A
IDP411	5229.54	420.54	5.05	5	123.4	A	A	A	B	B	A	A	A	B	B	A	A	A	B	A	B	B	A	A	A	B	A	A	B	B	A	B	-	B	A	B	B	B	A	A	A	A	B	A	-	A	A	B	A
mmp191a	5241.34	432.34	5.05	5	93.6	B	A	B	B	B	B	B	B	B	B	A	A	B	B	A	A	B	A	B	B	B	A	-	B	A	B	A	B	A	B	-	B	A	A	A	A	A	B	A	B	A	A	B	A
IDP211	5244.97	435.97	5.05	5	125.5	A	A	A	B	B	A	A	A	B	B	B	A	B	B	A	B	B	A	A	A	B	A	A	B	B	A	B	-	B	A	B	B	B	A	A	A	A	B	A	-	A	A	B	A
mmp104	5266.4	457.4	5.05	5	135.4	A	A	A	B	B	A	A	A	B	A	A	A	B	B	A	B	B	A	A	B	B	A	A	A	B	A	B	B	B	A	B	B	B	A	A	-	-	-	-	A	A	A	B	A
IDP237	5270.74	461.74	5.05	5	130.8	A	A	A	B	B	A	A	A	A	A	A	A	B	B	A	A	B	A	A	B	B	A	A	A	B	A	B	-	B	A	B	B	B	A	A	B	A	A	A	-	A	A	B	A
gpm839b	5273.18	464.18	5.05	5	117.4	A	A	A	B	B	A	A	A	A	A	A	A	B	B	A	B	B	A	A	B	B	A	A	A	B	-	-	B	B	A	-	-	B	A	A	-	A	A	A	-	-	A	B	A
gpm41	5276.4	467.4	5.05	5	117.9	A	A	A	B	B	A	A	A	A	A	A	A	B	B	A	B	B	A	A	B	B	A	A	A	B	A	B	-	B	A	B	B	B	A	A	B	-	A	A	A	A	A	B	A
IDP335	5278.39	469.39	5.06	5	131.7	A	A	A	B	B	A	A	A	A	A	A	A	B	-	A	A	B	A	A	B	B	A	A	A	B	A	B	-	B	A	B	B	B	A	A	B	A	A	A	-	A	A	B	A
AY109938	5279.1	470.1	5.06	5	132	A	A	A	B	B	A	A	A	A	A	A	A	B	B	A	A	B	A	A	B	B	A	A	A	B	A	B	B	B	A	B	B	B	A	A	B	A	-	-	A	A	A	B	A
gpm282	5285.17	476.17	5.06	5	117.6	A	A	A	A	B	A	A	A	A	A	A	A	B	B	A	B	B	A	A	B	B	A	A	A	B	-	-	B	B	A	-	-	B	A	A	-	A	A	A	-	-	A	B	A
IDP290	5285.6	476.6	5.06	5	132.3	A	A	A	A	B	A	A	A	A	A	A	A	B	B	A	A	B	A	A	B	B	A	A	A	B	A	B	-	B	A	B	B	B	A	A	B	A	A	A	-	A	A	B	B
umc2305	5288.7	479.7	5.06	5	134.2	A	A	A	A	B	A	A	A	A	A	A	A	B	B	A	B	B	A	A	B	-	A	A	A	B	A	B	B	B	A	B	B	B	A	A	-	-	A	A	A	A	A	B	A
IDP2361	5288.71	479.71	5.06	5	134.8	A	A	A	A	B	A	A	A	B	A	A	A	B	B	A	B	B	A	A	B	A	A	A	A	B	A	B	-	B	A	B	B	B	A	A	B	A	A	A	-	A	A	B	A
IDP163	5290.2	481.2	5.06	5	133.9	A	A	A	A	B	A	A	A	A	A	A	A	B	B	A	B	B	A	A	B	A	A	A	A	B	A	B	-	B	A	B	B	B	A	A	B	A	A	A	-	A	A	B	A
nfd104a	5292.32	483.32	5.06			A	A	A	A	B	A	A	A	A	A	A	A	B	B	A	B	B	A	A	B	A	A	A	A	B	A	B	B	B	A	B	B	B	A	A	B	A	A	A	A	A	A	B	A
umc1752	5297.4	488.4	5.06	5	137	A	B	A	A	B	A	A	A	A	A	A	A	B	B	A	B	B	A	A	A	A	A	A	B	B	B	B	B	B	A	B	B	B	A	A	B	A	A	A	A	A	A	B	A
umc1941	5301.7	492.7	5.06	5	140.6	A	-	A	A	B	A	B	A	B	A	A	A	B	B	A	B	B	A	A	A	A	A	A	B	A	B	B	B	B	-	B	B	A	-	A	B	-	A	A	A	A	A	A	A
umc1524	5302.5	493.5	5.06	5	139.4	A	B	A	A	B	A	B	A	B	A	A	A	B	B	A	B	B	A	A	A	A	A	A	B	B	B	B	B	B	A	B	B	B	A	A	B	A	A	A	A	A	A	B	A
umc51a	5302.7	493.7	5.06	5	139.7	A	-	A	A	B	A	B	A	B	A	-	A	B	B	A	B	B	A	A	A	A	A	A	B	B	B	B	B	B	A	B	B	B	A	-	B	A	A	A	A	A	A	B	A
php20531	5303.2	494.2	5.06	5	139.7	A	-	A	A	B	A	B	A	B	A	-	A	B	B	A	B	B	A	A	A	A	A	A	B	B	B	B	B	B	A	B	B	B	A	-	B	A	A	A	A	A	A	B	A
npi458a	5308.7	499.7	5.06	5	143.1	A	-	A	A	B	A	B	A	B	A	-	A	B	A	A	B	B	A	A	B	A	A	A	B	B	B	B	B	B	A	B	B	A	A	-	B	A	A	A	A	A	A	B	A
umc2306	5309.1	500.1	5.06	5	143.1	A	B	A	A	B	A	B	A	B	A	A	A	B	A	A	B	B	A	A	B	-	A	A	B	B	B	B	B	B	A	B	B	A	A	A	-	-	A	-	A	A	A	B	A
bnlg609	5309.7	500.7	5.06	5	143.1	A	B	A	A	B	A	-	A	B	A	A	A	B	A	A	B	B	A	A	B	A	A	A	B	B	B	B	B	B	A	B	B	A	A	-	B	A	A	A	A	A	A	B	A
gpm428a	5313.37	504.37	5.06	5	132.4	A	B	A	A	B	A	B	A	B	A	A	A	B	A	A	B	B	A	A	B	A	A	A	A	B	-	-	B	B	A	-	-	A	A	A	-	A	A	A	-	-	A	B	A
IDP269	5314.11	505.11	5.06	5	145	A	B	A	A	B	A	B	A	B	A	A	A	B	A	A	B	B	A	A	B	A	A	A	A	B	A	B	-	B	A	B	B	A	A	A	B	A	A	A	-	A	A	B	A
gpm412	5320.33	511.33	5.06	5	122.7	A	-	-	A	B	A	B	A	B	A	A	A	B	A	A	B	B	A	A	B	B	B	A	A	B	-	-	A	B	B	-	-	B	A	A	-	B	A	A	-	-	A	B	A
IDP3847	5321	512	5.06	5	148.1	A	A	A	A	B	A	B	A	B	A	A	A	B	A	A	B	B	A	A	B	B	B	A	A	B	A	B	-	B	B	B	B	B	A	A	B	A	A	A	-	A	A	B	B
sdg117b	5321.17	512.17	5.06			A	A	A	A	B	-	B	A	B	A	A	A	B	A	A	B	B	A	A	-	B	B	A	A	B	A	B	B	B	B	B	B	B	A	A	B	A	A	A	A	A	A	B	A
gpm363b	5321.24	512.24	5.06	5	122.2	A	A	A	A	B	A	B	A	B	A	A	A	B	A	A	B	B	A	A	B	B	B	A	A	B	-	-	B	B	B	-	B	B	A	A	-	A	A	A	-	-	A	B	A
gpm893	5323.47	514.47	5.06	5	122	A	A	A	A	B	A	B	A	B	A	A	A	B	A	A	B	B	A	A	B	B	B	A	A	B	-	-	A	B	B	-	B	B	A	A	-	A	A	A	-	-	A	B	A
gpm139f	5325.05	516.05	5.06	5	122.7	A	A	A	A	B	A	B	-	B	A	A	A	B	A	A	B	B	A	A	B	B	A	-	-	-	-	-	-	-	B	-	B	B	A	A	-	-	-	-	-	-	A	B	A
gpm425c	5325.28	516.28	5.06	5	122.8	A	A	-	A	B	A	B	A	B	A	A	A	B	A	A	B	B	A	A	-	B	B	A	A	B	-	-	A	B	B	-	A	B	A	A	-	B	A	A	-	-	A	B	A
mmp169	5325.3	516.3	5.06	5	149.8	A	A	A	A	B	-	-	A	B	A	B	A	B	A	A	B	B	A	-	B	B	B	A	A	B	A	A	-	B	B	B	B	B	A	A	-	B	-	B	A	A	A	B	A
IDP36	5325.31	516.31	5.06	5	154.1	A	A	A	A	B	A	B	A	A	A	A	A	B	A	A	B	B	A	A	B	A	B	A	A	B	A	A	-	B	B	B	B	B	B	A	A	B	B	A	-	A	A	A	B
IDP89	5325.32	516.32	5.06	5	152.7	A	A	A	A	B	A	B	A	A	A	A	A	B	A	A	B	B	A	A	B	A	B	A	A	A	A	A	-	B	B	B	B	B	A	A	B	B	A	A	-	B	A	B	A
IDP233	5332.64	523.64	5.06	5	153	A	A	A	A	B	A	B	A	A	A	A	A	B	A	A	B	B	A	A	A	A	B	A	A	A	A	A	-	B	B	B	B	B	A	A	B	B	A	A	-	B	A	B	A
gpm938b	5336.03	527.03	5.06	5	125.5	A	A	A	A	B	A	B	A	A	A	A	A	B	A	A	B	B	A	A	A	A	B	A	A	A	-	-	A	B	B	-	A	B	A	A	-	B	A	A	-	-	A	B	A
gln4	5337.7	528.7	5.06	5	154.5	A	A	A	A	B	A	B	A	A	A	A	A	B	A	A	-	B	A	A	A	A	A	A	A	A	A	A	A	B	B	B	A	B	A	A	B	B	A	A	A	B	A	B	A
IDP3821	5337.83	528.83	5.06	5	154.5	A	A	A	A	B	A	B	A	A	A	A	A	B	A	A	B	B	A	A	A	A	A	A	A	A	A	A	-	B	B	B	A	B	A	A	B	B	A	A	-	B	A	B	A
npi442	5339	530	5.06	5	154.8	A	A	A	A	B	A	-	A	A	A	A	A	B	A	A	B	B	A	-	A	A	A	A	A	A	A	A	A	B	B	B	A	B	A	A	B	B	A	A	-	-	-	B	A
IDP737	5342.78	533.78	5.06	5	155.3	A	A	A	A	B	A	B	A	A	A	A	A	B	A	A	B	B	A	B	A	A	A	A	A	A	A	A	-	B	B	B	A	B	A	A	B	B	B	A	-	B	A	B	A
IDP2459	5345.6	536.6	5.07	5	155.6	A	A	A	A	B	A	B	A	A	A	A	A	B	A	A	B	B	A	B	A	A	A	A	A	A	A	A	-	B	B	B	A	B	A	A	B	B	A	A	-	B	A	B	A
gpm715b	5352.97	543.97	5.07	5	125.1	A	A	A	-	B	A	B	B	A	A	B	A	B	B	A	A	B	A	B	A	A	A	A	A	A	-	-	A	B	B	-	A	B	A	-	-	B	A	A	-	-	A	B	A
gpm180a	5397.88	588.88	5.07	5	143.1	B	A	A	A	A	A	A	A	-	B	A	-	-	A	-	A	-	A	A	-	B	A	-	B	A	-	-	-	B	A	-	B	A	A	A	-	-	A	A	-	-	A	B	-
bnlg1118	5399.4	590.4	5.07	5	176.7	A	A	A	B	B	B	B	B	A	-	A	B	B	B	B	B	A	B	B	B	A	A	B	B	A	A	A	A	A	B	B	B	A	A	A	A	B	B	A	A	B	A	B	A
gpm880a	5399.5	590.5	5.07	5	143.6	A	-	A	B	-	-	-	A	A	-	A	B	A	B	A	A	A	-	A	-	-	A	-	-	A	-	-	-	A	A	-	B	A	B	A	-	-	-	A	-	-	A	B	B
nnr2	5408.5	599.5	5.07	5	177.5	A	A	A	B	B	B	B	B	A	B	A	B	A	B	B	B	A	B	B	B	B	A	A	B	A	A	A	A	A	B	B	B	A	A	-	A	-	B	A	A	-	A	B	-
umc1072	5409	600	5.07	5	177.1	A	A	A	B	B	B	B	B	A	B	A	B	A	B	B	-	A	B	B	B	A	A	A	B	A	A	A	A	A	-	B	B	A	A	B	A	B	B	A	A	B	A	B	A
AY110369	5409.4	600.4	5.07	5	176.6	A	A	A	B	B	B	B	B	A	B	A	B	A	B	B	B	A	B	B	B	A	A	-	-	A	A	A	A	A	B	B	B	A	A	B	A	B	-	A	A	-	A	B	A
mmp118	5410.3	601.3	5.07	5	175.2	A	A	A	B	B	B	B	B	A	B	-	B	A	B	A	B	A	B	B	B	-	A	A	B	A	A	A	A	A	B	B	B	A	A	-	A	-	-	A	A	-	A	B	A
gpm778b	5410.54	601.54	5.07	5	147	-	A	A	B	A	A	B	B	A	B	A	A	A	A	A	B	A	A	-	-	A	A	A	A	A	-	-	A	B	A	-	A	A	-	A	-	A	A	A	-	-	A	B	A
bnl5.24a	5418.4	609.4	5.08	5	171.1	A	A	B	B	B	B	B	B	A	B	B	B	A	A	A	B	A	B	B	A	A	A	A	A	A	A	A	A	A	B	B	B	A	A	A	A	B	B	A	A	B	A	B	A
gpm560	5419.31	610.31	5.08	5	149.7	-	-	B	-	-	-	A	B	B	A	B	A	A	A	A	-	-	A	B	B	B	B	A	A	A	-	-	A	A	B	-	B	-	A	A	-	A	A	A	-	-	A	A	B
IDP181	5428.7	619.7	5.08	5	177.2	A	A	A	B	B	B	B	B	A	B	A	B	A	B	B	B	A	B	B	A	A	A	A	B	A	A	A	-	A	B	B	B	A	A	B	A	B	B	A	-	B	A	B	A
IDP1491	5429.36	620.36	5.08	5	171.4	A	A	B	A	A	A	B	B	A	A	B	B	A	A	A	B	A	B	B	A	B	A	B	A	A	B	A	-	A	B	B	A	A	A	A	A	B	B	A	-	A	A	B	A
umc1792	5434.8	625.8	5.08	5	173.7	A	B	B	A	B	-	B	B	A	A	B	B	A	A	A	B	A	B	B	A	A	A	B	A	A	B	A	A	A	B	B	A	A	B	A	A	B	B	-	A	A	A	-	A
AY110413	5439.8	630.8	5.08	5	176.2	A	B	B	A	B	-	B	B	A	A	B	B	A	A	A	B	A	B	B	A	A	A	B	A	B	B	A	A	A	B	B	A	A	-	A	A	B	B	A	A	A	A	B	A
IDP4002	5440.22	631.22	5.08	5	175.3	B	B	B	A	B	A	B	B	A	A	B	B	A	A	A	B	A	B	B	A	A	A	B	A	B	B	A	-	A	B	B	A	A	B	A	A	B	B	A	-	A	A	B	A
npi288a	5441.6	632.6	5.08	5	175.6	A	-	B	A	B	A	B	B	A	A	-	B	A	A	A	B	A	B	B	A	A	A	B	A	B	B	A	A	A	B	B	A	A	-	-	A	B	B	A	A	A	A	B	A
gpm719	5442.55	633.55	5.08	5	165.3	A	B	B	A	B	A	B	B	A	A	B	B	A	A	A	B	A	B	B	A	A	A	B	A	B	-	-	A	A	B	-	A	A	A	A	-	B	B	A	-	-	A	B	A
umc57d	5447.5	638.5	5.08	5	177.5	B	-	B	A	B	A	B	B	A	A	-	A	A	A	A	B	A	B	B	A	A	A	B	A	B	B	A	A	A	B	B	A	A	A	-	A	B	B	A	A	A	A	B	A
umc1225	5450.4	641.4	5.08	5	178.4	B	B	A	A	B	A	B	B	A	A	B	A	A	A	A	B	A	B	B	A	A	A	B	A	B	-	A	A	A	B	B	A	A	A	A	A	B	B	A	A	A	A	B	A
AY110182	5452.6	643.6	5.08	5	179.2	B	B	B	A	B	A	-	B	A	A	B	A	A	A	A	B	B	B	B	A	A	A	B	A	B	-	A	A	A	B	B	A	A	A	A	A	-	B	A	A	A	A	-	A
IDP646	5452.61	643.61	5.08	5	180	B	B	B	A	B	A	A	B	A	A	B	A	A	A	A	B	A	A	B	A	A	B	B	-	B	B	A	-	A	B	B	A	A	B	A	A	B	B	A	-	A	A	B	A
IDP141	5453.86	644.86	5.08	5	180.3	B	A	B	A	B	A	A	B	A	A	B	A	A	A	A	B	A	A	B	A	A	B	B	A	B	B	A	-	A	B	B	A	A	B	A	A	B	A	A	-	A	A	B	A
mmp175	5454.4	645.4	5.08	5	178.1	B	B	B	A	B	A	B	B	A	A	B	A	A	A	A	B	A	A	B	A	A	A	B	A	B	B	A	A	A	B	B	A	A	A	A	A	B	B	A	A	A	A	B	A
gpm535	5457.19	648.19	5.08	5	167.3	B	B	B	-	B	A	B	B	-	A	B	A	A	A	-	B	A	A	B	A	-	A	B	A	B	-	-	-	A	B	B	A	A	B	-	-	-	A	A	-	-	-	B	-
AY105910	5465.7	656.7	5.08	5	184.8	B	B	B	A	B	A	-	B	B	A	B	B	A	A	A	B	A	A	B	A	B	A	B	A	A	B	A	A	A	B	B	A	B	-	A	A	B	-	B	A	A	A	B	B
IDP471	5465.72	656.72	5.08	5	185	A	B	B	A	B	A	A	B	A	A	B	A	B	A	A	B	A	A	B	A	B	B	B	A	A	B	A	-	A	B	B	B	B	A	A	A	B	A	A	-	A	A	B	B
IDP3836	5466.22	657.22	5.08	5	183.3	B	B	B	A	B	A	A	B	A	A	B	A	A	A	A	B	A	A	B	A	B	B	B	A	A	B	A	-	A	B	B	A	B	A	A	A	B	A	A	-	A	A	B	A
gpm858c	5468.14	659.14	5.08	5	174.3	B	-	B	A	B	A	A	B	A	A	B	A	A	A	A	B	A	A	B	A	B	A	B	A	A	-	-	A	A	B	-	A	B	A	A	-	B	A	A	-	-	A	B	B
nfd109	5469.08	660.08	5.08			B	B	B	A	B	A	-	B	A	A	B	A	A	A	A	B	A	A	B	A	B	A	B	A	A	B	A	A	A	B	B	A	B	A	A	A	B	A	A	A	A	A	B	-
umc104b	5469.1	660.1	5.08	5	183.6	B	-	B	A	B	-	-	B	A	A	-	A	A	A	A	B	A	A	B	A	B	-	B	A	A	B	A	A	A	B	B	A	B	A	-	A	B	A	A	A	A	A	B	B
IDP1955	5470.8	661.8	5.08	5	184.7	B	B	B	A	B	A	A	B	A	A	B	A	B	A	A	B	A	A	B	A	B	B	B	A	A	B	A	-	A	B	B	B	B	A	A	A	B	A	A	-	A	A	B	B
AW065811	5473.3	664.3	5.08	5	185.6	B	-	-	A	B	-	A	B	A	A	B	A	B	A	A	B	A	A	B	A	B	B	B	A	A	B	A	A	A	B	B	B	-	A	A	A	B	A	A	A	A	A	B	-
phi10017	5478.4	669.4	5.09			B	A	A	B	B	B	B	B	A	B	A	B	B	B	B	B	A	B	B	B	B	B	A	A	A	B	A	B	B	A	B	B	B	B	B	B	A	B	A	B	A	A	B	B
IDP217	5481.02	672.02	5.09	5	189.6	A	B	B	A	B	B	B	B	A	A	B	A	B	A	A	B	A	A	B	A	A	B	B	A	A	B	A	-	A	B	B	B	B	B	A	A	A	A	A	-	A	A	B	A
gpm855	5481.09	672.09	5.09	5	179.3	A	B	B	A	B	B	-	B	A	A	B	A	B	A	A	B	A	A	B	A	A	B	B	A	A	-	-	A	A	B	-	-	B	B	A	-	A	A	A	-	-	A	B	B
umc2307	5481.6	672.6	5.09	5	189	A	B	B	A	B	B	B	B	A	A	B	A	B	A	A	B	A	A	B	-	A	B	B	A	A	B	A	A	A	B	B	B	B	B	-	A	B	-	-	B	A	A	B	B
gpm118a	5482.71	673.71	5.09	5	179.7	A	B	B	A	B	B	-	B	A	A	B	A	B	A	A	B	A	A	B	A	A	B	B	A	A	-	-	A	A	B	-	B	B	B	A	-	B	A	A	-	-	A	B	B
umc1153	5485.7	676.7	5.09	5	191	A	B	B	A	-	B	-	B	A	A	B	A	B	A	A	B	A	A	B	A	A	B	B	B	A	B	-	A	A	B	B	B	B	A	A	A	B	A	A	B	A	A	B	B
gpm596	5486.94	677.94	5.09	5	185.2	A	B	B	A	B	B	A	B	A	A	B	A	B	A	A	B	A	A	B	A	A	B	-	B	A	-	-	A	A	B	-	-	B	A	A	-	B	A	A	-	-	A	B	B
umc49f	5487	0	6			A	B	B	B	B	B	B	B	B	B	-	-	B	B	B	A	B	A	A	-	-	B	B	B	B	B	A	B	A	B	A	A	A	-	-	A	B	A	B	B	A	-	B	B
gpm885	5499.5	12.5	6	6	-5.1	A	B	B	A	B	B	B	-	B	A	B	-	-	B	B	B	-	A	-	B	A	B	B	-	B	-	-	B	A	B	-	B	B	A	B	-	B	A	B	-	-	B	A	-
isu139	5504.3	17.3	6	6	2.8	A	B	B	-	B	A	B	B	B	A	-	A	A	B	A	A	-	A	A	A	A	B	B	A	B	B	A	B	A	A	-	A	B	A	B	A	B	A	B	A	A	B	A	A
umc1143	5504.5	17.5	6	6	2.8	A	B	B	-	B	A	B	B	B	A	A	A	A	B	A	A	-	A	A	A	A	B	B	A	B	B	A	B	A	A	A	A	B	A	B	A	B	A	B	A	A	B	A	A
bnlg161b	5510.2	23.2	6	6	1.6	A	B	B	A	B	A	B	B	B	A	A	B	A	B	A	B	B	A	A	A	A	B	B	A	B	B	A	-	A	A	A	A	B	A	B	A	B	A	A	A	A	B	A	A
gpm539a	5511.8	24.8	6	6	-1	A	B	B	B	B	A	B	B	B	A	A	B	A	-	A	-	-	A	A	A	A	B	B	A	B	-	-	B	A	A	-	-	B	A	A	-	B	A	A	-	-	B	A	A
umc2310	5514.6	27.6	6	6	0	A	B	B	B	B	A	B	B	B	A	A	B	A	A	A	B	B	A	A	-	-	B	B	A	B	B	A	B	A	A	-	A	B	B	-	-	-	-	-	A	A	B	A	A
umc2309	5514.8	27.8	6	6	0	A	B	B	B	B	-	B	B	-	A	A	B	A	A	A	B	B	A	A	-	-	B	B	A	B	B	A	B	A	A	-	A	B	B	A	-	-	-	-	A	A	B	A	A
gpm317	5523.51	36.51	6	6	3.2	A	B	B	A	B	A	B	B	B	A	A	A	-	B	-	A	-	A	A	A	-	B	-	-	B	-	-	-	A	A	-	A	B	A	B	-	-	-	B	-	-	B	A	A
IDP447	5524.56	37.56	6	6	1.3	A	B	B	A	B	A	B	B	B	A	A	B	A	B	A	B	B	A	A	A	A	B	B	A	B	B	A	-	A	A	A	A	B	B	B	A	B	A	A	-	A	B	A	A
IDP3778	5527.5	40.5	6	6	2.5	A	B	B	A	B	A	B	B	B	A	A	A	A	B	A	A	B	A	A	A	A	B	B	A	B	B	A	-	A	A	A	A	B	A	B	A	B	A	A	-	A	B	A	A
agrp144	5536	49	6	6	14.6	B	A	B	A	B	A	A	B	B	A	A	A	A	B	A	A	B	A	B	-	A	B	-	A	B	B	A	A	B	B	A	A	B	A	-	-	-	-	A	A	B	A	-	A
gpm318	5541.57	54.57	6	6	9.6	B	A	B	A	B	A	A	B	B	A	A	A	A	A	A	A	-	A	B	A	A	B	B	A	B	-	-	A	B	B	-	A	-	-	A	-	B	A	B	-	-	-	-	-
gpm383a	5543.83	56.83	6	6	10.4	B	B	B	A	B	A	A	B	B	A	A	A	A	B	A	A	B	A	B	A	A	B	B	A	B	-	-	A	B	B	-	B	B	A	B	-	B	A	B	-	-	B	B	A
gpm308b	5544.96	57.96	6	6	10.8	B	B	B	A	B	A	A	B	B	A	A	A	A	B	A	A	B	A	B	A	A	B	B	A	B	-	-	A	B	B	-	B	B	A	B	-	B	-	B	-	-	B	B	A
gpm304a	5546.87	59.87	6	6	11.3	B	B	B	A	B	A	A	B	B	A	A	A	A	B	A	A	B	A	B	A	A	B	B	A	B	-	-	A	B	B	-	-	B	A	B	-	B	A	B	-	-	B	B	A
AY110100	5550.6	63.6	6	6	10.6	B	A	B	-	-	A	A	B	A	A	A	A	A	B	A	A	B	A	B	A	A	B	B	A	B	B	A	A	B	B	A	A	B	A	B	A	B	A	B	A	-	B	B	A
gpm166	5553.4	66.4	6.01	6	12.8	B	A	B	A	B	A	A	B	A	A	A	A	A	B	A	A	B	A	B	A	A	B	B	A	B	-	-	A	B	B	-	A	B	A	B	-	B	A	B	-	-	B	B	A
hon104b	5553.53	66.53	6.01			B	A	B	A	B	A	A	B	A	A	A	A	A	B	A	A	B	A	B	A	A	B	B	A	B	B	A	A	B	B	B	A	B	A	B	A	B	A	B	A	A	B	B	A
gpm103	5554.18	67.18	6.01	6	13.2	B	A	B	A	B	A	A	B	A	A	A	A	A	B	A	A	B	A	B	A	A	B	B	A	B	-	-	A	B	B	-	A	B	A	B	-	B	A	B	-	-	B	B	A
isu85a	5554.7	67.7	6.01	6	12	B	A	B	A	B	A	A	-	A	A	-	A	A	B	A	A	B	A	B	A	A	-	-	A	B	B	A	A	B	B	B	A	B	A	B	A	B	A	B	A	A	B	B	A
gpm170	5554.76	67.76	6.01	6	13.5	-	A	B	A	B	-	A	B	A	A	A	A	A	B	A	A	B	A	B	-	A	B	B	A	B	-	-	A	B	B	-	A	B	A	B	-	A	A	B	-	-	B	B	A
gpm841	5554.95	67.95	6.01	6	12.5	-	A	B	A	B	A	A	B	A	A	A	A	A	B	A	A	B	A	B	A	A	B	B	A	B	-	-	A	B	B	-	-	B	-	B	-	B	-	B	-	-	B	B	A
umc1606	5556.2	69.2	6.01	6	12	B	A	B	A	B	A	A	B	A	A	A	A	A	B	A	A	B	A	B	A	A	B	B	A	B	B	A	A	B	B	B	A	-	A	B	A	B	A	B	A	A	B	B	A
gpm399a	5557.28	70.28	6.01	6	12	B	A	B	A	B	A	A	B	B	A	A	A	A	B	A	A	B	A	B	A	A	B	B	A	B	-	-	A	B	B	-	A	B	B	-	-	B	A	B	-	-	B	B	A
gpm537	5557.47	70.47	6.01	6	12.1	B	A	B	A	B	A	A	B	B	A	A	A	A	B	A	A	A	-	-	A	A	B	B	A	B	-	-	A	B	B	-	-	-	A	B	-	B	A	B	-	-	B	B	A
cdo1173c	5558.1	71.1	6.01	6	10.8	B	A	B	A	B	A	A	B	B	A	-	A	A	B	A	A	B	A	B	A	A	-	-	A	B	B	A	A	B	B	B	A	B	-	B	A	B	A	B	A	A	B	B	A
umc2311	5558.5	71.5	6.01	6	10.8	B	-	B	A	B	A	-	-	-	-	A	A	A	B	A	A	B	-	B	-	A	B	B	-	B	B	A	A	B	B	-	-	-	-	-	-	-	-	-	A	-	B	B	A
mmp163	5558.8	71.8	6.01	6	11.7	B	A	B	A	B	A	A	B	B	A	-	A	A	B	A	A	B	A	B	-	A	B	B	A	B	B	A	-	B	B	-	A	B	A	-	-	-	-	B	A	-	B	B	A
gpm116b	5559.22	72.22	6.01	6	15.8	B	A	B	A	B	A	A	B	B	A	A	A	A	A	A	A	B	A	B	A	A	B	B	A	B	-	-	A	B	B	-	A	B	A	A	-	B	A	B	-	-	B	B	B
bnlg1371	5559.7	72.7	6.01	6	11.1	-	A	-	-	B	A	A	B	B	A	A	A	A	B	A	A	B	A	B	A	A	B	B	A	B	B	A	A	B	B	B	A	B	-	B	A	B	A	B	A	A	B	B	-
bnl6.29a	5560.3	73.3	6.01	6	11.4	B	-	B	A	B	-	A	B	B	A	-	A	A	B	A	A	B	A	B	A	A	B	B	A	B	B	A	A	B	B	B	A	B	-	-	A	B	A	B	A	A	B	B	B
IDP360	5562.13	75.13	6.01	6	9.3	B	A	B	A	B	A	A	B	B	A	A	A	A	B	A	A	B	A	B	A	A	B	B	A	B	B	A	-	B	B	A	A	B	A	B	A	B	A	B	-	A	B	B	A
IDP1664	5562.4	75.4	6.01	6	11.7	B	A	B	A	B	A	A	B	A	A	A	A	A	B	A	A	B	A	B	A	A	B	B	A	B	B	A	-	B	B	B	A	B	A	B	A	B	A	B	-	A	B	B	A
umc2312	5562.8	75.8	6.01	6	13.7	B	A	B	-	-	A	-	-	B	-	A	-	-	-	B	A	B	-	-	-	A	B	B	A	B	B	A	A	A	B	-	-	B	-	-	-	B	-	-	A	-	B	B	-
gpm453	5562.83	75.83	6.01	6	16.3	-	A	B	A	B	A	A	B	B	A	A	A	-	A	A	A	B	A	B	A	A	B	B	A	B	-	-	A	B	B	-	-	B	A	A	-	B	A	B	-	-	B	B	B
bnlg1867	5565.3	78.3	6.01	6	13.8	B	A	B	A	B	A	A	B	B	A	A	A	A	A	A	A	B	A	B	A	A	B	B	A	B	B	A	A	B	B	B	A	B	A	A	A	B	A	B	A	A	B	B	B
mmp13	5566.6	79.6	6.01	6	14.2	B	A	B	A	B	A	A	B	B	A	A	A	A	A	A	A	B	A	B	-	A	B	B	A	B	B	A	A	B	B	A	A	B	A	A	-	-	-	-	A	-	B	B	B
umc1229	5567.7	80.7	6.01	6	14.8	B	A	B	A	B	A	A	B	B	A	A	A	A	A	A	A	B	A	B	A	A	B	B	-	B	A	A	A	-	B	A	A	B	A	A	A	B	A	B	A	A	B	B	A
IDP1988	5569.59	82.59	6.01	6	10.8	B	A	B	A	B	A	A	B	B	A	A	A	A	B	A	A	B	A	B	A	A	B	B	A	B	B	A	-	B	B	B	A	B	A	B	A	B	A	B	-	A	B	B	A
IDP778	5571.45	84.45	6.01	6	14.4	B	A	B	A	B	A	A	B	B	A	A	A	A	A	A	A	B	A	B	A	A	B	B	A	B	B	A	-	B	B	A	A	B	A	A	A	B	A	B	-	A	B	B	B
gpm491	5572.28	85.28	6.01	6	16.7	B	A	B	A	B	A	A	B	B	A	A	A	A	A	A	A	B	-	B	A	A	B	B	A	B	-	-	A	B	B	-	A	B	A	A	-	B	A	B	-	-	B	B	B
php20528	5572.5	85.5	6.01	6	14.5	-	-	-	-	-	-	-	-	-	-	-	A	A	A	A	A	B	A	B	A	A	B	B	A	B	B	A	A	B	B	A	A	B	-	-	A	B	A	B	B	A	B	B	B
cdo545	5573.9	86.9	6.01	6	14.4	B	A	B	A	B	A	A	B	B	A	-	A	A	A	A	A	B	A	B	A	A	-	-	A	B	B	A	A	B	B	A	A	B	A	A	A	B	A	B	B	A	-	-	B
gpm216b	5574.45	87.45	6.01	6	16.9	B	A	B	A	B	A	A	B	B	A	A	A	A	A	A	A	B	A	B	A	A	B	B	A	B	-	-	A	B	B	-	A	B	B	A	-	B	A	B	-	-	B	B	B
IDP1627	5574.7	87.7	6.01	6	14.7	B	A	B	A	B	A	A	B	B	A	A	A	A	A	A	A	B	A	B	A	A	B	B	A	B	B	A	-	B	B	A	A	B	A	A	A	B	A	B	-	A	B	B	B
gpm414b	5576.34	89.34	6.01	6	17.1	A	A	B	A	B	A	A	B	B	A	A	A	A	A	A	A	B	A	B	A	A	B	B	A	B	-	-	A	B	B	-	A	B	A	A	-	B	A	B	-	-	B	B	B
gpm320a	5577.29	90.29	6.01	6	17.2	-	A	B	A	B	A	A	B	B	A	A	A	A	A	A	A	B	A	B	A	A	B	B	A	B	-	-	A	B	B	-	-	-	-	A	-	B	A	B	-	-	B	B	B
IDP184	5580.33	93.33	6.01	6	12.9	B	A	B	A	B	A	A	B	B	A	A	A	A	A	A	A	B	A	B	A	A	B	B	A	B	B	A	-	B	B	B	A	B	A	B	A	B	A	B	-	A	-	B	B
gpm93a	5581.08	94.08	6.01	6	17.5	B	A	B	A	B	A	A	B	B	A	A	A	A	A	A	A	B	A	B	A	A	B	B	A	B	-	-	A	B	B	-	A	B	A	A	-	A	A	B	-	-	B	B	B
uck1	5583	96	6.01	6	16	B	A	B	A	B	A	A	B	B	A	A	A	A	A	A	A	B	A	B	A	A	B	B	A	B	B	A	B	B	A	A	B	A	A	B	B	B	B	B	A	B	B	B	B
IDP2582a	5584.8	97.8	6.01	6	14.7	B	A	B	A	B	A	A	B	B	A	A	A	A	A	A	A	B	A	B	A	A	B	B	A	B	B	A	-	B	B	A	A	B	B	A	A	B	A	B	-	A	B	B	B
umc2074	5585	98	6.01	6	15.1	B	-	B	A	B	A	A	B	B	A	A	A	A	A	-	A	B	A	B	A	A	B	B	A	B	B	A	A	B	B	A	A	B	A	-	B	B	A	B	B	A	B	B	-
AY107121	5585.4	98.4	6.01			B	A	B	A	B	A	A	A	B	A	A	A	A	A	A	A	B	A	B	A	A	B	B	A	B	B	A	A	B	B	A	A	B	A	A	A	B	A	B	B	A	B	B	-
umc1133	5585.6	98.6	6.01	6	14.4	B	A	B	A	B	A	A	B	B	A	A	A	-	-	A	A	B	A	B	A	A	B	B	A	B	B	A	A	B	B	A	A	B	-	A	A	B	A	B	B	A	B	B	B
umc2315	5585.8	98.8	6.01	6	14.1	B	A	B	A	B	A	A	B	B	A	A	A	A	A	A	A	B	A	B	A	A	B	B	A	B	B	A	A	B	B	A	A	B	A	A	A	A	A	A	B	A	B	B	-
IDP105	5586	99	6.01	6	14.7	B	A	B	A	B	A	A	B	B	A	A	A	A	A	A	A	B	A	B	A	A	B	B	A	B	B	A	-	B	B	A	A	B	B	A	A	B	A	B	-	A	B	B	B
umc2314	5586.3	99.3	6.01	6	14.1	B	A	B	A	B	A	A	B	B	A	A	A	A	A	A	A	B	A	B	-	A	B	B	A	B	B	A	A	B	B	A	A	B	A	A	-	-	A	-	B	-	B	B	-
IDP2572b	5588.9	101.9	6.01	6	14.4	B	A	B	A	B	A	A	B	B	A	A	A	A	A	A	A	B	A	B	A	A	B	B	A	B	B	A	-	B	B	A	A	B	B	A	A	B	A	B	-	A	B	B	B
mmp76	5590.8	103.8	6.01	6	16	B	A	B	A	B	A	A	B	B	A	B	A	A	A	A	A	B	A	B	-	A	B	B	A	B	B	A	-	B	B	A	A	B	A	A	-	-	-	-	B	A	B	B	-
gpm99a	5591.19	104.19	6.01	6	18.3	A	A	A	A	B	A	A	B	B	A	A	A	A	A	A	A	B	-	B	A	A	B	-	A	B	-	-	-	B	B	-	A	B	A	A	-	-	A	B	-	-	B	B	B
ufg69	5591.8	104.8	6.01	6	15.4	B	A	B	A	B	A	A	B	B	A	B	A	A	A	A	A	B	A	B	-	A	B	B	A	B	B	A	A	B	B	A	A	B	A	A	-	-	-	B	B	A	B	B	B
mmp20	5592.9	105.9	6.01	6	16.3	B	A	B	A	B	A	A	B	B	A	A	A	A	A	A	A	B	A	B	A	A	B	B	A	B	B	A	A	B	B	A	A	B	A	A	A	A	A	A	B	A	B	B	B
gpm585	5593.72	106.72	6.01	6	18.5	B	A	B	A	B	A	A	B	B	A	A	A	A	A	A	B	B	A	B	A	A	B	A	A	B	-	-	A	B	B	-	-	-	A	A	-	-	A	B	-	-	B	B	B
mmp10	5597.4	110.4	6.01	6	16.3	B	A	B	A	B	A	-	B	B	A	A	A	A	A	A	A	B	A	-	-	A	B	-	A	B	B	A	A	B	B	A	A	B	-	-	-	-	A	B	B	A	A	B	B
gpm703	5599.38	112.38	6.01	6	17.1	B	A	B	A	B	A	A	B	B	A	A	A	A	A	A	-	B	A	B	A	A	B	B	A	B	-	-	A	B	B	-	-	B	A	A	-	B	A	B	-	-	B	B	B
IDP1430	5599.45	112.45	6.01	6	14.7	B	A	B	A	B	A	A	B	B	A	A	A	A	A	A	A	B	A	B	A	A	B	B	A	B	B	A	-	B	B	A	A	B	B	A	A	B	A	B	-	A	B	B	B
bnlg1188	5599.48	112.48	6.01			-	A	B	A	B	A	A	B	B	A	A	A	A	A	A	A	B	A	B	A	A	B	B	A	B	B	A	A	B	B	A	A	B	A	A	A	B	A	B	B	A	B	B	B
gpm468a	5600.03	113.03	6.01	6	19	-	A	-	-	B	A	A	A	B	A	A	-	A	A	A	A	B	A	B	A	-	B	-	A	B	-	-	-	B	-	-	A	B	A	A	-	-	A	B	-	-	B	-	B
IDP224	5603.16	116.16	6.01	6	15	B	A	B	A	B	A	A	B	B	A	A	A	A	A	A	A	B	A	B	A	A	B	B	A	B	B	A	-	B	B	A	A	B	B	A	A	B	A	B	-	A	B	B	B
mez1	5603.17	116.17	6.01			B	A	B	A	B	A	A	B	B	A	A	A	A	A	A	A	B	A	B	A	A	B	A	A	B	B	A	A	B	B	A	A	B	A	A	A	B	A	B	B	A	B	B	-
mmp4	5603.2	116.2	6.01	6	16.6	B	A	B	A	B	A	A	B	B	A	B	A	A	A	A	B	B	A	B	-	A	B	A	A	B	B	A	A	B	B	A	A	B	A	A	-	-	A	B	B	A	B	B	B
IDP139	5603.22	116.22	6.01	6	17.2	B	A	B	A	B	A	A	B	B	A	A	A	A	A	A	B	B	A	B	A	A	B	A	A	B	B	A	-	B	B	A	A	B	A	A	A	B	A	B	-	A	B	B	B
mmp108b	5605.3	118.3	6.01	6	16	B	A	B	A	B	A	A	B	B	A	B	A	A	A	A	B	B	A	B	-	A	B	A	A	B	B	A	B	B	B	A	A	B	A	A	-	-	-	B	B	-	B	B	B
y1	5607.5	120.5	6.01	6	15.4	B	-	B	A	B	A	A	B	B	A	A	A	A	A	A	B	B	A	B	A	A	A	B	A	B	B	A	B	B	B	A	A	B	A	A	A	A	A	B	B	B	A	B	B
IDP301	5608.12	121.12	6.01	6	15	B	A	B	A	B	A	A	B	B	A	A	A	A	A	A	A	B	A	B	A	A	B	B	A	B	B	A	-	B	B	A	A	B	B	A	A	B	A	B	-	A	B	B	B
IDP350	5609.01	122.01	6.01	6	20.1	B	A	B	A	B	A	A	B	A	A	A	A	A	A	A	A	B	A	B	A	A	B	B	A	B	B	A	-	B	B	A	A	B	B	A	A	B	A	B	-	A	B	B	A
rz444e	5610.7	123.7	6.01	6	17.9	B	A	B	A	B	A	A	-	B	A	-	A	A	A	A	-	B	A	B	A	A	-	-	A	B	B	A	-	B	B	A	A	B	-	-	A	-	A	B	B	A	B	B	B
gpm347	5610.83	123.83	6.01	6	20	B	A	B	A	B	A	A	A	B	A	A	A	A	A	A	B	B	A	B	A	A	B	A	A	B	-	-	B	B	B	-	B	B	A	B	-	A	-	B	-	-	B	B	B
agrr189	5611.5	124.5	6.01	6	19.2	B	A	-	A	B	A	A	A	B	A	A	A	A	A	A	B	B	A	B	A	A	B	A	A	B	B	A	B	B	B	A	A	B	A	B	A	A	A	B	B	A	B	B	B
gpm363c	5611.52	124.52	6.01	6	20.2	B	A	B	A	B	A	A	A	B	A	A	A	A	A	A	B	B	A	B	A	A	B	A	A	B	-	-	B	B	B	-	A	B	A	B	-	A	A	B	-	-	B	B	B
umc1006	5612	125	6.02	6	18.2	B	A	B	A	B	A	A	A	B	A	A	A	A	A	A	-	B	A	B	A	A	B	A	A	B	B	A	B	B	B	A	A	B	A	B	A	A	A	B	B	A	B	B	B
mir1	5614.1	127.1	6.02	6	18.8	B	A	B	A	B	A	A	A	B	A	A	A	A	A	A	A	B	A	A	A	A	B	A	A	B	B	A	B	B	B	A	A	B	A	B	A	A	A	B	B	A	B	B	B
rz242a	5614.8	127.8	6.02	6	19.1	B	A	B	A	B	A	A	A	B	A	-	A	A	A	A	A	B	A	A	A	A	-	-	A	B	B	A	B	B	B	A	A	B	A	B	A	A	A	B	B	A	B	B	B
IDP3839	5620.4	133.4	6.02	6	19.4	B	A	B	A	B	A	A	A	B	A	A	A	A	A	A	A	B	A	-	A	A	B	A	A	B	B	A	-	B	B	A	A	B	A	B	A	A	A	B	-	A	B	B	A
sdg102c	5626.24	139.24	6.02			B	A	B	A	B	A	A	A	B	A	A	A	A	A	A	B	B	A	B	A	A	B	A	A	B	B	A	B	B	B	A	A	B	A	B	A	A	A	B	B	A	B	B	B
mmp117	5626.5	139.5	6.02	6	24.4	B	A	B	B	B	A	A	A	B	A	B	A	A	A	A	B	B	A	-	-	-	B	-	A	B	B	A	B	B	B	A	A	B	A	B	B	A	A	B	B	B	A	B	B
mmp51	5630.2	143.2	6.02	6	21.8	B	A	B	A	B	A	A	A	B	A	-	A	A	A	A	B	B	A	B	-	A	B	A	A	B	B	A	B	B	B	A	A	B	A	-	-	A	-	-	B	A	B	B	B
IDP2424	5632.7	145.7	6.02	6	20.9	B	A	B	A	B	A	A	A	B	A	A	A	A	A	A	B	B	A	B	A	A	B	A	A	B	B	A	-	B	B	A	A	B	A	B	A	A	A	B	-	A	B	B	B
psr129b	5634.9	147.9	6.02	6	21.8	B	A	B	A	B	A	A	A	B	A	-	A	A	A	A	B	B	A	B	-	-	-	-	A	B	B	A	A	A	B	A	A	A	A	B	A	A	A	B	B	A	-	-	B
IDP1654	5635.05	148.05	6.02	6	21.8	B	A	B	A	B	A	A	A	B	A	A	A	A	A	A	B	B	A	B	A	A	B	A	A	B	B	A	-	A	B	A	A	A	A	B	A	A	A	B	-	A	B	B	B
[truncated: 1,236 more rows]
[truncated: 51 more columns]
