# Supplementary material for: Genotype to Phenotype Maps: Multiple Input Abiotic Signals Combine to Produce Growth Effects via Attenuating Signaling Interactions in Maize
Source: G3 (Bethesda). 2013 Oct 18;3(12):2195–204. doi: 10.1534/g3.113.008573 (PMC3852382; doi:10.1534/g3.113.008573)
Supplement: Supporting Information [file supp_g3.113.008573_FileS4.csv]

marker	name	chr	pos	mnum
PZA01271.1	m1	1	0	1
PHM7616.35	m175	1	202.4	175
PHM5817.15	m176	2	0	176
PZD00022.5	m302	2	155.7	302
PZA00309.1	m303	3	0	303
PZA02423.1	m432	3	155.5	432
PZA02509.15	m433	4	0	433
PZA00282.19	m543	4	141.1	543
PZA01887.1	m544	5	0	544
PZA01060.1	m682	5	153.4	682
PHM15961.13	m683	6	0	683
PZA02815.25	m760	6	109.7	760
PZA01426.1	m761	7	0	761
PZA02274.1	m838	7	135	838
PZA02388.1	m839	8	0	839
PZA00071.2	m944	8	129.8	944
PHM3925.79	m945	9	0	945
PZA03573.1	m1029	9	114.8	1029
PZA02554.1	m1030	10	0	1030
PZA02527.2	m1106	10	101.9	1106
PZA03613.1	m2	1	0.9	2
PZA02129.1	m3	1	3.7	3
PZA02032.1	m4	1	5.1	4
PHM2244.142	m5	1	9.7	5
PZA02372.1	m6	1	11.5	6
PHM6238.36	m7	1	13.4	7
PZA00181.2	m8	1	15.6	8
PZA00528.1	m9	1	15.6	9
PZA00175.2	m10	1	16.2	10
PZA00447.8	m11	1	17.4	11
PZA02284.1	m12	1	17.9	12
PZA00731.7	m13	1	17.9	13
PZA00566.5	m14	1	19.6	14
PZA00106.10	m15	1	20.1	15
PZA03521.1	m16	1	20.1	16
PZA00887.1	m17	1	21.9	17
PZA03551.1	m18	1	24.4	18
PZA01497.1	m19	1	29.7	19
csu1171.2	m20	1	29.7	20
PZA01652.1	m21	1	29.9	21
PZA02094.9	m22	1	31.7	22
PZA02393.2	m23	1	33.1	23
PZB00648.5	m24	1	33.9	24
PZB00718.5	m25	1	33.9	25
PZA01030.1	m26	1	34.3	26
PZA00425.11	m27	1	37.8	27
PHM13619.5	m28	1	39.2	28
PZA02487.1	m29	1	39.5	29
PHM3226.15	m30	1	39.5	30
PHM4531.46	m31	1	39.7	31
PZB01957.1	m32	1	43.2	32
PZB02058.1	m33	1	47.3	33
PZA02490.1	m34	1	51.7	34
PZA01348.1	m35	1	54	35
PZB01662.1	m36	1	54	36
PZA01455.1	m37	1	54	37
PZA02686.1	m38	1	54	38
PZA02271.1	m39	1	56.5	39
PZA02195.1	m40	1	57.2	40
PZA00240.6	m41	1	59	41
PHM3726.129	m42	1	59	42
PZA00962.1	m43	1	59.9	43
PZA02376.1	m44	1	60.8	44
PZA03742.1	m45	1	60.8	45
PZA03243.2	m46	1	60.8	46
PZA00081.18	m47	1	61.6	47
umc13.1	m48	1	62.1	48
PZA03183.5	m49	1	62.1	49
PZB00872.3	m50	1	62.3	50
PHM4913.18	m51	1	64.9	51
PZA02292.1	m52	1	65.7	52
PZA03168.5	m53	1	66	53
PZA02737.1	m54	1	69.1	54
PZA02550.1	m55	1	69.4	55
PZA02114.1	m56	1	69.6	56
PZB01062.3	m57	1	70.3	57
PZA03561.1	m58	1	72	58
PZA01315.1	m59	1	72	59
PZA01476.1	m60	1	72.5	60
PZA00294.22	m61	1	73.3	61
PZA03189.4	m62	1	73.3	62
PHM5098.25	m63	1	74.7	63
PZA01267.3	m64	1	79.9	64
PZA00752.1	m65	1	81.4	65
PZA01135.1	m66	1	82.4	66
PZA03240.1/2	m67	1	84.6	67
PZA03465.1	m68	1	84.9	68
PZA00944.1/2	m69	1	84.9	69
PZB01235.4	m70	1	86.6	70
PHM9418.11	m71	1	87.3	71
PZA02763.1	m72	1	87.9	72
PZA02750.3	m73	1	87.9	73
PZA00939.1	m74	1	88.6	74
PZA01254.2	m75	1	88.6	75
PZA02070.1	m76	1	89.1	76
csu1138.3/4	m77	1	89.3	77
PZA02577.1	m78	1	89.6	78
PZA03200.2	m79	1	89.7	79
PZA02741.1	m80	1	91.4	80
PZA02135.2	m81	1	92	81
an1.5	m82	1	94.9	82
PZA00455.14/16	m83	1	96.5	83
PZA02191.1	m84	1	97.7	84
PHM1968.22	m85	1	98.4	85
PZA00068.1	m86	1	99.2	86
PZA03531.1	m87	1	99.3	87
PZA00619.3	m88	1	108.4	88
PZA02467.10	m89	1	109.9	89
PZA03074.27	m90	1	115	90
PZA01216.1	m91	1	116.2	91
PZA00131.15	m92	1	116.4	92
PZA01963.15	m93	1	116.4	93
PHM5480.17	m94	1	116.5	94
PZA01391.1	m95	1	116.5	95
PZA01019.1	m96	1	120.3	96
PZA03194.1	m97	1	123.7	97
PZA03193.2	m98	1	123.7	98
PHM12706.14	m99	1	123.7	99
PZA02014.3	m100	1	124.2	100
PZA01039.1	m101	1	124.6	101
PZA03265.3	m102	1	125.9	102
PHM6043.19	m103	1	127.6	103
PZA03741.1	m104	1	127.6	104
PHM15871.11	m105	1	129.8	105
PHM5484.22	m106	1	129.8	106
PZA02117.1	m107	1	131.6	107
PZA00658.21	m108	1	132.9	108
PZA02823.1	m109	1	133.9	109
PHM2478.22	m110	1	134	110
PHM4942.12	m111	1	134	111
PZA00664.3	m112	1	134.7	112
umc128.2	m113	1	134.8	113
PZA02186.1	m114	1	135.2	114
PZA03001.15	m115	1	137.6	115
PZB01647.1	m116	1	137.6	116
PZA00381.4	m117	1	140.2	117
PZA03301.2	m118	1	141.9	118
PHM4926.16	m119	1	141.9	119
PZA03064.6	m120	1	146	120
PHM16605.19	m121	1	146.6	121
PZA03404.1	m122	1	147.9	122
PZA02269.3/4	m123	1	149.7	123
PHM3034.3	m124	1	151.8	124
kip1.3	m125	1	152	125
PHM14475.7	m126	1	152.4	126
glb1.2	m127	1	153.4	127
PZA01588.1	m128	1	155.6	128
PZA00339.4	m129	1	156.5	129
PZA01921.20/19	m130	1	156.6	130
PHM5526.25	m131	1	157.1	131
PZA02985.5	m132	1	157.6	132
PZA03457.1	m133	1	157.7	133
PZB00008.1	m134	1	162.2	134
PZB00895.1	m135	1	162.2	135
PZB00063.1	m136	1	162.2	136
PZA02278.1	m137	1	162.8	137
PZA02698.3	m138	1	164.6	138
PZA00030.11	m139	1	167.8	139
PZA02520.1	m140	1	167.8	140
PZB00114.1	m141	1	169.1	141
PZA01978.23	m142	1	169.2	142
PZA02204.1	m143	1	171.4	143
PZA00610.16	m144	1	174.6	144
PZA03188.3	m145	1	175.7	145
PZA02957.5	m146	1	176.9	146
PZA03020.8	m147	1	176.9	147
PZA00978.1	m148	1	177.5	148
PZA01246.1	m149	1	178.4	149
PZA02087.2	m150	1	178.5	150
PZA00245.20	m151	1	179.1	151
PHM18705.23	m152	1	179.4	152
PZB01403.1	m153	1	180	153
PZA00894.7	m154	1	180.9	154
PZA03037.2	m155	1	181.3	155
PZA03305.7/1	m156	1	181.9	156
PZB01227.6	m157	1	185	157
PZA02044.1	m158	1	188.2	158
PZA00307.14	m159	1	191.5	159
PZA00276.18	m160	1	191.7	160
PZA00991.2	m161	1	192.5	161
PZA00235.9	m162	1	193.1	162
PZA00623.3	m163	1	193.8	163
PZA02359.10	m164	1	194	164
PHM9807.9	m165	1	196.5	165
PZA01238.1/2	m166	1	196.8	166
PZA01068.1	m167	1	196.9	167
PZA00343.31	m168	1	197.2	168
PHM1275.22	m169	1	198	169
PZA00856.2	m170	1	199.4	170
PZA00243.25	m171	1	199.4	171
PZA01239.2	m172	1	201	172
PZA01807.1	m173	1	202	173
PZA00432.4	m174	1	202.2	174
PZA00365.2	m177	2	0	177
PZA00680.3	m178	2	0	178
PHM1511.14	m179	2	5.7	179
PZA02133.10	m180	2	5.7	180
PHM13440.13	m181	2	5.7	181
PZA00525.17	m182	2	5.7	182
PZA02681.8	m183	2	6.4	183
PZA02175.1	m184	2	6.4	184
PZA00902.1	m185	2	6.8	185
PZA02264.5	m186	2	7.1	186
PZB01233.1	m187	2	8.5	187
PZA01211.1	m188	2	10	188
PZA00172.12	m189	2	11.5	189
PZA00613.22	m190	2	11.5	190
PZA02208.1	m191	2	17.8	191
PZA02081.1	m192	2	18.3	192
PZA01935.10	m193	2	19.5	193
PZA03747.1	m194	2	22.6	194
PZA03699.1	m195	2	22.6	195
PZB00901.3/4	m196	2	27.6	196
PZA02272.3	m197	2	28.2	197
PHM5822.15	m198	2	29.8	198
zfl2.9	m199	2	36.2	199
PZA00108.4	m200	2	38.6	200
PZA01753.1	m201	2	40.6	201
PZA02337.4	m202	2	41.5	202
PZA03559.1	m203	2	41.8	203
PZA02417.2	m204	2	47.7	204
PZA00497.4	m205	2	49.8	205
PZA03228.4	m206	2	50.8	206
PZA03634.1	m207	2	52	207
PHM6111.5	m208	2	53.3	208
PZA00590.1	m209	2	53.3	209
PZA01879.1	m210	2	53.4	210
PZA03142.5	m211	2	54.9	211
PZA02080.1	m212	2	56.8	212
PHM1962.33	m213	2	56.8	213
PZA01755.1	m214	2	56.9	214
PZA03568.1	m215	2	58.8	215
PZA01374.1	m216	2	59.9	216
PHM4586.12	m217	2	61.8	217
PZA01336.1	m218	2	62.2	218
PZA02058.1	m219	2	63	219
PZA02378.7	m220	2	64.1	220
PZA01993.7	m221	2	64.2	221
PZA02496.1	m222	2	67.9	222
PHM10404.8	m223	2	67.9	223
PZB00183.4	m224	2	69.4	224
PZA02450.1	m225	2	70.4	225
PZA01820.1	m226	2	70.9	226
PZA02774.1	m227	2	71.3	227
PZA03629.1	m228	2	72.1	228
PZA02168.1	m229	2	72.1	229
PZA00635.7	m230	2	73.5	230
PZA02279.1	m231	2	73.6	231
PHM3457.6	m232	2	74.8	232
PHM10321.11	m233	2	74.8	233
PZA01902.1	m234	2	76.3	234
PHM13360.13	m235	2	76.5	235
PHM4880.179	m236	2	76.5	236
PZA02549.3	m237	2	76.5	237
PZA00485.2	m238	2	77.1	238
PHM3626.3	m239	2	77.4	239
PZA02626.1	m240	2	79.8	240
PZA00029.17	m241	2	79.8	241
PZA03211.6	m242	2	80.6	242
PZA01280.2	m243	2	80.7	243
PZA01537.2	m244	2	81.2	244
PZA01232.1	m245	2	81.7	245
PZA02939.10	m246	2	81.7	246
PZA02465.1	m247	2	82.5	247
PZA01321.1	m248	2	82.8	248
PZA02371.6	m249	2	83.1	249
PZA03692.1	m250	2	83.3	250
PZA01638.1	m251	2	84	251
PZA00515.10	m252	2	84	252
PZA00637.6	m253	2	84	253
PZA00495.5	m254	2	84	254
PZA03644.1	m255	2	84.2	255
vdac1a.1	m256	2	85.5	256
PZA03659.1	m257	2	85.5	257
PZA00224.4	m258	2	86.9	258
PZA03184.2	m259	2	90.1	259
PZA01735.1	m260	2	91.5	260
PZA00755.2	m261	2	94.9	261
PZA03529.1	m262	2	97.5	262
PZA02890.4	m263	2	98.9	263
PHM3055.9	m264	2	103.7	264
PZA00824.2	m265	2	105.3	265
PHM3668.12	m266	2	106.1	266
PZA02017.1	m267	2	106.2	267
PHM7953.11	m268	2	106.3	268
PZA00803.3	m269	2	106.5	269
PZA02731.1	m270	2	107.1	270
PHM16125.47	m271	2	107.5	271
PZB01103.2	m272	2	107.8	272
PHM14412.4	m273	2	107.9	273
PZA03165.1	m274	2	109.9	274
PZA02329.2	m275	2	113.7	275
PZA02077.1	m276	2	115.3	276
PZA01885.2	m277	2	115.7	277
PZA00390.7	m278	2	115.7	278
PZB00772.7	m279	2	117.5	279
PZA02964.7	m280	2	117.5	280
PZA03602.1	m281	2	120.5	281
PZA02456.1	m282	2	122.1	282
PZA00804.1	m283	2	123.9	283
PZA02680.1	m284	2	125.9	284
PZA02471.5	m285	2	127.3	285
PZA02418.2	m286	2	127.3	286
PZA00527.10	m287	2	129.8	287
PZA02012.7	m288	2	132.4	288
PZA02453.1	m289	2	132.9	289
PZA00163.4	m290	2	134.3	290
PZA01991.3	m291	2	134.3	291
PZA02564.2	m292	2	135.1	292
PZB01013.1	m293	2	136.3	293
PZA02266.3	m294	2	139.7	294
PZA01895.1	m295	2	139.8	295
PZA01352.5	m296	2	141.3	296
PZA02727.1	m297	2	142.7	297
PZA02170.1	m298	2	151.6	298
PHM3094.23	m299	2	152.5	299
PZA03321.4	m300	2	153.4	300
PZA03577.1	m301	2	154.9	301
PZA02090.1	m304	3	15	304
PZD00038.2	m305	3	18.2	305
PZA02678.1	m306	3	20.1	306
PZA00100.10	m307	3	20.5	307
PHM12859.7	m308	3	20.5	308
PZA03527.1	m309	3	22.5	309
PZA03212.3	m310	3	25.4	310
PZA00749.1	m311	3	25.7	311
PZB01944.1	m312	3	28.9	312
PZA02098.2	m313	3	29.7	313
PZA01765.1	m314	3	33.7	314
PZA00508.2	m315	3	38.3	315
PHM4204.69	m316	3	38.3	316
PHM4145.18	m317	3	50.2	317
PZA02427.1	m318	3	52.1	318
PHM2343.25	m319	3	53.4	319
PZA00210.1/9	m320	3	54.3	320
PZA03054.5	m321	3	54.7	321
PZA01473.1	m322	3	54.8	322
PZA00348.11	m323	3	54.9	323
PZA02255.2	m324	3	54.9	324
zb21.1	m325	3	55.5	325
PZA00297.2	m326	3	55.5	326
PZA00380.10	m327	3	55.5	327
PZA01114.2	m328	3	55.5	328
PHM13823.7	m329	3	55.5	329
PZA03070.9	m330	3	56	330
PHM15899.9	m331	3	56	331
PZA00581.3	m332	3	56.4	332
PZA00279.2	m333	3	56.9	333
PHM15474.5	m334	3	57.1	334
PZA01447.1	m335	3	57.1	335
PZA03119.1	m336	3	57.3	336
PZA02589.1	m337	3	57.6	337
PZA00265.6	m338	3	57.6	338
PZA00509.1	m339	3	57.7	339
PZA02296.1	m340	3	57.9	340
PZA02699.1	m341	3	57.9	341
PZA02134.3	m342	3	58	342
PHM5502.31	m343	3	58.1	343
PZA02742.1	m344	3	58.2	344
PZA02645.2	m345	3	58.3	345
PZA00707.9	m346	3	58.9	346
PZA02619.1	m347	3	59.7	347
PZA03198.3	m348	3	60.5	348
PHM15449.10	m349	3	60.8	349
PZA00413.20/18	m350	3	60.8	350
PZA02299.16	m351	3	61.2	351
PZA00363.7	m352	3	61.8	352
PZD00016.4	m353	3	62.4	353
PZD00015.5	m354	3	62.4	354
PZB02002.1	m355	3	62.4	355
PHM1745.16	m356	3	63.8	356
PZA02474.1	m357	3	63.9	357
PZA00920.1	m358	3	64.1	358
PHM890.20	m359	3	65.2	359
PZB02044.1	m360	3	65.4	360
PZB02122.1	m361	3	65.5	361
PZA01934.6	m362	3	67.2	362
PHM4955.12	m363	3	67.2	363
PZA00827.1	m364	3	68.9	364
PZA00948.1	m365	3	70.1	365
PZB02179.1	m366	3	70.6	366
PZA00828.2	m367	3	70.6	367
PHM9914.11	m368	3	72.9	368
PZA00667.2	m369	3	74.3	369
PZA01396.1	m370	3	75.9	370
PHM4621.57	m371	3	77	371
PZA00186.4	m372	3	77	372
PHM2885.31	m373	3	77.4	373
PZA03073.28/26	m374	3	79.3	374
PHM1959.26	m375	3	79.3	375
PZD00027.2	m376	3	80.8	376
PZA02402.1	m377	3	81	377
PZA03032.19	m378	3	82.1	378
PZA00783.1	m379	3	82.3	379
PZA01726.1	m380	3	84	380
PZA02212.1	m381	3	84.6	381
PZA01962.12	m382	3	90	382
PHM17210.5	m383	3	90	383
PZA02654.3	m384	3	90.1	384
PHM1675.29	m385	3	92.6	385
PZA03733.1	m386	3	92.6	386
PZA03735.1	m387	3	92.6	387
PZA03191.1/4	m388	3	96.7	388
zb27.1	m389	3	96.7	389
PZA03647.1	m390	3	96.9	390
PZA00494.2	m391	3	97.8	391
PZA01228.2	m392	3	100.1	392
PHM824.17	m393	3	100.5	393
PZA03743.1	m394	3	100.6	394
PZA03744.1	m395	3	100.6	395
PHM13673.53	m396	3	100.8	396
PZA03255.1	m397	3	101.4	397
PZB01109.1	m398	3	103	398
PZA01035.1	m399	3	103.2	399
PZA00308.24	m400	3	103.7	400
PZA01457.1	m401	3	104	401
PZA02122.9	m402	3	105	402
PZA01501.1	m403	3	106.3	403
PZA00892.5	m404	3	107.7	404
PZA03154.4	m405	3	109.2	405
PZA02733.1	m406	3	111.2	406
PZA00538.18/15	m407	3	115.8	407
PZA02516.1	m408	3	118.4	408
PZA02616.1	m409	3	120.7	409
PZB01457.1	m410	3	123.9	410
PZA03146.4	m411	3	127.7	411
sh2.21	m412	3	128.4	412
PZA00750.1	m413	3	129.8	413
PZA01154.1	m414	3	131.4	414
PHM3342.31	m415	3	131.4	415
PZA02665.2	m416	3	132.8	416
PZA01233.1	m417	3	132.8	417
PZA02514.1	m418	3	132.8	418
PZA02824.4	m419	3	133	419
PZA02668.2	m420	3	134.6	420
PHM2672.19	m421	3	136.8	421
PZA00219.7	m422	3	136.8	422
PZA03391.1	m423	3	136.8	423
PZA00402.1	m424	3	140.7	424
PZA00316.10	m425	3	145.1	425
PZA01688.3	m426	3	145.3	426
PHM3852.23	m427	3	145.3	427
PZA01360.3	m428	3	146	428
PZA02182.1	m429	3	146.8	429
PHM2423.33	m430	3	152.4	430
PZA00088.3	m431	3	154.7	431
PZA03227.1	m434	4	0.1	434
PHM1184.26	m435	4	7.2	435
PHM2438.28	m436	4	12.2	436
PHM3301.28	m437	4	19.4	437
PZA00436.7	m438	4	21.3	438
PZA00683.4	m439	4	22	439
PZA00975.1	m440	4	25.9	440
PZA02358.1	m441	4	31.6	441
PZA02138.1	m442	4	33.8	442
PZA01122.1	m443	4	33.9	443
PZA02385.6	m444	4	39.2	444
PHM8527.2	m445	4	40.4	445
PZA00139.4	m446	4	43.9	446
PZA01422.3	m447	4	47.7	447
PZA03048.18	m448	4	48.3	448
PZA02002.1	m449	4	49.4	449
PZA02457.1	m450	4	49.4	450
PHM15427.11	m451	4	52.1	451
PZA02705.1	m452	4	52.1	452
PZA01106.3	m453	4	52.8	453
PHM13623.14	m454	4	52.8	454
PZA01713.4	m455	4	52.8	455
PHM5572.19	m456	4	52.8	456
PZA00541.1	m457	4	52.8	457
PZA03247.1	m458	4	52.8	458
PZA03385.1	m459	4	53.4	459
PZA01751.2	m460	4	53.7	460
PZA00445.22	m461	4	55.2	461
PZA01759.1	m462	4	55.4	462
PHM14055.6	m463	4	55.4	463
PZA00726.8/10	m464	4	55.4	464
PHM1307.11	m465	4	55.4	465
bt2.7/4	m466	4	55.8	466
PZA03254.1	m467	4	56	467
PZA03587.1	m468	4	56	468
PZA03597.1	m469	4	56.1	469
PZA03270.2	m470	4	56.3	470
PZA00218.1	m471	4	56.4	471
PZA02767.1	m472	4	56.5	472
PZA03564.1	m473	4	57	473
PZA03203.2	m474	4	57.4	474
PZA00104.1	m475	4	57.7	475
PZA03231.1	m476	4	57.9	476
PZB00093.7	m477	4	58.3	477
PZA03409.1	m478	4	58.6	478
PZA00704.1	m479	4	58.6	479
fea2.3	m480	4	58.8	480
PZA02027.1	m481	4	58.8	481
PZA03459.1	m482	4	58.9	482
PZA02147.1	m483	4	60.6	483
PZA03152.3	m484	4	61.8	484
PZA02982.7	m485	4	61.8	485
PZA02992.15	m486	4	62	486
PZA00057.2	m487	4	65.9	487
PZA01926.1	m488	4	69.8	488
PZA03116.1	m489	4	75.3	489
PZA00453.2	m490	4	76.2	490
PZA01289.1	m491	4	77.2	491
PHM3155.14	m492	4	78.4	492
PZA00271.1	m493	4	80.6	493
PZA01477.3	m494	4	81.6	494
PZA01658.1	m495	4	81.7	495
PZA01681.1	m496	4	81.9	496
PZA03275.4/1	m497	4	85.2	497
PZA01187.1	m498	4	89.1	498
PZD00030.2	m499	4	90.7	499
PHM3637.14	m500	4	92.7	500
PZA01976.9	m501	4	92.8	501
PZA02194.1	m502	4	93.2	502
PZA02289.2	m503	4	93.2	503
PZA01766.1	m504	4	97.9	504
PZA01954.1	m505	4	98.3	505
PZA00941.2	m506	4	100.5	506
PZA00344.10	m507	4	101.3	507
PZB01461.1	m508	4	102.6	508
PZA00332.5	m509	4	102.9	509
PHM4348.16	m510	4	105	510
PZA00193.2	m511	4	105.4	511
PZA01790.1	m512	4	106.7	512
PZA03205.1	m513	4	107	513
PZA01810.2	m514	4	107.4	514
PZA01566.1	m515	4	107.9	515
PZA02421.1	m516	4	108.1	516
PZA02614.2	m517	4	108.3	517
PZA02779.1	m518	4	108.7	518
PZA01332.2	m519	4	110.1	519
PZA03081.1	m520	4	110.4	520
PZB01021.1	m521	4	110.6	521
PZA02479.1	m522	4	111.3	522
PZA00155.1	m523	4	111.5	523
PZA03155.3	m524	4	112.2	524
PZA00636.7	m525	4	112.5	525
PZA01367.2	m526	4	112.5	526
PZA00878.2	m527	4	112.5	527
PZA00521.3	m528	4	115.2	528
PZA00694.6	m529	4	116.1	529
PZA02151.3	m530	4	118.4	530
PZA00513.1	m531	4	118.9	531
PHM5599.20	m532	4	119.6	532
PZA02585.2	m533	4	119.8	533
PHM5665.26	m534	4	124.5	534
PZA00529.4	m535	4	124.5	535
PHM2100.21	m536	4	126.9	536
PZA03322.5/3	m537	4	128.1	537
PHM4125.11	m538	4	129.3	538
PZA03598.1	m539	4	135.6	539
PZA01905.12	m540	4	136.6	540
PZA02239.12	m541	4	138.1	541
PZA00682.17/2	m542	4	139.7	542
PZA02367.1	m545	5	0.1	545
PZA01983.1	m546	5	0.2	546
PZA00818.1	m547	5	0.6	547
PZA00191.5	m548	5	3.5	548
PZA01438.1	m549	5	7.2	549
PZA02316.22	m550	5	9.1	550
PHM5359.10	m551	5	10.1	551
PZA01570.1	m552	5	10.9	552
PHM13122.43	m553	5	13.3	553
PZA02653.12	m554	5	22.1	554
PZA02462.1	m555	5	25.4	555
PZB00054.3	m556	5	26	556
PZA02753.1	m557	5	27.5	557
PHM3137.17	m558	5	28.4	558
PZB00094.1	m559	5	30.2	559
PZA02029.21	m560	5	30.3	560
PZA01371.1	m561	5	30.3	561
PZA01925.1	m562	5	30.4	562
PZA00865.1	m563	5	30.8	563
PZB00079.4	m564	5	36.5	564
PZA01284.6	m565	5	37.9	565
PZA03092.7	m566	5	37.9	566
PZA00112.5	m567	5	41.5	567
PZA00985.1	m568	5	42.7	568
PZA01327.1	m569	5	45.4	569
PZA03578.1	m570	5	47	570
PZA01523.1	m571	5	47	571
PZA00517.7	m572	5	49	572
PZA03226.3	m573	5	50.8	573
PZA03274.4	m574	5	50.8	574
PZA02792.26/25	m575	5	51.8	575
PZA01427.1	m576	5	53.6	576
PHM565.31	m577	5	53.9	577
PZA00934.2	m578	5	56.1	578
PZA02113.1	m579	5	56.2	579
PZA00801.1	m580	5	57.3	580
PZB00869.4	m581	5	57.5	581
PZA01563.1	m582	5	57.6	582
PHM4647.8	m583	5	57.6	583
PZA00499.3	m584	5	58	584
PHM16854.3	m585	5	58	585
PZA00981.3	m586	5	58.3	586
PHM3691.18	m587	5	58.3	587
PZA00996.1	m588	5	58.3	588
PZA01530.1	m589	5	58.3	589
PHM12992.5	m590	5	58.4	590
PZA02207.1	m591	5	60.6	591
PZA00805.1	m592	5	62.3	592
PZA00522.12/7	m593	5	62.4	593
PZA01804.1	m594	5	62.4	594
PZA00222.7	m595	5	62.6	595
PHM1870.20	m596	5	63	596
PZA03451.5	m597	5	63	597
PZA02676.2	m598	5	63.2	598
PZB01115.3	m599	5	63.5	599
PHM3171.5	m600	5	63.6	600
PZB00232.2	m601	5	64	601
PZA01050.1	m602	5	64	602
PHM4165.14	m603	5	64.4	603
PZB01112.1	m604	5	65	604
PZA01349.2	m605	5	65.4	605
PZA02525.1	m606	5	65.5	606
PZA03677.1	m607	5	65.9	607
PHM5798.39	m608	5	65.9	608
PZA01303.1	m609	5	66	609
PZA00261.6	m610	5	66.8	610
PZA02862.3	m611	5	66.8	611
PZA02818.6	m612	5	67.5	612
PZA01779.1	m613	5	68.1	613
PZA00273.5	m614	5	68.7	614
PZA01693.1	m615	5	68.7	615
PZA03049.24	m616	5	69.5	616
PZA00643.13	m617	5	69.7	617
PZA00881.1	m618	5	70	618
PZA02164.16	m619	5	70	619
PZA01365.1	m620	5	71.3	620
PZA00067.10	m621	5	72.5	621
PZB01017.1	m622	5	74.5	622
PZA01608.1	m623	5	74.8	623
PZA01796.1	m624	5	75.6	624
PZA00148.3	m625	5	76.9	625
PZA02981.2	m626	5	78.4	626
ae1.8/7	m627	5	79.7	627
PZA01763.2	m628	5	79.8	628
PZA02641.2	m629	5	80.7	629
PZA03536.1	m630	5	80.7	630
PZA01294.2/1	m631	5	80.7	631
PZA00255.14	m632	5	81.7	632
PZA02040.2	m633	5	83.3	633
PZA00300.14	m634	5	83.4	634
PZA00987.1	m635	5	84	635
PZA01410.1	m636	5	84.1	636
PZA03717.1	m637	5	87.2	637
PZA03714.1	m638	5	87.2	638
PZA01304.1	m639	5	89.1	639
PHM1899.157	m640	5	89.1	640
PZA02633.4	m641	5	90.2	641
PZA02408.2	m642	5	90.6	642
PZA02209.2	m643	5	90.6	643
PZA02356.7	m644	5	90.6	644
PHM5296.6	m645	5	90.6	645
PZA03324.1	m646	5	90.8	646
PZA01575.1	m647	5	91.1	647
PZA03452.6	m648	5	91.9	648
PZA03172.3	m649	5	98.2	649
PZA02383.1	m650	5	98.8	650
PZA03317.1	m651	5	99.3	651
PZA02751.1	m652	5	99.5	652
PZA03320.6	m653	5	99.7	653
PZA00352.23	m654	5	100.2	654
PZA02426.1	m655	5	101.2	655
PZA02411.3	m656	5	101.5	656
PHM532.23	m657	5	101.9	657
PZA00652.17	m658	5	106.2	658
PZA03024.16	m659	5	106.4	659
PZA01142.4	m660	5	107	660
PZA02820.17	m661	5	108.8	661
PZA01265.1	m662	5	109	662
PZB00765.1	m663	5	110.1	663
PZA02060.1	m664	5	110.2	664
PZA02513.1	m665	5	110.3	665
PZA02667.1	m666	5	110.7	666
PZA00395.2	m667	5	110.9	667
PHM3512.186	m668	5	112	668
PZA00963.3	m669	5	114	669
PZA00980.1	m670	5	114.3	670
PZA02068.1	m671	5	115.1	671
PZA00545.26	m672	5	123.1	672
PZA02015.11	m673	5	124.9	673
PZA03167.5	m674	5	125.2	674
PZA01259.1	m675	5	126.4	675
PZA01680.3	m676	5	127.2	676
PZA00836.1	m677	5	132.6	677
PZA01140.1	m678	5	137	678
PZA02390.1	m679	5	138	679
PZA02480.1	m680	5	152.3	680
PZA02769.1	m681	5	153.3	681
PZA00158.2	m684	6	5.1	684
PZA03047.12	m685	6	6.9	685
PZA00440.15/1	m686	6	7.1	686
PZA02948.24	m687	6	7.8	687
PZA03063.21	m688	6	7.8	688
PZA01901.1	m689	6	8.1	689
PZA01509.1	m690	6	8.2	690
PZA03120.1	m691	6	8.7	691
PZA01527.1	m692	6	8.8	692
PZA01425.2	m693	6	10.7	693
PZA00355.2	m694	6	11.1	694
PZA00427.3	m695	6	11.1	695
PZA00543.12	m696	6	11.3	696
PZA03069.8/4	m697	6	11.7	697
PZA02606.1	m698	6	11.8	698
PZD00072.2	m699	6	12.4	699
PZB01009.2/1	m700	6	12.9	700
PHM2551.31	m701	6	13.1	701
PZA00006.17	m702	6	13.1	702
PHM8909.12	m703	6	18.6	703
PZA00214.1	m704	6	18.6	704
PZA03488.1	m705	6	22.1	705
PZA00942.2	m706	6	27.8	706
PZB01658.1	m707	6	28.7	707
PZA03461.1	m708	6	33.4	708
PZA01029.1	m709	6	41.5	709
PZA02048.2	m710	6	41.5	710
PZA02396.14	m711	6	41.5	711
PZA01589.2	m712	6	42.1	712
PZA01736.1	m713	6	43.4	713
PZA00382.17	m714	6	43.7	714
PZA01055.1	m715	6	44.4	715
lac1.3	m716	6	44.4	716
PZA00571.1	m717	6	44.6	717
PZA01729.1	m718	6	45.7	718
PHM13020.10	m719	6	45.7	719
PZA00473.5	m720	6	45.9	720
PZA01591.1	m721	6	46.3	721
PZA01552.1	m722	6	48	722
PZA01618.2	m723	6	48	723
PZB00414.2	m724	6	50	724
PZA01884.1	m725	6	50.7	725
PZA00357.19	m726	6	52.5	726
PZA02262.3	m727	6	52.5	727
PZA02328.5	m728	6	53.1	728
PZA02187.1/2	m729	6	54	729
PZA02478.7	m730	6	54.7	730
PZA02673.1	m731	6	55.7	731
PZA02148.1	m732	6	56.3	732
PZB00942.1	m733	6	56.6	733
PZB01308.1	m734	6	56.6	734
PZA03102.9	m735	6	57.5	735
PZA02247.1	m736	6	58.2	736
PHM11985.27	m737	6	59.2	737
PZA01144.1	m738	6	59.5	738
PZA01342.2	m739	6	61.4	739
PZA02436.1	m740	6	61.8	740
PZA01672.1	m741	6	70.4	741
PZA01462.1	m742	6	72.3	742
PZA03027.12	m743	6	75.1	743
PHM5794.13	m744	6	75.8	744
PZA00223.4	m745	6	75.8	745
PHM4748.16	m746	6	78.6	746
PZB01569.7	m747	6	86.2	747
PHM4503.25	m748	6	86.5	748
PZA00266.7	m749	6	86.7	749
PZA01468.1	m750	6	86.8	750
PHM7922.8	m751	6	94	751
PZA00889.2	m752	6	94.1	752
PZA00821.1	m753	6	95.7	753
PZA02688.2	m754	6	96.4	754
PZB01222.1	m755	6	97.3	755
PZA02141.1	m756	6	101	756
PZA00910.1	m757	6	106.6	757
PZA01875.1	m758	6	108.2	758
PHM4468.13	m759	6	108.3	759
PZA02035.5	m762	7	7	762
PHM9241.13	m763	7	21.8	763
PHM3078.12	m764	7	26.3	764
PZA01909.1/2	m765	7	28.4	765
PZA02872.1	m766	7	39.9	766
PZA00256.27	m767	7	43.9	767
PHM4080.15	m768	7	44.7	768
PZA03624.1	m769	7	44.7	769
PZA03344.2	m770	7	45.8	770
PHM15501.9	m771	7	47.8	771
PZA00132.17	m772	7	48.1	772
PHM4353.31	m773	7	48.2	773
PZA03687.1	m774	7	48.4	774
PZA00084.2	m775	7	49.1	775
PZA01230.1	m776	7	49.1	776
PZA03723.1	m777	7	49.1	777
PZA02612.1	m778	7	49.1	778
PZA01936.4	m779	7	49.1	779
PZA03363.1	m780	7	49.1	780
PZA01445.1	m781	7	49.1	781
PZA01607.1	m782	7	49.2	782
PHM4818.15	m783	7	49.2	783
PHM12830.14	m784	7	49.2	784
PZA00418.2	m785	7	49.2	785
PHM904.21	m786	7	49.2	786
PZA03645.1	m787	7	49.4	787
PZA02291.1	m788	7	49.5	788
PZA01210.1/2	m789	7	49.5	789
PZA02018.1	m790	7	50	790
PZA01113.1	m791	7	50.2	791
PZA01933.3	m792	7	50.7	792
PZA02236.1	m793	7	51.2	793
PZA02365.7	m794	7	61.4	794
PZA00616.13	m795	7	63.2	795
PZA01690.7	m796	7	63.4	796
PZA01946.7	m797	7	63.7	797
PZA00986.1	m798	7	63.7	798
PZA02352.1	m799	7	64.9	799
PZA02643.1	m800	7	69.8	800
PZA01714.1	m801	7	69.8	801
PZA03583.1	m802	7	69.8	802
PZB00752.1	m803	7	71.2	803
PZD00054.1	m804	7	71.5	804
PZA01542.1	m805	7	72.2	805
PZA00740.3	m806	7	72.7	806
PZA00111.10	m807	7	72.7	807
PZA02449.13	m808	7	73.3	808
PZA02984.10	m809	7	73.4	809
PZA03728.1	m810	7	75.3	810
PZA03166.1	m811	7	76.2	811
PZA02854.13	m812	7	76.5	812
PHM9162.135	m813	7	76.5	813
PZA00405.7/6	m814	7	77	814
PHM16437.20	m815	7	81.1	815
PZA02722.1	m816	7	81.2	816
PZA03176.4	m817	7	89.4	817
PZA02260.2	m818	7	92.2	818
PHM112.8	m819	7	92.2	819
PZA02386.2	m820	7	95.2	820
PZA00795.1	m821	7	105.2	821
PZA02373.1	m822	7	110.7	822
PHM7898.10	m823	7	111.8	823
PZA02223.2	m824	7	112.2	824
PHM10225.15	m825	7	112.3	825
PZA01533.2	m826	7	112.7	826
PZA00505.6	m827	7	113.4	827
PZA01802.3	m828	7	114.6	828
PZA01414.1	m829	7	115.4	829
PZA01028.2	m830	7	117.6	830
PZA00386.4	m831	7	117.8	831
PZA00695.3	m832	7	120.4	832
PZB00605.1	m833	7	120.8	833
PZA01278.2	m834	7	121.1	834
PZA01744.1	m835	7	134	835
PZA00424.1	m836	7	134.1	836
PZA01044.1	m837	7	134.4	837
PZA02174.2	m840	8	9.8	840
PZA01600.2	m841	8	10.5	841
PZA01623.3	m842	8	14.8	842
PZA00368.1	m843	8	17.1	843
PZA00058.1	m844	8	17.6	844
PHM4711.14	m845	8	18.3	845
PZA00416.7	m846	8	20.7	846
PZA01601.1	m847	8	21.2	847
PZA03178.1	m848	8	29.8	848
PZA01691.1	m849	8	30.2	849
PHM9695.8	m850	8	32.1	850
PZA01951.1	m851	8	32.3	851
PZA01079.1	m852	8	36.4	852
PZA02955.3	m853	8	37.1	853
PZA01357.2	m854	8	39.3	854
PZA02528.1	m855	8	41.7	855
PZA02454.2	m856	8	42	856
PHM1978.111	m857	8	47.4	857
PHM6428.11	m858	8	48.6	858
PZA01186.1	m859	8	48.6	859
PZA00758.1	m860	8	49.9	860
PHM2350.17	m861	8	50	861
PZA01196.2	m862	8	50.6	862
PZA00498.5	m863	8	52.4	863
PZA01209.1	m864	8	52.4	864
PZA02203.1	m865	8	52.4	865
PZA00793.2	m866	8	52.7	866
PZA01960.1	m867	8	53	867
PZA00379.2	m868	8	53	868
PZA00717.15	m869	8	53	869
PZA01257.1	m870	8	53	870
PHM11114.7	m871	8	53.4	871
PZA01470.1	m872	8	53.9	872
PZA01301.1	m873	8	54.7	873
PZA01363.2	m874	8	54.7	874
PZA02522.1	m875	8	54.8	875
PZA01297.1	m876	8	54.8	876
PZA02683.1	m877	8	56	877
PHM3978.104	m878	8	57.5	878
PZA00908.2	m879	8	57.5	879
PZA03135.1	m880	8	57.7	880
PZA02019.1	m881	8	58	881
PHM4134.8	m882	8	59.7	882
PZA03579.1	m883	8	59.7	883
PZA00739.1	m884	8	59.7	884
PZA01972.14	m885	8	61.3	885
PZA02566.1	m886	8	61.5	886
PZA01072.1	m887	8	61.9	887
PZA03012.7	m888	8	62.3	888
PHM934.19	m889	8	63.3	889
PZA02748.3	m890	8	63.5	890
PZA03638.1	m891	8	64.1	891
PZA03639.1	m892	8	64.1	892
PZA03637.1	m893	8	64.1	893
PHM3993.28	m894	8	64.2	894
PZB02155.1	m895	8	66.9	895
PZA01038.1	m896	8	67.1	896
PHM10525.9/11	m897	8	67.3	897
PZA00118.1/5	m898	8	67.4	898
PZA03612.2/1	m899	8	68	899
PZA01049.1	m900	8	68	900
PHM5468.25	m901	8	68	901
PZA01787.1	m902	8	68	902
PHM14152.18	m903	8	69	903
PZA02033.1	m904	8	69.7	904
PHM4203.11	m905	8	69.7	905
PZA00770.1	m906	8	69.7	906
PHM448.23	m907	8	69.8	907
PZA00766.1	m908	8	69.8	908
PZA00090.1	m909	8	70.6	909
PZA02011.1	m910	8	71.6	910
PZA00429.1	m911	8	74.3	911
PZA03651.1	m912	8	76.1	912
PZA03650.1	m913	8	76.1	913
PHM4757.14	m914	8	80.2	914
PZA03182.5	m915	8	80.8	915
PZA00951.1	m916	8	81.6	916
PHM12749.13	m917	8	82	917
PHM15278.6	m918	8	82.3	918
PZA03698.1	m919	8	82.4	919
PZA01741.1	m920	8	82.6	920
PZA00838.2	m921	8	87.3	921
PHM3465.6	m922	8	88.2	922
PZA00706.16	m923	8	88.5	923
PHM15623.10	m924	8	88.5	924
PZB00811.1	m925	8	89.5	925
PZA00675.1	m926	8	91.3	926
PHM1834.47	m927	8	92.1	927
PZA02746.2	m928	8	94.1	928
PZA00460.3/8	m929	8	95.6	929
PZA00362.1	m930	8	96.5	930
PZA00020.5	m931	8	98.2	931
PZA01316.1	m932	8	99	932
PHM4786.9	m933	8	100.3	933
PZA00904.1	m934	8	103.7	934
PZA01964.29	m935	8	106.9	935
PHM14046.9	m936	8	117.5	936
PZA00189.23	m937	8	119	937
PHM14104.23	m938	8	123.2	938
PZA00760.1	m939	8	125	939
PHM2749.10	m940	8	127.4	940
PZA01290.1	m941	8	127.9	941
PHM5019.59	m942	8	127.9	942
PZA02281.3	m943	8	128.4	943
PZA00285.3	m946	9	12.6	946
PZA01799.1/2	m947	9	14.6	947
PHM1218.6	m948	9	18.6	948
sh1.12/11	m949	9	18.6	949
PZA01195.3	m950	9	18.7	950
PZA00466.1	m951	9	20.7	951
PZA01386.3	m952	9	21	952
PZA02344.1	m953	9	23.8	953
PHM5181.10	m954	9	26.8	954
PZA02702.1	m955	9	28.5	955
PZA03416.7	m956	9	30.4	956
PHM9374.5	m957	9	31.2	957
PZA00860.1	m958	9	32.6	958
PZA03058.22/21	m959	9	34.5	959
zb7.2	m960	9	38.9	960
PZB01042.2	m961	9	39.4	961
ZHD1.1	m962	9	39.4	962
PZB00540.3	m963	9	40	963
PZA01999.3	m964	9	40	964
PZB00544.2	m965	9	40	965
wx1.1	m966	9	40	966
PZB00547.3	m967	9	40	967
PZB01110.6	m968	9	41.8	968
PZA02648.2	m969	9	42.8	969
PZB00959.1	m970	9	44.5	970
PZA00693.3	m971	9	44.5	971
PZA03036.6	m972	9	44.6	972
PZA02878.13	m973	9	45.2	973
PZA03469.1	m974	9	45.3	974
PZA00589.10	m975	9	45.3	975
PZB00014.1	m976	9	45.4	976
PZA03057.3	m977	9	45.9	977
PZA00925.2	m978	9	45.9	978
PZA01791.2	m979	9	46.1	979
PZB00761.1	m980	9	46.3	980
PZA01861.1	m981	9	46.6	981
PZA01062.1	m982	9	47	982
PZA02545.1	m983	9	47	983
PZA03596.1	m984	9	47.2	984
PZA00947.1	m985	9	49.1	985
PZA01281.2	m986	9	49.1	986
PZB01899.1	m987	9	49.5	987
PZA00225.8	m988	9	51.9	988
PZA00152.1	m989	9	53.1	989
PZB01358.1	m990	9	53.1	990
PZA00015.5	m991	9	54	991
PZA03470.1	m992	9	54.7	992
PZA03235.1	m993	9	56.7	993
PZA02613.1	m994	9	57.3	994
PZA02325.4	m995	9	57.7	995
PZA01819.1	m996	9	58.1	996
PZA00840.1	m997	9	62	997
PZA00060.2	m998	9	62.2	998
PZA00213.19	m999	9	62.9	999
PHM3330.25	m1000	9	63.3	1000
PHM4905.6	m1001	9	64.3	1001
PZA01866.1	m1002	9	64.3	1002
PZA02397.1	m1003	9	64.5	1003
PZA02111.1	m1004	9	65.4	1004
PZA03670.1	m1005	9	65.5	1005
PZA03671.1	m1006	9	65.5	1006
PZA02235.14	m1007	9	67	1007
PZA01096.1	m1008	9	69.4	1008
PHM1766.1	m1009	9	74	1009
PZA02252.2	m1010	9	74.2	1010
PZA01369.1	m1011	9	85.6	1011
PHM816.29	m1012	9	87.3	1012
PHM11226.13	m1013	9	87.8	1013
PZB00221.3	m1014	9	87.9	1014
PZD00055.1	m1015	9	87.9	1015
PZA02197.1	m1016	9	88.4	1016
PZA00323.3	m1017	9	88.5	1017
PHM4604.18	m1018	9	89.3	1018
PZA01715.1/2	m1019	9	89.4	1019
PZA00511.3	m1020	9	89.8	1020
PZA02381.1	m1021	9	93.5	1021
PZA00912.2	m1022	9	94.8	1022
PHM4303.16	m1023	9	98.2	1023
PZA00832.1	m1024	9	101.2	1024
PHM15445.25	m1025	9	101.2	1025
PZA00708.3	m1026	9	103	1026
PHM1911.173	m1027	9	107.5	1027
PHM13681.12	m1028	9	107.6	1028
PZA02221.20	m1031	10	0.2	1031
PZA01313.2	m1032	10	5.9	1032
PHM3631.47	m1033	10	8.9	1033
PZA02095.10	m1034	10	15.2	1034
PHM2828.83	m1035	10	21.3	1035
PHM3765.7	m1036	10	24	1036
PZA01883.2	m1037	10	24.8	1037
PZA01451.1	m1038	10	25	1038
PZB01301.5	m1039	10	26.8	1039
PHM15331.16	m1040	10	28.5	1040
PZA00463.3	m1041	10	31	1041
PZA01642.1	m1042	10	32.4	1042
PHM3896.9	m1043	10	32.4	1043
PZA02961.6	m1044	10	33.3	1044
PHM3922.32	m1045	10	33.8	1045
PZA00079.1	m1046	10	33.9	1046
PZA02470.2	m1047	10	33.9	1047
PZA02853.11	m1048	10	35.8	1048
PZD00033.3	m1049	10	36	1049
PZA03491.1	m1050	10	36.2	1050
PZA01597.1	m1051	10	36.5	1051
PZA00409.17	m1052	10	36.5	1052
PZA01677.1	m1053	10	36.9	1053
PZA02941.7	m1054	10	36.9	1054
PZA00933.3	m1055	10	36.9	1055
PHM2770.19	m1056	10	36.9	1056
PZA01877.2	m1057	10	38.6	1057
PZB00409.6	m1058	10	40.1	1058
PZA00337.4	m1059	10	40.6	1059
PHM12990.15	m1060	10	40.8	1060
PZA00814.1	m1061	10	41.1	1061
PZA01619.1	m1062	10	41.9	1062
PZA00048.1	m1063	10	42.9	1063
PZA00400.3	m1064	10	43	1064
PZA02398.2	m1065	10	43.4	1065
PHM537.22	m1066	10	43.4	1066
PHM12625.18	m1067	10	43.8	1067
PHM18195.6	m1068	10	43.8	1068
PZA00444.1	m1069	10	43.8	1069
PZA01292.1	m1070	10	44.3	1070
PZA01919.2	m1071	10	44.7	1071
PZA02128.3	m1072	10	44.8	1072
PZA01089.1	m1073	10	46.7	1073
PHM4341.42	m1074	10	46.7	1074
PZA02219.2	m1075	10	47.1	1075
PHM13687.14	m1076	10	47.1	1076
PZA01141.1	m1077	10	47.6	1077
PZA03713.1	m1078	10	48	1078
PZA03196.1	m1079	10	48.8	1079
PZA00866.2	m1080	10	49	1080
PZA01005.1	m1081	10	49.2	1081
PZA00647.9	m1082	10	52.2	1082
PZA01241.2	m1083	10	53.2	1083
PZA02320.1	m1084	10	56.1	1084
PZB01111.8	m1085	10	58.4	1085
PZA01456.2	m1086	10	61.6	1086
PHM18513.156	m1087	10	63	1087
PHM15868.56	m1088	10	64.5	1088
PZA02663.1	m1089	10	64.8	1089
PZA01995.2	m1090	10	69.2	1090
PZA03603.1	m1091	10	75.4	1091
PZA03605.1	m1092	10	75.4	1092
PZA03604.1	m1093	10	75.4	1093
PZA03606.1	m1094	10	75.4	1094
PZA03607.1	m1095	10	75.4	1095
PZA00130.9	m1096	10	80.8	1096
PZA02969.9	m1097	10	81.3	1097
PZA02049.1	m1098	10	81.6	1098
PZA00007.1	m1099	10	82.1	1099
PHM5435.25	m1100	10	82.2	1100
PZA01073.1	m1101	10	83.2	1101
PZA02167.2	m1102	10	85.3	1102
PZA01001.2	m1103	10	91	1103
PZA02578.1	m1104	10	91.2	1104
PZA00062.4	m1105	10	93.7	1105
