# Supplementary material for: Genotype to Phenotype Maps: Multiple Input Abiotic Signals Combine to Produce Growth Effects via Attenuating Signaling Interactions in Maize
Source: G3 (Bethesda). 2013 Oct 18;3(12):2195–204. doi: 10.1534/g3.113.008573 (PMC3852382; doi:10.1534/g3.113.008573)
Supplement: Supporting Information [file supp_g3.113.008573_FileS5.csv]

treatment	random_number	line	replicate	root_biomass__g_	shoot_biomass__g_	before_plant_height__cm_	after_plant_height__cm_	flag_to_remove
B	445	Z005E0001	B	13.8	6.3	17	38
B	306	Z005E0001	C	9.7	6.1	17.2	40
B	291	Z005E0001	B	7.3	8.1	29	62
C	445	Z005E0001	B	11	6.3	19	45
C	306	Z005E0001	C	10.2	6.2	16.3	45
C	4	Z005E0001	A	1.2	7.1	24	60
D	437	Z005E0001	A	9.7	6	18	38
D	445	Z005E0001	B	7.1	5.8	15.5	31
D	306	Z005E0001	C	9.6	6	18	35
D	291	Z005E0001	B	9.6	8.3	35	56
U	437	Z005E0001	A	7.4	6.3	13.5	41
U	445	Z005E0001	B	7.6	6.2	15	44
U	306	Z005E0001	C	8.8	6.5	17.2	44
U	4	Z005E0001	A	1.4	6	23	53
U	291	Z005E0001	B	5.4	8.6	37	60
B	731	Z005E0003	A	9.2	6.3	17.2	49
B	229	Z005E0003	B	8.3	6.4	17.5	45
B	519	Z005E0003	C	6.6	6	19	35
B	364	Z005E0003	B	4.9	8.4	36	61
B	590	Z005E0003	A	3.3	7.1	25	44
C	731	Z005E0003	A	10.3	7.1	19
C	229	Z005E0003	B	5.8	6.8	18	56
C	519	Z005E0003	C	7.2	7	20.5	56
C	364	Z005E0003	B	6.2	8.6	37	62
C	590	Z005E0003	A	3.8	8.6	37	61
D	731	Z005E0003	A	4	6.3	18	43
D	229	Z005E0003	B	10.4	6.3	21	48
D	519	Z005E0003	C	4.2	6.5	20
D	364	Z005E0003	B	3.6	7.2	30	56
D	590	Z005E0003	A	3.6	8.2	27	58
U	731	Z005E0003	A	5.8	7.3	20	51
U	229	Z005E0003	B	8.5	6.6	20	52
U	519	Z005E0003	C	5.5	6.4	18	44
U	364	Z005E0003	B	2.6	7.4	38	61
U	590	Z005E0003	A	2.5	8.3	38	60
B	524	Z005E0004	A	8.4	6.2	18	43
B	2	Z005E0004	B	4.7		18	41
B	495	Z005E0004	C	8.7	6.5	19	41
B	196	Z005E0004	B	12.1	8.1	35	66
B	286	Z005E0004	A	13.5	8.5	29	70
C	524	Z005E0004	A	9.2	7.5	19.5	55
C	2	Z005E0004	B	11.5	7.1	19.5	55
C	495	Z005E0004	C	10.8	7.2	18	49
C	286	Z005E0004	A	2.7	7.8	33	64
D	524	Z005E0004	A	3.8	6.8	21.5
D	2	Z005E0004	B	2.4	6.2	20.5	42
D	495	Z005E0004	C	3.7	6.7	22	37
D	196	Z005E0004	B	7	8	33	63
D	286	Z005E0004	A	4.9	6.7	24	60
U	524	Z005E0004	A	12.1	7.1	19.5	56
U	2	Z005E0004	B	9.1	6.7	21	48
U	495	Z005E0004	C	12.1	6.6	17	42
U	196	Z005E0004	B	5.5	8.2	37	61
U	286	Z005E0004	A	3.4	8.5	36	90
B	554	Z005E0005	A	11.1	6.2	18	46
B	456	Z005E0005	B	11.4	6.1	17.5	42
B	226	Z005E0005	C	9.9	6.6	18	40
B	191	Z005E0005	A	9.5	7.7	31	53
B	462	Z005E0005	B	5.2	8.5	37	63
C	554	Z005E0005	A	8.8	6.7	19.3	49
C	456	Z005E0005	B	11.5	6.9	19.5	56
C	226	Z005E0005	C	2.8	6	13.5	40
C	191	Z005E0005	A	2.5	7.5	24	52
C	462	Z005E0005	B	2	6.8	25	54
D	554	Z005E0005	A	5.1	6.1	19
D	456	Z005E0005	B	5.8	5.7	15	31
D	226	Z005E0005	C	11.4	6.4	18	41
D	191	Z005E0005	A	4	7.2	33	54
U	554	Z005E0005	A	9.6	7.5	20.2	56
U	456	Z005E0005	B	4.2	5.8	18.2	29
U	226	Z005E0005	C	9.4	6.6	18.5	56
U	191	Z005E0005	A	3	7.3		58
U	462	Z005E0005	B	4.3	7.2	33	54
B	549	Z005E0006	A	10	6.4	20	46
B	103	Z005E0006	B	4.6	6.3	20	41
B	778	Z005E0006	C	11	6.2	16	45
B	39	Z005E0006	B	5.3	7.2	27	53
B	104	Z005E0006	A	8.9	7.1	25	56
C	549	Z005E0006	A	6.2	6.6	19.3	51
C	103	Z005E0006	B	11.1	7	22	46
C	778	Z005E0006	C	10.3	6.8	20
C	39	Z005E0006	B	3.6	7.4	30	54
D	549	Z005E0006	A	5.4	6.3	21.5
D	103	Z005E0006	B	7.7	5.9	16.5	39
D	778	Z005E0006	C	4.7	6.4	21	42
D	39	Z005E0006	B	6.5	7.8	37	56
U	549	Z005E0006	A	13.7	6.9	20.6	55
U	103	Z005E0006	B	6.9	6.4	19.5
U	778	Z005E0006	C	10.7	6.7	19.5	46
U	39	Z005E0006	B	7.5	7.2	33	59
U	104	Z005E0006	A	5.3	6.7	26	55
B	635	Z005E0007	A	8.7	6.5	20	50
B	158	Z005E0007	B	5.6	6.2	20	38
B	324	Z005E0007	C	7.4	5.9	16	39
B	105	Z005E0007	A	6.5	8.3	45	62
B	542	Z005E0007	B	4.1	7.6	35	58
C	635	Z005E0007	A	6	6.1	15	41
C	158	Z005E0007	B	5.3	6.5	21	50
C	324	Z005E0007	C	10.3	6.6	17	54
C	542	Z005E0007	B	4.5	7.7	39	54
D	635	Z005E0007	A	3	6.1	17.5	39
D	158	Z005E0007	B	7	6.4	19
D	324	Z005E0007	C	10.3	6.2	18.5	40
D	105	Z005E0007	A	6.2	8.5	38	66
D	542	Z005E0007	B	2.9	7.7	37	59
U	635	Z005E0007	A	7.6	7.1	16.5	51
U	158	Z005E0007	B	7.7	6.5	18.3	47
U	324	Z005E0007	C	7.7	6.4	17	45
U	105	Z005E0007	A	6.2	7.6	37	60
U	542	Z005E0007	B	1.7	7.9	39	75
B	325	Z005E0008	A	7.4	6.1	15	42
B	439	Z005E0008	B	6.5	6	19	41
B	14	Z005E0008	C	3.1	5.7	16	39
B	90	Z005E0008	A	11.4	8	33	64
B	519	Z005E0008	B	3.1	7.7	33	61
C	325	Z005E0008	A	12.3	6.5	17	43
C	439	Z005E0008	B		6.9	17.5	50
C	14	Z005E0008	C	6.2	6.1	17.5	41
C	90	Z005E0008	A	2.3	8.2	35	67
D	325	Z005E0008	A	9.8	6.2	19.5	46
D	439	Z005E0008	B	8	6.1		35
D	14	Z005E0008	C	6.5	6.2	18	40
D	90	Z005E0008	A	5.4	7.3	34	60
D	519	Z005E0008	B	4	8	34	72
U	325	Z005E0008	A	6.5	6.5	18	51
U	439	Z005E0008	B	9.1	6.8	18.5	55
U	14	Z005E0008	C	8.1	6.2	18	49
U	519	Z005E0008	B	1.3	6.6	33	50
B	783	Z005E0009	B	8.3	5.9	16	31
B	285	Z005E0009	C	9.5	6.4	20.2	40
B	418	Z005E0009	B	11.5	8.9	35	62
B	572	Z005E0009	A	3.9	7.5	40	56
C	128	Z005E0009	A	7.1	6.6	20	51
C	783	Z005E0009	B	18.6	7.2	21
C	285	Z005E0009	C	8.3	6.7	20.5	56
C	418	Z005E0009	B	6.5	8.4	37	63
C	572	Z005E0009	A	4.3	9.2	41	66
D	128	Z005E0009	A	5.1	6.4	20.8	39
D	783	Z005E0009	B	4.9	6.8	20	48
D	285	Z005E0009	C	5.6	6.5	19.3	41
D	418	Z005E0009	B	11	7.2	40	61
D	572	Z005E0009	A	6.2	8.1	38	62
U	128	Z005E0009	A	6.4	6.6	20.3	52
U	783	Z005E0009	B	8.4	7.5	20.5	65
U	285	Z005E0009	C	5	6.1	15.5	44
U	418	Z005E0009	B	3.2	7.9	36	67
U	572	Z005E0009	A	2.3	8.3	41	71
B	593	Z005E0010	A	8.5	6	17	42
B	225	Z005E0010	B	6.6	6.4	17	41
B	830	Z005E0010	C	8.5	6.1	14.5	43
B	201	Z005E0010	A	6.2	8.6	36	64
B	563	Z005E0010	B	3.1	8	32	59
C	593	Z005E0010	A	8.2	6.7	15	44
C	225	Z005E0010	B	3.7	6.3	16	41
C	830	Z005E0010	C	8.2	6.7	19
C	201	Z005E0010	A	2.2	9.1	35	67
C	563	Z005E0010	B	2.9	8.1	33	64
D	593	Z005E0010	A	5.4	6.2	16.5	43
D	225	Z005E0010	B	9.2	6.3	18	37
D	830	Z005E0010	C	4.7	6.4	19	42
D	201	Z005E0010	A	6.4	7.8	34	60
D	563	Z005E0010	B	3.4	8.4	35	62
U	593	Z005E0010	A	10.7	6.9	16	55
U	225	Z005E0010	B	4.9	6.4	14	50
U	830	Z005E0010	C	3.7	6.8	16.5	56
U	201	Z005E0010	A	5.3	7.8	39	64
U	563	Z005E0010	B	1.7	7.1	34	62
B	579	Z005E0011	A	13	6.4	18	40
B	683	Z005E0011	B	9.8	6.2	15	37
B	35	Z005E0011	B	6.4	8.8	30	58
B	513	Z005E0011	A	1	5.9	20	48
C	683	Z005E0011	B	11.9	7	22	55
C	35	Z005E0011	B	4.3		33	60
D	579	Z005E0011	A	4	6.3	18	36
D	513	Z005E0011	A	4.6	8.1	32	54
U	579	Z005E0011	A	6.1	6.5	17	42
U	513	Z005E0011	A	2.6	7.4	34	59
B	786	Z005E0012	A	8.8	6.5	18	55
B	38	Z005E0012	B	4.2	6.5	20.5	43
B	44	Z005E0012	C	3.3	6	17	37
B	115	Z005E0012	B	10.4	8.9	39	66
B	173	Z005E0012	A	6	7.5	32	61
C	786	Z005E0012	A	5.3	6.6	20
C	38	Z005E0012	B	8.6	7.3	19.3	51
C	44	Z005E0012	C	4.8	6.5	19.3	47
C	115	Z005E0012	B	1.8	7.6	32	63
C	173	Z005E0012	A	2.8	8.5	38	62
D	786	Z005E0012	A	3.8	6.2	19.5	39
D	38	Z005E0012	B	8	6.2	18	35
D	115	Z005E0012	B	21	8.5	46	56
D	173	Z005E0012	A	8.7	7.4	35	60
U	786	Z005E0012	A	8	7.7	19	47
U	38	Z005E0012	B	6	6.1	19	39
U	44	Z005E0012	C	2.6	6.3		48
U	115	Z005E0012	B	6	7.2	34	57
U	173	Z005E0012	A	5.3		33	54
B	170	Z005E0013	A	3.2	5.8	16	33
B	174	Z005E0013	B	8.7	6.1	18	36
B	591	Z005E0013	C	11.5	5.9	18	41
B	36	Z005E0013	A	6.3	8.3	34	56
B	94	Z005E0013	B	8.4	9	35	59
C	170	Z005E0013	A	7.1	6.5	17.5	47
C	174	Z005E0013	B	6.5	7	16	50
C	591	Z005E0013	C	5.9	6.8	18	51
C	36	Z005E0013	A	3.1	8.3	39	57
C	94	Z005E0013	B	3.2	8.7	37	59
D	170	Z005E0013	A	5.6	6.2	20	39
D	174	Z005E0013	B	5.9	6.2	19	37
D	591	Z005E0013	C	6.7	6.4	18	43
D	36	Z005E0013	A	5	7.6	34	60
D	94	Z005E0013	B	6	7.8	35	60
U	170	Z005E0013	A	5.5	6.3	19	49
U	174	Z005E0013	B	6.4	6.6	18	42
U	591	Z005E0013	C	7	7.3	18	54
U	36	Z005E0013	A	3.2	7	34	54
U	94	Z005E0013	B	4.7	6.9	32	54
B	59	Z005E0014	A	3.3	6.2	18	36
B	271	Z005E0014	B	6.6	6	18.5	39
B	27	Z005E0014	C	3.3	6.2	16.5	35
B	290	Z005E0014	B	5.6	7.4	30	51
B	551	Z005E0014	A	3.3	7.9	39	57
C	59	Z005E0014	A	6.3	6.7	18	53
C	271	Z005E0014	B	6.5	7.1	17	48
C	27	Z005E0014	C	8.6	6.7	18	48
C	290	Z005E0014	B	4.9	8.6	35	59
C	551	Z005E0014	A	4.6	8.7	33	60
D	59	Z005E0014	A	8.9	6.1	18	33
D	271	Z005E0014	B	5.3	6.1	16	38
D	27	Z005E0014	C	7.1	6.3	16.5	35
D	290	Z005E0014	B	7.2	7.8	33	54
D	551	Z005E0014	A	3	7.6	34	58
U	271	Z005E0014	B	6.6	6.3	17.5	49
U	27	Z005E0014	C	8.2	6.7	16	49
U	290	Z005E0014	B	4.4	8.1	33	61
U	551	Z005E0014	A	3.3	8.1	7.3	54
B	270	Z005E0015	A	6.6	6.1	15.2	36
B	13	Z005E0015	B	2.7	6	18	36
B	219	Z005E0015	C	1.2	5.2	11	24
B	402	Z005E0015	A	3.9	7.5	30	61
C	270	Z005E0015	A	6.2	6.5	17	48
C	13	Z005E0015	B	5.3	6.6	19	56
C	72	Z005E0015	B	2.9	8.8	34	69
C	402	Z005E0015	A	5.5	8.5	33	66
D	270	Z005E0015	A	4.8	6.2	19	41
D	13	Z005E0015	B	6.5	6.2	17	37
D	72	Z005E0015	B	4.5	7.3	32	60
D	402	Z005E0015	A	3.9	7.9	35	60
U	270	Z005E0015	A	5.5	6.1	17	53
U	13	Z005E0015	B	5	6.4	16	48
U	219	Z005E0015	C	3	6	15	41
U	72	Z005E0015	B	3.8	7.5	32	65
U	402	Z005E0015	A	2.3	7.7	33	61
B	154	Z005E0016	A	3.8	6	16	39
B	589	Z005E0016	B	9.8	6.3	15	41
B	705	Z005E0016	C	7.4	5.7	14	38
B	549	Z005E0016	B	1	6.4	20	48
C	154	Z005E0016	A	6.4	6.2	16	47
C	705	Z005E0016	C	5.2	6.6	16	47
C	549	Z005E0016	B	3.9	7.1	27	53
C	552	Z005E0016	A	4.4	8	33	64
D	154	Z005E0016	A	3.7	5.8	15.5	33
D	589	Z005E0016	B	4.2	6.2	15	41
D	705	Z005E0016	C	4.5	6.1	16	37
D	549	Z005E0016	B	2.7	7.3	33	58
D	552	Z005E0016	A	4.1	7.7	34	62
U	154	Z005E0016	A	5	6.2	17	49
U	589	Z005E0016	B	7.7	6.6	15	45
U	705	Z005E0016	C	5	5.9	15	36
U	549	Z005E0016	B	1.9	6.7	27	55
B	280	Z005E0017	A	7.4	6.3	21.5	40
B	202	Z005E0017	B	9.5	6.5	21.5	44
B	432	Z005E0017	C	9.6	6	19	30
B	499	Z005E0017	A	9.4	8.3	33	55
B	533	Z005E0017	B	3.9	8	31	55
C	280	Z005E0017	A	7.9	6.6	18	46
C	202	Z005E0017	B	7.3	7.5	23	50
C	432	Z005E0017	C	7.3	6.5	18	41
C	499	Z005E0017	A	7.2	8.2	35	62
D	280	Z005E0017	A	5	5.9	19	38
D	202	Z005E0017	B	5.8	6.5	23	40
D	432	Z005E0017	C	5.2	6.3	19	35
D	499	Z005E0017	A	3.6	8.7	35	62
D	533	Z005E0017	B	3.2	7.1	24	53
U	280	Z005E0017	A	5.4	6.1	20	44
U	202	Z005E0017	B	7.3	6.4	21.5	43
U	432	Z005E0017	C	9.9	6.6	21	50
U	499	Z005E0017	A	2.8	8	32	55
U	533	Z005E0017	B	2.5	7.5	34	60
B	754	Z005E0018	A	8.9	6.2	21	48
B	699	Z005E0018	B	8	5.8	19.5	39
B	296	Z005E0018	B	12.4	8.9	32	59
B	417	Z005E0018	A	6	8.6	32	60
C	754	Z005E0018	A	14.6	7.2	23
C	699	Z005E0018	B	12	7.1	21	48
C	385	Z005E0018	C	11.7	7.1	24
C	296	Z005E0018	B	5.3	9.4	36	63
C	417	Z005E0018	A	6	8.9	37	65
D	754	Z005E0018	A	5.2	6.3	25	45
D	699	Z005E0018	B		5.3	11	15
D	385	Z005E0018	C	7.8	6.3	21	44
D	296	Z005E0018	B	7.6	8.6	34	60
D	417	Z005E0018	A	5.9	8.5	35	60
U	754	Z005E0018	A	9.2	6.7	23	48
U	699	Z005E0018	B	8.2	6.6	25	41
U	385	Z005E0018	C	7.2	6.2	24	50
U	296	Z005E0018	B	5.5	7.6	32	55
U	417	Z005E0018	A	1.8	7	33	58
B	415	Z005E0019	A	10.6	5.8	21	37
B	123	Z005E0019	B	5.5	6	20	42
B	106	Z005E0019	C	4.4	6	22	38
B	285	Z005E0019	B	4.3	8.2	36	66
B	457	Z005E0019	A	5.3	7.6	35	65
C	415	Z005E0019	A	11.2	6.7	23	48
C	123	Z005E0019	B	9.3	6.5	22.5	51
C	106	Z005E0019	C	7.3	6.5	22	50
C	285	Z005E0019	B	3.7	8.3	37	70
C	457	Z005E0019	A	5.3	8.6	37	74
D	415	Z005E0019	A	7.2	6	21.3	35
D	123	Z005E0019	B	10	6	19	35
D	106	Z005E0019	C	9.5	6.1	21.5	41
D	285	Z005E0019	B	6.9	7.7	34	71
D	457	Z005E0019	A	3.6	8.4	35	64
U	415	Z005E0019	A	8.9	6.3	21	55
U	123	Z005E0019	B	9.5	7.1	20.5	54
U	106	Z005E0019	C	4.6	6.2	20	49
U	285	Z005E0019	B	4.1	7.6	34	64
U	457	Z005E0019	A	3.7	7.5	36	67
B	137	Z005E0020	A	4.3	6.1	23	41
B	667	Z005E0020	B	11.5	6.3	21	46
B	663	Z005E0020	C	11.6	6.3	20	33
B	490	Z005E0020	B	6.1	8.6	35	60
B	494	Z005E0020	A	10.7	8.7	32	63
C	137	Z005E0020	A	4.7	6.5	20
C	667	Z005E0020	B	7.2	6.9	21	54
C	663	Z005E0020	C	6.6	6.8	21	48
C	490	Z005E0020	B	5.9	9.4	37	66
C	494	Z005E0020	A	4.1	8.7		63
D	137	Z005E0020	A	5.7	5.9	20	39
D	667	Z005E0020	B	3.4	6	18	41
D	663	Z005E0020	C	4.7	6.7	19	44
D	490	Z005E0020	B	6.7	8.7	35	58
D	494	Z005E0020	A	4.1	8		54
U	137	Z005E0020	A	9.2	6.9	20	46
U	667	Z005E0020	B	7.4	6.7	21.5	54
U	663	Z005E0020	C	7.5	6.8	21	54
U	490	Z005E0020	B	2.6	7.7	37	55
U	494	Z005E0020	A	2.2	7.6	34	63
B	245	Z005E0021	A	3.8	5.3	15	21
B	766	Z005E0021	B	12.5	6.3	19	50
B	529	Z005E0021	C	6.7	5.9	14	38
B	497	Z005E0021	B	12.9	8.8	34	60
B	591	Z005E0021	A	4.6	7.4	34	51
C	245	Z005E0021	A	10	6.6	21	48
C	529	Z005E0021	C	7.6	6.7	20.3	51
C	497	Z005E0021	B	5.9	9	33	62
C	591	Z005E0021	A	6.5	8.6	33	61
D	245	Z005E0021	A	9.4	6.3	20	38
D	766	Z005E0021	B	4.4	6.4	20	43
D	529	Z005E0021	C	0.6	5.3	12
D	497	Z005E0021	B	3.6	8.1	34	59
D	591	Z005E0021	A	4.1	8	32	57
U	245	Z005E0021	A	16.5	7.3	20	47
U	766	Z005E0021	B	6.5	7.1	19	52
U	529	Z005E0021	C	7.6	6.7	19	53
U	497	Z005E0021	B	4	8.1	32	67
U	591	Z005E0021	A	3.9	8.3	32	63
B	785	Z005E0022	A	8.9	6.4	22	46
B	151	Z005E0022	B	4.5	5.7	21	40
B	142	Z005E0022	C	7.1	6	20	40
B	32	Z005E0022	B	7.6	8.5	39	58
B	480	Z005E0022	A	5	8.6	41	59
C	151	Z005E0022	B	12.1	7	26.5	53
C	32	Z005E0022	B	4.5		32	63
D	785	Z005E0022	A	2.4	6.3	24	45
D	151	Z005E0022	B	5	6.3	23.5	43
D	142	Z005E0022	C	8	6.2	23	42
D	32	Z005E0022	B	6.7	8.2	39	54
D	480	Z005E0022	A	19.2	10.3	42	61
U	785	Z005E0022	A	9.7	7	20	48
U	151	Z005E0022	B	8.4	6.6	24	48
U	142	Z005E0022	C	10	6.6	22	51
U	32	Z005E0022	B	6.2	7.6	39	56
B	156	Z005E0023	A	4.8	5.8	18	34
B	686	Z005E0023	B	7.6	5.9	20	42
B	845	Z005E0023	C	9.6	6.2	18.3	43
B	87	Z005E0023	B	5	7.5	35	59
C	156	Z005E0023	A	7.2	6.2	19	41
C	686	Z005E0023	B	2.8	5.5	19.5	28	dead leaves
C	845	Z005E0023	C	8.6	6.3	18
C	87	Z005E0023	B	3.2	8.7	37	69
C	391	Z005E0023	A			28
D	156	Z005E0023	A	6.7	6.3	22	40
D	845	Z005E0023	C	0.9	5.3	13	15
D	87	Z005E0023	B	5.6	7.8	34	61
D	391	Z005E0023	A	3.7	7.1	24	60
U	156	Z005E0023	A	8.7	6.2	18	51
U	686	Z005E0023	B	7.8	6.3	18.5	39
U	845	Z005E0023	C	5.1	6.8	17	46
U	87	Z005E0023	B	5.5	7.2	31	52
U	391	Z005E0023	A	3.6	7.5	34	68
B	99	Z005E0025	A	4	6.1	20	33
B	51	Z005E0025	B	3.3	6.5	22.2	37
B	602	Z005E0025	C	7.2	6.2	18	37
B	260	Z005E0025	A	5.4	9	32	64
B	527	Z005E0025	B	7.8	8	34	60
C	99	Z005E0025	A	5.2	7.1	22	42
C	51	Z005E0025	B	4.1	6.9	19	47
C	602	Z005E0025	C	6.9	6.4	19	48
C	260	Z005E0025	A	3.9	8.9	32	63
C	527	Z005E0025	B	5	8.7	33	62
D	99	Z005E0025	A	8.5	6	21.5	31
D	51	Z005E0025	B	4.8	6.1	20	33
D	602	Z005E0025	C	5.2	6.5	19.3	39
D	260	Z005E0025	A	8.4	8.5	32	53
D	527	Z005E0025	B	3.7	8.8	34	65
U	99	Z005E0025	A	7.8	6.3	20	42
U	51	Z005E0025	B	4.8	6.4	18	43
U	602	Z005E0025	C	7.5	6.9	19	49
U	260	Z005E0025	A	4.6	8.5	38	60
U	527	Z005E0025	B	2.2	8.3	35	60
B	314	Z005E0027	A	8.4	6.1	20	44
B	435	Z005E0027	B	9.6	5.8	18	41
B	572	Z005E0027	C	11.7	6	20.5	43
B	70	Z005E0027	B	3.6	6.5	21	51
B	327	Z005E0027	A	11	8.1	34	59
C	314	Z005E0027	A	11.6	6.4	18	45
C	435	Z005E0027	B	10.6	7.1	18.5	50
C	327	Z005E0027	A	2.1	6.7	24	63
D	314	Z005E0027	A	4.8	5.4	16	29
D	435	Z005E0027	B	12.3	6.4	18	45
D	572	Z005E0027	C	2.7	5.4	12
D	70	Z005E0027	B	6.7	7	26	56
U	314	Z005E0027	A	8.2	6.4	17.5	47
U	435	Z005E0027	B	7.5	6.4	15.5	48
U	70	Z005E0027	B	3.9	6.2	25	48
U	327	Z005E0027	A	4	7.5	33	55
B	230	Z005E0028	A	7.4	6	19	42
B	10	Z005E0028	B	2.8	5.7	20	35
B	687	Z005E0028	C	6.6	6	15	41
B	289	Z005E0028	B	5.2	8.1	33	55
B	377	Z005E0028	A	7	8.2	35	56
C	230	Z005E0028	A	5.6	7	20	55
C	10	Z005E0028	B	6.5	6.2	17	43
C	289	Z005E0028	B	2.1	7.8	33	63
D	230	Z005E0028	A	6	6.1	19	37
D	10	Z005E0028	B	3.9	5.8	19	32
D	687	Z005E0028	C	3.5	6.3	19	49
D	289	Z005E0028	B	6	7.7	32	65
D	377	Z005E0028	A	3.9	6.9	26	58
U	230	Z005E0028	A	6.6	6.2	18	48
U	10	Z005E0028	B	6.9	5.9	18.5	48
U	687	Z005E0028	C	1.5	5.3	12	25
U	289	Z005E0028	B	5.5	8.1	35	58
U	377	Z005E0028	A	2.1	7.8	34	65
B	504	Z005E0029	A	7.2	6	19.5	40
B	262	Z005E0029	B	7.6	6.4	20.5	41
B	755	Z005E0029	C	9.4	6.1	21	43
B	67	Z005E0029	B	4.8	7.3	32	58
B	541	Z005E0029	A	2.4	7.6	33	62
C	504	Z005E0029	A	9.4	7.3	21	55
C	262	Z005E0029	B	5.4	6.7	21	45
C	755	Z005E0029	C	8.5	7	18
C	67	Z005E0029	B	2.9	8.1	32	64
C	541	Z005E0029	A	5.3	9	37	65
D	504	Z005E0029	A	2.7	6.4	19
D	262	Z005E0029	B	7	6.4	21.5	38
D	755	Z005E0029	C	5.2	6.3	18	49
D	67	Z005E0029	B	8.5	8.1	33	60
D	541	Z005E0029	A	4.5	8.5	30	59
U	504	Z005E0029	A	5.2	6.5	17	47
U	262	Z005E0029	B	4.1	5.9	18	41
U	67	Z005E0029	B	4.7	7.6	35	52
U	541	Z005E0029	A	3.1	7.6	29	63
B	825	Z005E0032	A	11.2	6.1	16	38
B	12	Z005E0032	B	4.7	5.9	18	33
B	28	Z005E0032	C	4.5	6.1	19	32
B	348	Z005E0032	B	8.5	7.3	30	52
B	598	Z005E0032	A	5	7.2	33	49
C	825	Z005E0032	A	9.1	6.7	18
C	12	Z005E0032	B	10.1	6.4	19	49
C	28	Z005E0032	C	6.9	6.1	15.5	49
C	598	Z005E0032	A	6.6	8.1	34	64
D	825	Z005E0032	A	4.4	6.2	18	39
D	12	Z005E0032	B	5.7	6.1	19	30
D	28	Z005E0032	C	4.9	6	19	30
D	348	Z005E0032	B	6.7	7.7	34	54
D	598	Z005E0032	A	5.4	7.9	33	56
U	12	Z005E0032	B	9.9	6	17.5	41
U	28	Z005E0032	C	5.9	6.2	18	47
U	348	Z005E0032	B	4.1	7.6	34	61
U	598	Z005E0032	A
B	231	Z005E0033	A	11.8	6.1	18.5	37
B	599	Z005E0033	B	8.9	6.1	19.2	39
B	403	Z005E0033	C	10.8	6	19	38
B	232	Z005E0033	B	7	7.5	30	54
B	383	Z005E0033	A	6	7.8	27	56
C	231	Z005E0033	A	6.6	6.5	18.5	47
C	232	Z005E0033	B	4.3	9	35	59
C	383	Z005E0033	A
D	231	Z005E0033	A	8.3	6.1	22	36
D	599	Z005E0033	B	7.6	6.7	20	45
D	403	Z005E0033	C	7	6.2	23	38
D	232	Z005E0033	B	1.7	5.9	16	49
D	383	Z005E0033	A	5.8	8.1	32	56
U	231	Z005E0033	A	10.3	6.4	21	46
U	599	Z005E0033	B	10.9	6.4	18	50
U	232	Z005E0033	B	5.2	7.8	35	59
U	383	Z005E0033	A	3.9	7.8	30	56
B	355	Z005E0034	A	8.2	6	19	36
B	627	Z005E0034	B	7.3	5.8	193.1	36
B	311	Z005E0034	C	7.5	5.9	17	31
B	360	Z005E0034	B	4.8	8	31	61
B	395	Z005E0034	A	4.7	8.4	29	57
C	355	Z005E0034	A	4.2	6.2	16	44
C	627	Z005E0034	B	6.5	6.8	20	47
C	395	Z005E0034	A	3.4	8.5	29	65
D	355	Z005E0034	A	4.7	6.1	19.5	34
D	627	Z005E0034	B	3.8	6.2	16.5	39
D	311	Z005E0034	C	2.2	5.3	16	27
D	360	Z005E0034	B	5.2	7.2	27	52
D	395	Z005E0034	A	12.3	7.5	26	56
U	355	Z005E0034	A	3.4	6.1	17	45
U	627	Z005E0034	B	5.8	6.9	16.2	50
U	360	Z005E0034	B	1.5	6.5	25	56
U	395	Z005E0034	A	2.1	7.1	28	56
B	431	Z005E0035	A	9.6	6	18	35
B	746	Z005E0035	B	11.1	6.3	20	46
B	234	Z005E0035	C	7	6	19	39
B	118	Z005E0035	A	2.8	7.1	22	58
B	555	Z005E0035	B	1.4	6.7	32	57
C	431	Z005E0035	A	8.1	6.8	22	47
C	746	Z005E0035	B	10.2	7.2	19.5
C	234	Z005E0035	C	6.5	7.1	20	48
C	118	Z005E0035	A	3	8.8	31	69
C	555	Z005E0035	B	4.2	8.3	34	60
D	431	Z005E0035	A	6	6.6	22	48
D	746	Z005E0035	B	4.1	6.9	22	51
D	234	Z005E0035	C	5	6.3	23	39
D	118	Z005E0035	A	6.9	7.9	31	54
D	555	Z005E0035	B	3.7	7.4	28	56
U	431	Z005E0035	A	7.1	7.1	20	51
U	746	Z005E0035	B	8	6.9	19	44
U	234	Z005E0035	C	6.3	6.7	16.5	47
U	118	Z005E0035	A	4.6	7.8	30	57
U	555	Z005E0035	B	1.7	7.7	34	72
B	112	Z005E0036	A	2.5	5.9	18	42
B	56	Z005E0036	B	3.8	5.8	16.5	32
B	636	Z005E0036	C	10.1	6.1	18.5	46
B	428	Z005E0036	A	4.5	8.3	33	61
B	468	Z005E0036	B	4.3	8.1	30	63
C	112	Z005E0036	A	6.9	6.4	18	50
C	56	Z005E0036	B	3.5	6	19	40
C	636	Z005E0036	C		6.4		42
C	428	Z005E0036	A	4.9	9.5	32	68
C	468	Z005E0036	B	1.5	6.8	24	54
D	112	Z005E0036	A	4	6	17.5	31
D	56	Z005E0036	B	3.9	6.1	19.5	38
D	636	Z005E0036	C	4.3		16
D	428	Z005E0036	A	4.7	8.5	27	63
D	468	Z005E0036	B	5.3	9	35	72
U	112	Z005E0036	A	9	6.8	19	51
U	56	Z005E0036	B	3.7	6.2	19	46
U	636	Z005E0036	C	3.2	6.6	17.2	48
U	428	Z005E0036	A	2	8.2	33	60
U	468	Z005E0036	B	3.5	8.1	33	63
B	420	Z005E0037	A	7.6	6.1	20	39
B	243	Z005E0037	B	5.8	6	20	33
B	362	Z005E0037	B	4.4	8	34	61
C	420	Z005E0037	A	9.9	6.8	19.5	50
C	243	Z005E0037	B	6.2	6	20	47
C	336	Z005E0037	C	9.1	7.2	22	53
C	362	Z005E0037	B	4.3	8.5	28	52
D	420	Z005E0037	A	7.2	6.3	20	41
D	243	Z005E0037	B	7.3	6.4	19	43
D	336	Z005E0037	C	7.7	6.4	20	38
D	190	Z005E0037	A	5.8	7.6	32	47
U	420	Z005E0037	A	5.1	6.5	21	48
U	243	Z005E0037	B	6.2	6.9	18	48
U	336	Z005E0037	C	5.5	6.1	21	45
U	190	Z005E0037	A	6.4	7.9	33	51
B	53	Z005E0038	A	5	6.1	18	36
B	47	Z005E0038	B	2.9	6	19	36
B	12	Z005E0038	A	5.7	7.5	29	52
B	238	Z005E0038	B	2.1	6.5	21	51
C	53	Z005E0038	A	8.9	6.3	19	41
C	47	Z005E0038	B	2.5	5.5	13	28
C	725	Z005E0038	C	11.2	6.4	17
C	238	Z005E0038	B	1.2	6.6	26	48
D	53	Z005E0038	A	5.9	5.9	19.5	32
D	47	Z005E0038	B	10.1	6.2	19	40
D	725	Z005E0038	C	7.6	6.2	19	40
D	12	Z005E0038	A	4.4	7.3	28	54
D	238	Z005E0038	B	5.2	7.9	33	58
U	53	Z005E0038	A	7	6.5	17.5	50
U	47	Z005E0038	B	7	6.6	17	49
U	725	Z005E0038	C	9.1	6.5	17	42
U	238	Z005E0038	B	3.1	7.6	30	57
B	578	Z005E0039	A	13.1	6.2	23	41
B	171	Z005E0039	B	8.3	6.3	21.5	42
B	347	Z005E0039	C	12.8	5.9	21.5	36
B	10	Z005E0039	A	7.2	8.4	34	56
B	73	Z005E0039	B	5.5	7.8	39	53
C	578	Z005E0039	A	10.9	7.2	24	48
C	171	Z005E0039	B	16.3	7	24	48
C	347	Z005E0039	C	11.4	7.2	21	50
C	10	Z005E0039	A	10.6	8.8	39	56
C	73	Z005E0039	B	4.8	9.2	38	62
D	578	Z005E0039	A	6.2	6.2	14	42
D	171	Z005E0039	B	12.5	6	23	35
D	347	Z005E0039	C	12.2	6.1	24	36
D	10	Z005E0039	A	5.8	7.5	35	50
D	73	Z005E0039	B	6.2	8	39	55
U	578	Z005E0039	A	12.8	6.5	22	46
U	171	Z005E0039	B	11	6.3	20.5	46
U	347	Z005E0039	C	7.7	6.4	20	47
U	10	Z005E0039	A	4.9	7.7	31	60
U	73	Z005E0039	B	4.5	7.7	34	54
B	145	Z005E0040	A	5.3	5.8	18	39
B	268	Z005E0040	B	7.4	5.7	14	34
B	851	Z005E0040	C	11.9	6.2	20	44
B	63	Z005E0040	B	6	7.3	33	61
C	145	Z005E0040	A	8.6	6.1	20	49
C	268	Z005E0040	B	8.8	6.8	18	56
C	135	Z005E0040	A	4.8	8.4	36	66
D	145	Z005E0040	A	9.1	6	18	29
D	268	Z005E0040	B	6.3	6	20	38
D	851	Z005E0040	C	6.3	6	20	40
D	63	Z005E0040	B	1.2	5.8	18	42
D	135	Z005E0040	A	6.1	7.3	35	52
U	145	Z005E0040	A	10.2	6.7	22	52
U	851	Z005E0040	C	5	6.3	17	52
U	63	Z005E0040	B	0.8	5.5	14	30
U	135	Z005E0040	A	3.1	6.6	35	59
B	193	Z005E0042	A	7	6.1	24	41
B	396	Z005E0042	B	10	6.1	21	40
B	801	Z005E0042	C	8.1	6.3	20	50
B	361	Z005E0042	B	4.5	7.7	28	61
B	600	Z005E0042	A	4.3	7.6	32	58
C	193	Z005E0042	A	7.5	7.1	25	47
C	396	Z005E0042	B	7.2	6.5	19.5	40
C	801	Z005E0042	C	12.2	6.8	20
C	361	Z005E0042	B	6.8	8.1	32	62
C	600	Z005E0042	A	6.2	8.6	33
D	193	Z005E0042	A	5.5	6.3	24	38
D	396	Z005E0042	B	7.5	6.1	23	37
D	801	Z005E0042	C	2.7	6.1	20	43
D	361	Z005E0042	B	6.4	7.6	33	63
D	600	Z005E0042	A	5.5	8.1	35	59
U	193	Z005E0042	A	4.6	6.2	20	48
U	396	Z005E0042	B	6.5	6.3	20.5	47
U	801	Z005E0042	C	12.6	7	22.5	49
U	600	Z005E0042	A	2	8.6	33	68
B	756	Z005E0043	A	12.9	6.2	20	44
B	675	Z005E0043	B	8.2	6.2	20	46
B	478	Z005E0043	C	11.7	6.2	20.5	42
B	411	Z005E0043	A	5.6	8.9	35	65
B	492	Z005E0043	B	7.8	8.2	37	62
C	756	Z005E0043	A	19.3	7.3	24
C	675	Z005E0043	B	6.8	7	22	46
C	478	Z005E0043	C	11.2	8	26	55
C	411	Z005E0043	A	4.4	8.3	34	63
D	756	Z005E0043	A	3.4	6.5	26	54
D	675	Z005E0043	B	3.8	6.3	21	50
D	478	Z005E0043	C	7.5	6.4	24	45
D	411	Z005E0043	A	4.7	7.6	36	50
D	492	Z005E0043	B	3.5	8.4	39	65
U	756	Z005E0043	A	9.2	6.6	23	50
U	675	Z005E0043	B	9.1	6.9	21	58
U	478	Z005E0043	C	8.8	6.7	22	49
U	411	Z005E0043	A	3.2	8	35	62
U	492	Z005E0043	B	3.4	8.1	38	63
B	261	Z005E0044	A	7.7	6	22	51
B	637	Z005E0044	B	11.8	6.1	22	47
B	498	Z005E0044	C	10.5	6.1	21.5	46
B	557	Z005E0044	A	3.4	7.1	33	56
B	569	Z005E0044	B	4.4	6.4	27	52
C	261	Z005E0044	A	10.9	6.9	24	58
C	637	Z005E0044	B	8.7	6.6	22	52
C	498	Z005E0044	C	8.3	6.2	21	54
C	557	Z005E0044	A	4.1	8.2	33	63
D	261	Z005E0044	A	5.7	6.5	23.6	54
D	637	Z005E0044	B	5.3	6	21	48
D	498	Z005E0044	C	5.1	6.3	22	41
D	557	Z005E0044	A	8	8.4	40	68
D	569	Z005E0044	B	4.8	7.4	33	61
U	261	Z005E0044	A	9.3	6.2	24.5	51
U	637	Z005E0044	B	8.5	7.3	21	60
U	498	Z005E0044	C	9.1	6.3	20	53
U	557	Z005E0044	A	2.3	8	38	73
B	310	Z005E0045	A	10.8	6.3	22	42
B	621	Z005E0045	B	8.1	6.1	23	48
B	676	Z005E0045	C	11.4	6.5	23	48
B	81	Z005E0045	A	5.8	7.9	39	61
B	207	Z005E0045	B	7.3	7.1	34	62
C	310	Z005E0045	A	11.7	7.1	24	51
C	621	Z005E0045	B	10.3	7.4	22.2	54
C	676	Z005E0045	C	10.9	7	17	48
C	81	Z005E0045	A	4	8.4	39	66
C	207	Z005E0045	B	2.9	8	33	70
D	310	Z005E0045	A	11	6.1	21.5	46
D	621	Z005E0045	B	2.7	6.7	22.6	51
D	676	Z005E0045	C	5.6	6.5	20	48
D	81	Z005E0045	A	6.5	7.5	34	62
D	207	Z005E0045	B	6.5	8	40	61
U	310	Z005E0045	A	11	6.6	21	53
U	621	Z005E0045	B	12.6	7	21.5	55
U	676	Z005E0045	C	7.4	6.6	22	56
U	81	Z005E0045	A	6.5	7.5	39	56
U	207	Z005E0045	B	3.4	7.2	31	59
B	433	Z005E0046	A	9.9	6.2	20	40
B	846	Z005E0046	B	10.1	6.2	20	49
B	307	Z005E0046	C	7.5	5.9	19.5	36
B	446	Z005E0046	B	4.5	7.4	33	59
B	455	Z005E0046	A	4.5	7.6	35	61
C	433	Z005E0046	A	7.1	6.8	20	49
C	846	Z005E0046	B	8.1	6.9	23
C	307	Z005E0046	C	8.5	6.6	22	50
C	446	Z005E0046	B	3.5	7.6	33	64
C	455	Z005E0046	A	4.4	7.9	35	63
D	433	Z005E0046	A	5.5	6.5	23	39
D	846	Z005E0046	B	2.4	6.3	19	42
D	307	Z005E0046	C	5	6	20	36
D	446	Z005E0046	B	4.1	7.5	33	62
D	455	Z005E0046	A	3.7	8	34	70
U	433	Z005E0046	A	5.1	6.8	22	51
U	846	Z005E0046	B	5.8	6.8	18.5	55
U	307	Z005E0046	C	4	5.7	17	49
U	446	Z005E0046	B	1.5	6.6	26	60
U	455	Z005E0046	A	1.2	6.6	31	60
B	597	Z005E0047	B	9.5	6	25	43
B	95	Z005E0047	C	5.1	6.4	24	48
B	244	Z005E0047	A	8.5	8.5	39	67
B	581	Z005E0047	B	2.8	6.5	27	44
C	72	Z005E0047	A	7.5	7.4	24	51
C	597	Z005E0047	B	8.1	6.9	22	53
C	244	Z005E0047	A	3.9	8	35	66
D	72	Z005E0047	A	10.3	6.2	24	37
D	597	Z005E0047	B	6.6	6.6	26	39
D	95	Z005E0047	C	6.7	5.9	19	36
D	581	Z005E0047	B	3.8	7.7	33	61
U	597	Z005E0047	B	10.1	7	22	56
U	95	Z005E0047	C	8.8	6.6	23	50
U	244	Z005E0047	A	2.1	6	25	48
B	76	Z005E0048	A	5.8	6.1	23	42
B	681	Z005E0048	B	10	6.5	25	47
B	238	Z005E0048	C	6.3	6.2	23	40
B	338	Z005E0048	A	7.6	7.6	36	61
B	514	Z005E0048	B	1.7	7.3	32	56
C	76	Z005E0048	A	7.7	7.5	22.5	50
C	681	Z005E0048	B	8.7	7.2	21	54
C	238	Z005E0048	C	5.7	6.5	23	45
C	338	Z005E0048	A	6.6	8.7	33	61
C	514	Z005E0048	B	5.7	8.4	35	68
D	76	Z005E0048	A	7.5	6.2	26	44
D	681	Z005E0048	B	3.6	6.8	23	47
D	238	Z005E0048	C	8	6.6	26	44
D	338	Z005E0048	A	5.4	8	34	62
D	514	Z005E0048	B	5.4	8.5	35	62
U	76	Z005E0048	A	5.7	6.6	25	51
U	681	Z005E0048	B	11.4	6.9	23.5	48
U	338	Z005E0048	A	3	7.2	32	64
U	514	Z005E0048	B	2.8	8.2	35	75
B	309	Z005E0049	A	8.4	6.3	23	40
B	188	Z005E0049	B	4.9	6	19	36
B	162	Z005E0049	C	3.5	5.9	18	35
B	152	Z005E0049	A	6.5	7.8	30	56
B	216	Z005E0049	B	4.7	7.6	33	61
C	309	Z005E0049	A	7.1	6.5	19.5	42
C	188	Z005E0049	B	5.3	6.8	21.5	48
C	162	Z005E0049	C	8	6.9	22	49
C	152	Z005E0049	A	1.7	8.1	31	63
C	216	Z005E0049	B	3	7.9	31	54
D	309	Z005E0049	A	6.9	6.2	22	39
D	188	Z005E0049	B	4.4	6.5	25	38
D	162	Z005E0049	C	5.5	6.1	23	39
D	152	Z005E0049	A	9.3	7.9	34	54
D	216	Z005E0049	B	7.9	7.8	31	60
U	309	Z005E0049	A	6.4	6.6	22	46
U	188	Z005E0049	B	8	6.8	24	56
U	162	Z005E0049	C	7.6	6.2	21	51
U	152	Z005E0049	A	1.8	5.9	19	35
U	216	Z005E0049	B	0.7	5.4	17	26
B	640	Z005E0050	A	9.6	6.1	23.5	49
B	98	Z005E0050	B	3.7	5.9	22	40
B	375	Z005E0050	C	7.6	5.9	19	39
B	287	Z005E0050	A	10.5	7.5	39	66
B	412	Z005E0050	B	5.2	7.1	33	63
C	640	Z005E0050	A	3.3	6.2	22	54
C	98	Z005E0050	B	7	6.9	23	51
C	375	Z005E0050	C	5	6.4	18	51
C	412	Z005E0050	B	6.2	8.2	40	72
D	640	Z005E0050	A	4.6	6.3	24	47
D	98	Z005E0050	B	4.3	5.9	23	40
D	375	Z005E0050	C	5.5	6.2	24	47
D	287	Z005E0050	A	7	7.6	34	69
D	412	Z005E0050	B	5.2	8	36	67
U	640	Z005E0050	A	7.7	7.1	27	53
U	375	Z005E0050	C	3.7	6	21	51
U	287	Z005E0050	A	2.7	7.5	35	61
U	412	Z005E0050	B	1.9	7	35	72
B	792	Z005E0051	A	12	6.4	22	53
B	24	Z005E0051	B	2.4	6.2	22	41
B	4	Z005E0051	C	4	6.1	23.5	42
B	74	Z005E0051	A	7.1	8.6	33	65
B	524	Z005E0051	B	4	7.9	33	62
C	792	Z005E0051	A	17.8	7.4	25
C	24	Z005E0051	B	11.4	6.5	25	51
C	4	Z005E0051	C	9.1	7.5	24	52
C	74	Z005E0051	A	3.6	8.1	40	66
C	524	Z005E0051	B	4.1	8.9	34	71
D	792	Z005E0051	A	4.5	6.4	24	51
D	24	Z005E0051	B	15.2	6.5	24	47
D	4	Z005E0051	C	6.7	6.3	24	46
D	74	Z005E0051	A	6.9	7.4	36	62
D	524	Z005E0051	B	4.5	8.6	31	65
U	792	Z005E0051	A	11.1	7.5	26	53
U	24	Z005E0051	B	8.1	6.6	23	50
U	4	Z005E0051	C	9.9	6.7	23	50
U	74	Z005E0051	A	8.1	8.1	33	68
U	524	Z005E0051	B	4.1	8.4	36	72
B	542	Z005E0052	A	10.5	6.3	25	55
B	25	Z005E0052	B	4.8	6.2	24	42
B	266	Z005E0052	C	9.3	6.2	24	46
B	309	Z005E0052	A	8.2	8.7	38	67
B	401	Z005E0052	B	4.9	8.2	33	68
C	542	Z005E0052	A	9.9	6.8	24	62
C	25	Z005E0052	B	11.4	6.3	25	55
C	266	Z005E0052	C	7.1	7.2	26	57
C	309	Z005E0052	A	8.4	8.4	36	64
C	401	Z005E0052	B	0.2	5.6	17	52
D	542	Z005E0052	A	4.5	6.3	24
D	25	Z005E0052	B	18.3	6.3	23	42
D	266	Z005E0052	C	5.9	6.2	22	40
D	309	Z005E0052	A	6.3	8.3	35	65
D	401	Z005E0052	B	5.8	7.9	33	62
U	542	Z005E0052	A	10.5	7	24	57
U	25	Z005E0052	B	6.2	6.2	25	47
U	266	Z005E0052	C	8.4	6.2	23	49
U	401	Z005E0052	B	1.6	7.3	37	68
B	669	Z005E0053	A	10.1	6.1	19	41
B	607	Z005E0053	B	14.2	6.1	19	36
B	294	Z005E0053	C	7.6	6.1	18	35
B	172	Z005E0053	B	5.2	8.2	26	59
B	385	Z005E0053	A	3.9	7.5	19	60
C	669	Z005E0053	A	9.7		22	47
C	607	Z005E0053	B	8.5	6.4	20.2	43
C	294	Z005E0053	C	12.2	6.8	21	42
C	385	Z005E0053	A	4.7	8.6	30	64
D	607	Z005E0053	B	1.2	5.5	12	28
D	294	Z005E0053	C	5.8	6.3	21	37
D	172	Z005E0053	B	4.8	7.3	29	53
D	385	Z005E0053	A	2.3	6.9	20	60
U	669	Z005E0053	A	5.8	6.5	16	46
U	607	Z005E0053	B	7.4	6.9	20	49
U	385	Z005E0053	A	1.8	7.6	28	58
B	136	Z005E0054	A	5.7	6.3	22	37
B	84	Z005E0054	B	4.9	6.2	22	39
B	367	Z005E0054	C	14.2	6.3	23	41
B	158	Z005E0054	B	4.2	8.2	32	57
B	267	Z005E0054	A	4.2	7	26	50
C	136	Z005E0054	A	8.6	6.7	28	55
C	84	Z005E0054	B	7.4	6.7	23	48
C	367	Z005E0054	C	10.3	7	20.2	51
C	158	Z005E0054	B	3.7	9	33	71
C	267	Z005E0054	A	4.3	9.9	33	72
D	136	Z005E0054	A	6.9	6.3	21	40
D	84	Z005E0054	B	9.3	6	23	35
D	367	Z005E0054	C	8.9	6.1	23	40
D	158	Z005E0054	B	10.1	8.6	33	69
D	267	Z005E0054	A	12.6	7.7	32	60
U	136	Z005E0054	A	7.8	6.4	21	50
U	84	Z005E0054	B	9.2	6.8	23	52
U	367	Z005E0054	C	7.3	6.3	22	53
U	158	Z005E0054	B	2.4	6.5	23	58
U	267	Z005E0054	A	3.3	7.2	29	54
B	58	Z005E0055	A	4.8	6.1	21.3	36
B	214	Z005E0055	B	7.8	6.3	19.5	38
B	742	Z005E0055	C	12.8	6.4	21	42
B	22	Z005E0055	A	8.3	9.2	32	60
B	335	Z005E0055	B	6.2	8.6	30
C	58	Z005E0055	A	6.4	7.1	23	42
C	214	Z005E0055	B	10.1	6.7	23	44
C	742	Z005E0055	C	10.6	7.4	23
C	22	Z005E0055	A	3.2	9.1	33	64
D	58	Z005E0055	A	7.7	6.1	26	32
D	214	Z005E0055	B	6.3	6.2	25	37
D	742	Z005E0055	C	3.5	6.4	21	42
D	22	Z005E0055	A	5.3	7.3	32	49
D	335	Z005E0055	B	8.6	8.3	33	48
U	58	Z005E0055	A	8.6	6.8	22	46
U	214	Z005E0055	B	8	7.1	23	47
U	742	Z005E0055	C	7.3	6.8	21	41
U	22	Z005E0055	A	7.9	8.1	31	57
U	335	Z005E0055	B	3.7	8	30	55
B	169	Z005E0056	A	5.2	5.9	24	35
B	584	Z005E0056	B	6.7	5.5	21	35
B	535	Z005E0056	C	7.7	6	22	44
B	331	Z005E0056	B	5	7.4	33	64
B	507	Z005E0056	A	1.9	7.5	35	57
C	169	Z005E0056	A	9.1	6.8	22	57
C	584	Z005E0056	B	7.3	6.7	23	56
C	535	Z005E0056	C	6.4	6.4	20	54
C	331	Z005E0056	B	4	8	37	64
C	507	Z005E0056	A	3.5	8.2	35	66
D	169	Z005E0056	A	7	6.7	23.5	50
D	584	Z005E0056	B	5	6.3	22	41
D	535	Z005E0056	C	5.2	6.1	20
D	331	Z005E0056	B	3.4	7.3	34	60
D	507	Z005E0056	A	4.7	7.6	32	63
U	169	Z005E0056	A	7.7	6.3	23	53
U	535	Z005E0056	C	7.9	6.6	23	50
U	331	Z005E0056	B	1.7	6.8	32	54
U	507	Z005E0056	A	1.5	7.3	39	62
B	251	Z005E0057	A	7	6.4	22	45
B	35	Z005E0057	B	2.8	6.2	22	43
B	6	Z005E0057	C	3.1	5.9	23	36
B	41	Z005E0057	A	5.8	7.4	21	62
B	577	Z005E0057	B	2	7.6	27	63
C	251	Z005E0057	A	7.9	7	22.5	44
C	35	Z005E0057	B	9.5	6.5	22.5	46
C	6	Z005E0057	C	7.6	6.5	22	42
C	577	Z005E0057	B	3.9	9.5	34	67
D	251	Z005E0057	A	10.4	6.6	22	44
D	35	Z005E0057	B	7.7	6.5	20	43
D	6	Z005E0057	C	6.2	6.2	22	36
D	41	Z005E0057	A	4.9	8.1	36	57
D	577	Z005E0057	B	3	8.7	37	58
U	251	Z005E0057	A	8.5	6.6	21	54
U	35	Z005E0057	B	8.8	6.7	25	43
U	6	Z005E0057	C	5.5	6.7	22	45
U	41	Z005E0057	A	4.7	7.7	37	61
U	577	Z005E0057	B	3.8	7.9	35	62
B	75	Z005E0058	A	4	5.8	23	34
B	625	Z005E0058	B	8	6	23	45
B	73	Z005E0058	C	4.1	6.1	26	41
B	134	Z005E0058	A	5.6	8.8	40	55
B	163	Z005E0058	B	5.9	8.6	39	60
C	75	Z005E0058	A	8.3	6.8	25	55
C	625	Z005E0058	B	7.1	6.6	27	54
C	73	Z005E0058	C	9.9	7.3	25	55
C	134	Z005E0058	A	3.3	9.1	38	67
C	163	Z005E0058	B	5.2	8.6	40	59
D	75	Z005E0058	A	5.8	5.9	21	41
D	625	Z005E0058	B	3	6.5	26	47
D	73	Z005E0058	C	8.8	5.9	24	40
D	134	Z005E0058	A	9.9	8.7	37	62
D	163	Z005E0058	B	7.8	8.3	41	54
U	75	Z005E0058	A	5.6	6.7	23	55
U	625	Z005E0058	B	5.2	7.2	26	50
U	73	Z005E0058	C	6.6	6.5	22	51
U	134	Z005E0058	A	5.5	7.7	33	49
U	163	Z005E0058	B	4.9	8.3	40	61
B	181	Z005E0059	A	2.6	5.7	20	35
B	358	Z005E0059	B	7.7	6.2	22	43
B	74	Z005E0059	C	2.2	5.8	19.3	40
B	415	Z005E0059	B	6.5	7.9	34	60
B	419	Z005E0059	A	9.1	7.4	29	63
C	181	Z005E0059	A	4.5	6.3	22	50
C	358	Z005E0059	B	9.7	7.1	20	55
C	74	Z005E0059	C	7.3	7.2	22	51
C	415	Z005E0059	B	6.1	8.2	33	63
C	419	Z005E0059	A	9.1	7.7	37	56
D	181	Z005E0059	A	4.3	6.1	20	45
D	358	Z005E0059	B	7.3	6.6	24	47
D	74	Z005E0059	C	4.4	6.3	19	43
D	415	Z005E0059	B	5.2	7.8	35	61
D	419	Z005E0059	A	6.9	7.7	34	62
U	181	Z005E0059	A	7	6.6	23	55
U	358	Z005E0059	B	7.1	6.2	19	49
U	74	Z005E0059	C	5.2	6.4	20	48
U	415	Z005E0059	B	1.9	7.3	33	62
U	419	Z005E0059	A	1.5	6.7	30	61
B	256	Z005E0060	B	8.6	6.2	22	46
B	360	Z005E0060	C	8.5	6		37
B	16	Z005E0060	A	4.1	8.2	36	62
B	272	Z005E0060	B	11.5	8.1	34	68
C	48	Z005E0060	A	5.7	6.7	21	51
C	256	Z005E0060	B	7	6.5	23	53
C	360	Z005E0060	C	7.5	6.8	22	50
C	16	Z005E0060	A	1.3	6.7	26	68
C	272	Z005E0060	B	4.6	8.5	35	67
D	48	Z005E0060	A	7.3	5.8	22	33
D	256	Z005E0060	B	8.2	6.1	23	40
D	360	Z005E0060	C	6.2	6.4	23	40
D	16	Z005E0060	A	5.5	8	34	64
D	272	Z005E0060	B	5.8	7.5	38	60
U	48	Z005E0060	A	7.3	6.4	20	41
U	256	Z005E0060	B	6.2	6.2	18	50
U	360	Z005E0060	C	9.8	6	19	47
U	16	Z005E0060	A	6.5	7.4	34	62
U	272	Z005E0060	B	2.4	7.1	30	64
B	452	Z010E0001	A	7.1	5.8	19	38
B	284	Z010E0001	B	9.8	6.5	23	44
B	276	Z010E0001	C	4.8	6.1	23	41
B	137	Z010E0001	A	1.7	6.3	18	41
C	284	Z010E0001	B	7.8	6.8	23	50
C	292	Z010E0001	B	1.2	6.9	20	51
D	452	Z010E0001	A	9.4	6.1	21	39
D	276	Z010E0001	C	4.6	5.6	17	31
D	137	Z010E0001	A	3.9	6.9	24	48
U	284	Z010E0001	B	8.7	6	23	45
B	302	Z010E0002	A	10.7	6.2	30	33
B	308	Z010E0002	B	11.4	6.2	26	34
B	87	Z010E0002	C	3.6	6.1	24.5	43
B	182	Z010E0002	B	9.3	8.3	32	63
B	491	Z010E0002	A	10.4	8.7	34	62
C	302	Z010E0002	A	12.7	6.6	24.5	53
C	87	Z010E0002	C	8.6	6.7	25	47
C	182	Z010E0002	B	2.3	8.3	34	60
C	491	Z010E0002	A	6.4	8	33	60
D	302	Z010E0002	A	4.7	6	25	39
D	308	Z010E0002	B	6.2	6	25	39
D	87	Z010E0002	C	6.4	6.1	25.5	37
D	182	Z010E0002	B	7.4	7.7	33	58
D	491	Z010E0002	A	10	9	38	60
U	302	Z010E0002	A	11	6.5	28
U	308	Z010E0002	B	11.4	6.5	25.5	54
U	87	Z010E0002	C	9.3	6.7	24.5	47
U	182	Z010E0002	B	8.5	8.2	33	58
B	163	Z010E0003	A	4	6.2	24	50
B	844	Z010E0003	B	12.4	6.5	28	50
B	345	Z010E0003	C	7.5	6.2	29	40
B	203	Z010E0003	B	3.9	7.1	30	64
B	479	Z010E0003	A	11.4	8.3	35	60
C	163	Z010E0003	A	9.9	7.2	26	56
C	844	Z010E0003	B	9.5	7.4	27
C	345	Z010E0003	C	7.2	7.5	26.5	51
C	479	Z010E0003	A	4.1	8	34	62
D	163	Z010E0003	A	5.7	6.4	27.5	51
D	844	Z010E0003	B	3.3	6.2	28	50
D	345	Z010E0003	C	5.8	6.6	27	48
D	203	Z010E0003	B	5.9	9.9	37	62
U	163	Z010E0003	A	8.8	6.5	24.5	46
U	844	Z010E0003	B	8.4	7.5	28	56
U	345	Z010E0003	C	7.2	7.2	28	53
U	203	Z010E0003	B	4.9	7.7	33	58
U	479	Z010E0003	A	0.6	5.8	23	50
B	194	Z010E0004	B	8.1	6	25	38
B	289	Z010E0004	C	6.2	6.2	25	39
B	97	Z010E0004	B	5.2	8	31	60
B	536	Z010E0004	A	5.1	7	26	61
C	218	Z010E0004	A	7.3	6.8	25	49
C	289	Z010E0004	C	5.6	6.1	20	35
C	536	Z010E0004	A	5.4	8.6	30	62
D	289	Z010E0004	C	7.9	6.2	26	38
D	97	Z010E0004	B	7.7	7.6	30	65
U	218	Z010E0004	A	5.4	6.3	26.5	49
U	194	Z010E0004	B	3.6	6.1	21.5	42
U	289	Z010E0004	C	6.9	6	27	46
U	97	Z010E0004	B	5.1	6.6	30	44
U	536	Z010E0004	A	3.1	8	30	61
B	282	Z010E0006	A	8.3	5.9	23.5	37
B	532	Z010E0006	B	5.4	5.9	20	41
B	233	Z010E0006	C	7.4	6.1	25	44
B	263	Z010E0006	B	5.5	7.1	28	62
B	456	Z010E0006	A	4.6	7.7	35	62
C	282	Z010E0006	A	5.5	6.5	20	46
C	532	Z010E0006	B	5.5	6.5	22.5	48
C	233	Z010E0006	C	4.6	5.8	23	45
C	263	Z010E0006	B	3.2	8.1	33	61
C	456	Z010E0006	A	2.9	7.4	35	59
D	282	Z010E0006	A	4.2	6	23	44
D	532	Z010E0006	B	2.9	6.2	22.5
D	233	Z010E0006	C	4.5	6	24	41
D	263	Z010E0006	B	3.8	7.3	29	60
D	456	Z010E0006	A	3.9	7.6	30	62
U	282	Z010E0006	A	3.3	5.8	26	49
U	532	Z010E0006	B	6.8	6.9	22.5	48
U	233	Z010E0006	C	7.8	6.2	23.5	50
U	263	Z010E0006	B	3	6.6	29	59
U	456	Z010E0006	A	2.6	7.3	34	58
B	423	Z010E0007	A	9.8	5.8	26	35
B	816	Z010E0007	B	10.6	6.8	30	55
B	109	Z010E0007	C	2.6	6.1	28	44
B	211	Z010E0007	A	8.8	8.5	39	65
B	525	Z010E0007	B	4.4	7.8	34	68
C	423	Z010E0007	A	13.2	6.6	29	40
C	816	Z010E0007	B	11.5	7	28
C	109	Z010E0007	C	8.5	6.6	29	55
C	211	Z010E0007	A	3.6	8.8	35	69
C	525	Z010E0007	B	6.3	9.3	40	63
D	423	Z010E0007	A	6.2	6.3	28	45
D	816	Z010E0007	B	3.5	6.4	30	49
D	109	Z010E0007	C	11.9	6.5	29	52
D	211	Z010E0007	A	5.5	8	37	61
D	525	Z010E0007	B	3.5	8.3	40	68
U	423	Z010E0007	A	8.2	6.5	28	48
U	816	Z010E0007	B	9.9	7.6	27	54
U	211	Z010E0007	A	6.3	8.1	39	68
U	525	Z010E0007	B	1.8	7.4	34	63
B	508	Z010E0008	A	8.8	6.2	22	39
B	821	Z010E0008	B	19.6	6.4	21	50
B	327	Z010E0008	C	9.1	6.2	23	40
B	515	Z010E0008	B	3.9	6.7	28	49
B	537	Z010E0008	A	4.1	7.6	30	58
C	508	Z010E0008	A	6.2	6.8	21	46
C	821	Z010E0008	B	13.8	6.9	20.5
C	327	Z010E0008	C	8.2	6.4	23	44
C	515	Z010E0008	B	11	7.8	29	60
C	537	Z010E0008	A	4.6	8.7	30	60
D	508	Z010E0008	A	5	6.1	21
D	821	Z010E0008	B	2.3	6.1	23	37
D	327	Z010E0008	C	7.4	6	25	36
D	515	Z010E0008	B	2.3	7.6	27	56
U	508	Z010E0008	A	7.7	6.5	22	45
U	821	Z010E0008	B	7.7	6.9	21.5	47
U	327	Z010E0008	C	5.8	6.2	22	47
U	515	Z010E0008	B	2.1	6.9	27	56
U	537	Z010E0008	A	2.6	7.8	31	58
B	65	Z010E0009	A	4	6.1	25.5	46
B	392	Z010E0009	B	9	5.9	25	40
B	101	Z010E0009	C	3.3	6.2	25.5	47
B	205	Z010E0009	A	5.8	7.7	32	62
B	390	Z010E0009	B	3.6	8.1	30	60
C	65	Z010E0009	A	5.1	6	23.5	44
C	392	Z010E0009	B	7.4	6.6	24.5	45
C	101	Z010E0009	C	14.2	7	25.5	57
C	205	Z010E0009	A	3.3	8.4	33	65
D	65	Z010E0009	A	7.7	6.4	26	39
D	392	Z010E0009	B	8.7	6.6	19.5	44
D	101	Z010E0009	C	5.3	6	26.5	42
D	205	Z010E0009	A	9.9	7.5	35	56
U	65	Z010E0009	A	3.4	5.8	18	40
U	101	Z010E0009	C	5	6.5	23.5
U	205	Z010E0009	A	4.9	7.9	37	62
U	390	Z010E0009	B	3.7	6.8	33	54
B	81	Z010E0010	A	4.6	6.3	28	48
B	771	Z010E0010	B	13.1	6.4	21	47
B	531	Z010E0010	C	10.7	6.4	25.5	50
B	82	Z010E0010	B	3.4	8.4	30	60
C	81	Z010E0010	A	7.1	6.8	26	52
C	771	Z010E0010	B	10.5	7.4	27.5
C	531	Z010E0010	C	5.3	6.7	27	49
C	82	Z010E0010	B	1.7	6.8	33	58
D	81	Z010E0010	A	8.8	5.9	26	47
D	531	Z010E0010	C	5	6.4	28
D	195	Z010E0010	A	6.3	8.8	36	66
U	81	Z010E0010	A	7.7	7.3	27	53
U	771	Z010E0010	B	9.1	7.5	28.5	55
U	531	Z010E0010	C	6.5	8.2	27	58
U	82	Z010E0010	B	4.5	7.7	33	50
B	739	Z010E0011	A	11	6.3	22.5	44
B	427	Z010E0011	B	9.4	5.9	23	37
B	249	Z010E0011	C	7.4	6.6	28	47
B	358	Z010E0011	A	1.6	5.7	16	50
B	458	Z010E0011	B	5.1	8.3	35	61
C	427	Z010E0011	B	13.4	7	28	47
C	249	Z010E0011	C	8.7	7	28	48
C	458	Z010E0011	B	4.6	9.2	34	65
D	739	Z010E0011	A	3	6.3	23	50
D	427	Z010E0011	B	7.9	6.4	28	45
D	249	Z010E0011	C	4.5	6.2	27.5	44
D	358	Z010E0011	A	5.5	8.3	36	60
U	739	Z010E0011	A	9.5	7.5	26	54
U	427	Z010E0011	B	2.1	5.4	16	23
U	249	Z010E0011	C	10.3	6.4	25	43
U	358	Z010E0011	A	2.9	7.5	31	57
U	458	Z010E0011	B	0.7	6.2	23	58
B	390	Z010E0012	A	8.6	6.2	23	41
B	770	Z010E0012	B	5.5	5.7	15	35
B	657	Z010E0012	C	7.9	6.1	22	48
B	410	Z010E0012	B	13.6	8.6	32	60
B	496	Z010E0012	A	7.4		22	48
C	390	Z010E0012	A	6.3	7.4	24	46
C	657	Z010E0012	C	3.9	6.3	18	44
C	410	Z010E0012	B	3.5	7.1	25	49
D	390	Z010E0012	A	3.6	5.7	14	29
D	770	Z010E0012	B	4.6	6.5	23	48
D	410	Z010E0012	B	4.2	7.6	31	53
U	390	Z010E0012	A	5.6	6.8	21	50
U	770	Z010E0012	B	6.5	6.8	26	48
U	657	Z010E0012	C	9.7	7.1	21.5	49
U	410	Z010E0012	B	2.4	7.8	32	55
U	496	Z010E0012	A	2.7	7.8	33	60
B	706	Z010E0013	B	10.9	6	27	49
B	293	Z010E0013	C	8.7	6.1	26	41
B	33	Z010E0013	B	4.7	7.7	33	54
B	127	Z010E0013	A	11.7	8	33	54
C	18	Z010E0013	A	5.6	6.2	24	44
C	706	Z010E0013	B	7.2	6.7	24	44
C	293	Z010E0013	C	9.2	6.7	27	47
C	33	Z010E0013	B		8.5
C	127	Z010E0013	A	2.6	7.7	32	55
D	18	Z010E0013	A	1.3	5.9	22	39
D	293	Z010E0013	C	6.5	6.2	24	39
D	33	Z010E0013	B	4.6	7.3	31	63
D	127	Z010E0013	A	5.8	7.7	32	60
U	18	Z010E0013	A	5.7	5.8	23	39
U	706	Z010E0013	B	6.9	6.8	27	48
U	293	Z010E0013	C	6.7	6.4	25	56
U	33	Z010E0013	B	2.9	6.9	32	61
U	127	Z010E0013	A	4.2	7	31	60
B	556	Z010E0014	A	8	6.3	20	45
B	130	Z010E0014	B	5.3	6.1	21	47
B	514	Z010E0014	C	10.4	6.1	21.5	45
B	217	Z010E0014	A	7.4	8.1	31	67
B	554	Z010E0014	B	4.1	7.2	30	61
C	556	Z010E0014	A	6.9	6.4	19	41
C	130	Z010E0014	B	7	6.4	19.5	49
C	514	Z010E0014	C	6.7	6.4	19	45
C	217	Z010E0014	A	2.4	8.3	33	64
C	554	Z010E0014	B	5.5	7.7	34	61
D	556	Z010E0014	A	2.1	5.9	21
D	130	Z010E0014	B	4.3	6.1	21	40
D	514	Z010E0014	C	4.3	6.1	20
D	217	Z010E0014	A	6	7.4	33	61
D	554	Z010E0014	B	3.4	6.7	27	56
U	556	Z010E0014	A	9.5	6.8	21.5	45
U	130	Z010E0014	B	4.6	5.6	24	34
U	217	Z010E0014	A	3.7	6.7	31	57
U	554	Z010E0014	B	1.6	6.8	31	62
B	822	Z010E0015	A	13.5	6.6	28.5	57
B	141	Z010E0015	B	5.1	6.1	28	50
B	631	Z010E0015	C	10.9	6.1	25	48
B	80	Z010E0015	B	4.5	8.4	36	65
B	372	Z010E0015	A	7.6	7.7	33	56
C	822	Z010E0015	A	9.9	7.3	28
C	141	Z010E0015	B	6.3	7	28	56
C	372	Z010E0015	A	3.1	8	31	65
D	822	Z010E0015	A	2	6.3	26	50
D	141	Z010E0015	B	4.1	6.2	24.5	49
D	631	Z010E0015	C	3.8	6.5	27	40
D	80	Z010E0015	B	2	5.7	19	40
D	372	Z010E0015	A	4	8.2	35	68
U	822	Z010E0015	A	7	6.7	23	54
U	141	Z010E0015	B	8.8	6.4	26	54
U	631	Z010E0015	C	11.8	6.9	27	51
U	80	Z010E0015	B	5.9	7.6	37	56
U	372	Z010E0015	A	3.1	8.4	38	70
B	391	Z010E0016	A	4.7	6	21	42
B	410	Z010E0016	B	10	5.9	22	40
B	258	Z010E0016	C	5.7	5.8	25	42
B	339	Z010E0016	A	9.3	8.4	35	64
C	391	Z010E0016	A	9.2	7	23.5	55
C	410	Z010E0016	B	8	6.8	27	52
C	258	Z010E0016	C	6.2	6.5	26	57
C	148	Z010E0016	B	3	9.2	37	72
D	391	Z010E0016	A	9.3	6.4	27	46
D	410	Z010E0016	B	6.8	6.5	26	51
D	258	Z010E0016	C	7.4	6.2	25	47
D	339	Z010E0016	A	3.5	7.7	33	61
U	391	Z010E0016	A	5.9	6.4	24	57
U	410	Z010E0016	B	9.1	6.2	28.5	54
U	258	Z010E0016	C	5.7	6.6	26	56
U	148	Z010E0016	B	4.4	7.1	35	63
U	339	Z010E0016	A	4.3	7.9	38	61
B	342	Z010E0017	A	6.4	5.8	19.5	37
B	517	Z010E0017	B	8.8	6	25	41
B	105	Z010E0017	C	2.9	6	25.5	42
B	407	Z010E0017	B	8.3	8.2	27	62
B	443	Z010E0017	A	5.5	8.1	29	61
C	342	Z010E0017	A	7.6	6	23.5	43
C	517	Z010E0017	B	6	6.1	24	47
C	105	Z010E0017	C	5.3	6.1	25	46
C	407	Z010E0017	B	3.8	8.4	33	61
C	443	Z010E0017	A	3.4	8.4	34	65
D	342	Z010E0017	A	6.7	5.7	22	37
D	105	Z010E0017	C	5.9	5.8	24.5	40
D	407	Z010E0017	B	5.9	8.1	34	62
D	443	Z010E0017	A	4.6	8.4	32	68
U	342	Z010E0017	A	5.4	5.9	25	49
U	517	Z010E0017	B	4.4	6.8	27	51
U	105	Z010E0017	C	4.7	6.4	26	45
U	407	Z010E0017	B	2.7	7.3	28	61
U	443	Z010E0017	A	3.8	7.6	32	63
B	759	Z010E0018	B	13.7	5.8	23.5	40
B	620	Z010E0018	C	12.5	5.7	21	39
B	262	Z010E0018	A	5.5	8	29	61
B	413	Z010E0018	B	1.2	5.6	18	39
C	721	Z010E0018	A	9.7	6.1	18
C	620	Z010E0018	C	4.8	6.2	19	43
C	262	Z010E0018	A	3.5	8	30	58
D	721	Z010E0018	A	2.7	6.3	26	44
D	759	Z010E0018	B	4	6	25	41
D	620	Z010E0018	C	4.3	6.3	20.5	43
D	262	Z010E0018	A	7.5	7.7	30	58
U	721	Z010E0018	A	5	6.9	21	41
U	759	Z010E0018	B	10.5	6.3	19.5	47
U	620	Z010E0018	C	7.1	6.8	19	48
U	262	Z010E0018	A	1	5.5	19	32
U	413	Z010E0018	B	1.3	6.1	25	44
B	117	Z010E0019	A	3.3	6	23	35
B	809	Z010E0019	B	9.8	6	24	42
B	313	Z010E0019	C			23
B	25	Z010E0019	A	7.2	8	31	52
B	99	Z010E0019	B	7.1	7.4	28	57
C	117	Z010E0019	A	1.9	5.5	14	35	twin shoots
C	809	Z010E0019	B	12.4	6.8	20.5
C	313	Z010E0019	C	8.8	6.4	21.3	47
C	25	Z010E0019	A	3.1	8.4	31	61
C	99	Z010E0019	B	1.2	6.6	26	55
D	117	Z010E0019	A	8.5	6.1	23	40
D	809	Z010E0019	B	3.3	6.1	23.5	43
D	313	Z010E0019	C	7.4	5.8	19	36
D	25	Z010E0019	A	5.5	7.2	29	55
D	99	Z010E0019	B	6.3	7.3	26	57
U	117	Z010E0019	A	3	5.6	17	34
U	809	Z010E0019	B	7	7.1	22	50
U	313	Z010E0019	C	3.6	5.8	19	39
U	25	Z010E0019	A	3.5	6.4	25	50
U	99	Z010E0019	B	4.2	7.3	31	54
B	357	Z010E0020	A	7.5	5.5	19	27
B	286	Z010E0020	B	5.9	6	26	36
B	374	Z010E0020	C	7.2	6	24	32
B	179	Z010E0020	B	4.4	7.1	27	51
B	429	Z010E0020	A	7.7	7.7	30	56
C	357	Z010E0020	A	7.8	7.1	24.5	42
C	286	Z010E0020	B	6.2	6.3	23	44
C	374	Z010E0020	C	6.9	6.7	23	46
C	179	Z010E0020	B	2.9	8.5	34	57
C	429	Z010E0020	A	4	7.3	26	51
D	357	Z010E0020	A	7.3	6.1	22	40
D	286	Z010E0020	B	6.1	6.2	26	38
D	374	Z010E0020	C	8.7	6.1	25.5	41
D	179	Z010E0020	B	4.5	8.3	30	61
D	429	Z010E0020	A	9.8	7.6	31	60
U	357	Z010E0020	A	4.4	6.3	23	47
U	286	Z010E0020	B	3.8	6	23	43
U	374	Z010E0020	C	2.7	5.8	22	41
U	179	Z010E0020	B	3.5		26	54
U	429	Z010E0020	A	1.9	7.2	30	62
B	164	Z010E0021	A	5.1	6.1	25	41
B	854	Z010E0021	B	9.6	6.2	26	49
B	733	Z010E0021	C	12.3	6	27	47
B	5	Z010E0021	B	5.2	8.8	35	61
B	187	Z010E0021	A	7.6	8.7	34	60
C	164	Z010E0021	A	4.1	5.7	19	35
C	854	Z010E0021	B	12.8	6.9	26
C	733	Z010E0021	C	8.5	6.6	24
C	5	Z010E0021	B	3.3	8.8	35	60
D	164	Z010E0021	A	5.2	5.9	22	38
D	854	Z010E0021	B	2.9	6.2	27	47
D	733	Z010E0021	C	3.1	6.4	24	50
D	5	Z010E0021	B	5.2	7.8	33	60
D	187	Z010E0021	A	9.6	8.6	40	67
U	164	Z010E0021	A	5.9	6.6	26	48
U	854	Z010E0021	B	5.3	7.3	24.3	55
U	733	Z010E0021	C	12	7	24	49
U	5	Z010E0021	B	5.2	7.6	39	54
U	187	Z010E0021	A	6.3	7.9	38	53
B	366	Z010E0022	A	10.7	6.1	20	38
B	52	Z010E0022	B	4.3	6	23	37
B	242	Z010E0022	C	7.5	6	22	37
B	101	Z010E0022	A	10.6	8.2	31	62
B	305	Z010E0022	B	5.4	7.6	32	63
C	366	Z010E0022	A	7.2	6.6	23	44
C	52	Z010E0022	B	10.5	6.4	24.5	46
C	242	Z010E0022	C	9.3	6.2	27	42
C	305	Z010E0022	B	3.5	8.4	30	55
D	366	Z010E0022	A	7.5	5.9	22	36
D	52	Z010E0022	B	5.9	5.9	22	25
D	242	Z010E0022	C	2.8	5.7	19	31
D	101	Z010E0022	A	5.5	7	27	48
U	366	Z010E0022	A	7.4	5.8	22.5	44
U	52	Z010E0022	B	6.7	6.1	22	44
U	242	Z010E0022	C	7.8	6.6	26	45
U	101	Z010E0022	A	5.3	7.7	33	60
U	305	Z010E0022	B	5.1	7.6	33	55
B	167	Z010E0023	A	4.3	5.8		39
B	255	Z010E0023	B	4.9	5.8	21	36
B	772	Z010E0023	C	9.1	6.5	25	51
B	218	Z010E0023	B	3.8	7.5	30	63
C	167	Z010E0023	A		5.9	18	42
C	255	Z010E0023	B	4.9	6	23	47
C	772	Z010E0023	C	6.2	6.3	21
C	218	Z010E0023	B	0.9	7.6	27	71
D	167	Z010E0023	A	5.8	6	22	44
D	255	Z010E0023	B	4.4	6.1	25	44
D	772	Z010E0023	C	1.5	5.8	24	38
D	328	Z010E0023	A	4	7.7	29	58
U	167	Z010E0023	A	3.8		23
U	255	Z010E0023	B	6	5.7	21.5	42
U	772	Z010E0023	C	4.7	5.9	19	40
U	218	Z010E0023	B	2.6	7.5	33	58
U	328	Z010E0023	A	2.7	7	33	59
B	646	Z010E0024	A	7.3		20	35
B	528	Z010E0024	B	5.4	6.1	24	40
B	726	Z010E0024	C	9.1	5.7	22	36
B	384	Z010E0024	A	4.5	7.4	28	53
B	488	Z010E0024	B	3.2	6.6	24	49
C	646	Z010E0024	A	4.5	5.8	19	34
C	528	Z010E0024	B	4	6.2	20.5	39
C	726	Z010E0024	C	9	6.4	26
C	384	Z010E0024	A	2.3	7.3	28	52
D	646	Z010E0024	A	2.4		24.5	38
D	528	Z010E0024	B	1.8	5.7	12
D	726	Z010E0024	C	1.9	5.5	15	28
D	384	Z010E0024	A	2.9	6.5	28	48
D	488	Z010E0024	B	3.7	7.5	26	52
U	646	Z010E0024	A	7.5	6.2	19	54
U	726	Z010E0024	C	2.7	5.7	17	31
U	384	Z010E0024	A	1.9	7.3	27	48
U	488	Z010E0024	B	1.2	6.5	27	48
B	386	Z010E0025	A	8.4	6	26	38
B	362	Z010E0025	B	7.2	5.8	25	40
B	146	Z010E0025	C	2.5	5.7	23.5	41
B	85	Z010E0025	B	4.5	8.1	33	53
B	242	Z010E0025	A	4.6	7.6	31	61
C	386	Z010E0025	A	9	6.3	23.5	47
C	362	Z010E0025	B	7	6.6	24	52
C	146	Z010E0025	C	6.8	6.2	25	53
C	242	Z010E0025	A	1.3	6.6	24	55
D	386	Z010E0025	A	5.6	6	23	48
D	362	Z010E0025	B	4.6	6.1	23	42
D	146	Z010E0025	C	9.7	6	25	30
D	85	Z010E0025	B	5.2	7.2	32	53
U	386	Z010E0025	A	5.3	5.6	21	41
U	362	Z010E0025	B	5.1	6.2	27	55
U	146	Z010E0025	C	6	6.3	22.5	47
U	85	Z010E0025	B	3.1	6.6	33	50
U	242	Z010E0025	A	4.6	6.9	35	52
B	701	Z010E0026	A	8.2	5.7	20.5	37
B	790	Z010E0026	B	7.2	6.1	21	40
B	847	Z010E0026	C	8.9	6.1	20	40
B	186	Z010E0026	B	5.5	7.5	29	50
C	701	Z010E0026	A	7.5	6.6	20.5	41
C	790	Z010E0026	B	6.2	6.7	20
C	847	Z010E0026	C	5.5	6.6	20.5
C	174	Z010E0026	A	2.3	7.7	28	54
D	701	Z010E0026	A	3.4	6.2	20	38
D	790	Z010E0026	B	3.4	6	19	35
D	847	Z010E0026	C	2.7	6	21	36
D	186	Z010E0026	B	5	7.2	26	61
U	701	Z010E0026	A	7.1	6.8	22	50
U	790	Z010E0026	B	6.7	6.7	19	46
U	847	Z010E0026	C	6.9	6.8	22	50
U	174	Z010E0026	A	4.8		31	54
B	826	Z010E0027	A	8.7	6.4	25	49
B	727	Z010E0027	B	6.3	6	23	42
B	267	Z010E0027	C	5.3	5.9	20	37
B	62	Z010E0027	A	5.7	8.4	33	64
B	184	Z010E0027	B	11	8	29	60
C	826	Z010E0027	A	9.6	6.2	22.5
C	727	Z010E0027	B	4	5.6	22
C	62	Z010E0027	A	3.9	8.4	35	55
C	184	Z010E0027	B	2.4	8.2	30	61
D	826	Z010E0027	A	3.6	6.1	23	46
D	727	Z010E0027	B	1.9	5.9	19	34
D	267	Z010E0027	C	7.1	6.2	25	48
D	62	Z010E0027	A	3.4	6.9	29	48
D	184	Z010E0027	B	7	8.3	35	56
U	826	Z010E0027	A	5.2	7.1	20	42
U	727	Z010E0027	B	7.5	7.3	24.3	50
U	267	Z010E0027	C	5.6	5.9	20	50
U	62	Z010E0027	A	0.4	5.6	20	34
U	184	Z010E0027	B	4.6	7.6	34	54
B	775	Z010E0028	A	10.2	6.3	26	50
B	70	Z010E0028	B	2.1	5.8	25	39
B	691	Z010E0028	C	6.1	5.9	21.5	43
B	125	Z010E0028	A	6.2	8.4	32	56
B	436	Z010E0028	B	5.7	8.4	33	60
C	775	Z010E0028	A	13.2	6.6	24
C	70	Z010E0028	B	5.6	6	27	42
C	691	Z010E0028	C	4.7	6.5	24.5	49
C	125	Z010E0028	A	3.2	9	33	63
C	436	Z010E0028	B	5	8	32	49
D	70	Z010E0028	B	6.2	5.7	27	38
D	691	Z010E0028	C	2.8	6.4	28	51
D	125	Z010E0028	A	5.5	7.9	32	59
D	436	Z010E0028	B	6.6	7.7	39	51
U	775	Z010E0028	A	7.1	6.5	23	47
U	70	Z010E0028	B	4.7	6.3	25	48
U	691	Z010E0028	C	10.8	6.8	29	51
U	125	Z010E0028	A	4.8	7	34	54
U	436	Z010E0028	B	2.3	7.2	33	69
B	715	Z010E0029	A	9.2	5.9	21	45
B	8	Z010E0029	B	2.5	5.7	28.5	40
B	17	Z010E0029	C	1.5	5.4	20	34
B	378	Z010E0029	B	7.7	7.4	28	56
B	576	Z010E0029	A	2.6	7.1	30	55
C	715	Z010E0029	A	8.3	5.8	20
C	576	Z010E0029	A	3.9	8.1	30	63
D	715	Z010E0029	A	1.7	5.9	16	37
D	17	Z010E0029	C	2.2	5.4	15	28
D	378	Z010E0029	B	5.8	7.7	31	56
U	715	Z010E0029	A	5.1	6.5	24	48
U	8	Z010E0029	B	4.8	5.8	25	42
U	378	Z010E0029	B	2.9	7.7	34	58
U	576	Z010E0029	A	0.7	5.8	22	41
B	512	Z010E0030	A	7.6	6.1	27	41
B	677	Z010E0030	B	8.9	6.3	27	40
B	225	Z010E0030	B	2.7	7.1	29	55
B	345	Z010E0030	A	7.1	7.8	30	62
C	512	Z010E0030	A	6.8	6.3	26	44
C	677	Z010E0030	B	7.2	6.7	27	50
C	351	Z010E0030	C	6.5	6.7	23	46
C	225	Z010E0030	B	2.6	8.4	33	61
C	345	Z010E0030	A	4.4	7.7	28	62
D	512	Z010E0030	A	3.8	5.9	23
D	677	Z010E0030	B	4.2	6.2	25.5	40
D	351	Z010E0030	C	6.2	6	26	37
D	225	Z010E0030	B	5.7	7.9	31	56
D	345	Z010E0030	A	6	7.8	30	55
U	677	Z010E0030	B	9.1	6.7	24	47
U	351	Z010E0030	C	3.7	6.1	26	42
U	225	Z010E0030	B	3.2	7.4	27	48
U	345	Z010E0030	A	3.4	7.5	30	54
B	722	Z010E0031	B	9.2	6	24	44
B	858	Z010E0031	C	10.6	6.1	25.5	46
B	52	Z010E0031	A	10.3	8.3	31	68
B	249	Z010E0031	B	6.5	8.4	32	61
C	177	Z010E0031	A	6.9	6.5	23.5	48
C	722	Z010E0031	B	7.3	6.6	21.5
C	858	Z010E0031	C	10	7	21
C	52	Z010E0031	A	4.3	8.2	32	65
C	249	Z010E0031	B	2.5	7.6	31	56
D	177	Z010E0031	A	4.7	6.1	24	36
D	52	Z010E0031	A	5.9	7.2	29	54
D	249	Z010E0031	B	7.8	7.6	29	56
U	177	Z010E0031	A	9.8	6.4	27	42
U	722	Z010E0031	B	6.4	6.6	21	42
U	858	Z010E0031	C	8.1	6.8	24.3	45
U	52	Z010E0031	A	1.9	5.8	21	41
U	249	Z010E0031	B	5.4	7.8	33	68
B	534	Z010E0032	A	6.9	5.7	24	34
B	774	Z010E0032	B	7	6.2	25	47
B	147	Z010E0032	C	3.2	5.6	21	35
B	269	Z010E0032	A	5.6	7.7	34	55
B	503	Z010E0032	B	2.5	7.4	33	56
C	534	Z010E0032	A	3.2	5.9	20	42
C	774	Z010E0032	B	7.9	6.5	24
C	147	Z010E0032	C	4.4	6	21	49
C	269	Z010E0032	A	3.9	8.1	34	54
C	503	Z010E0032	B	5.3	8.6	38	62
D	534	Z010E0032	A	2.3	5.8	26
D	774	Z010E0032	B	1.5	5.4	15	30
D	147	Z010E0032	C	5.7	5.7	25	41
D	269	Z010E0032	A	6.8	7.2	34	54
D	503	Z010E0032	B	4	7.2	29	62
U	534	Z010E0032	A	6.9	6.8	23.5	48
U	774	Z010E0032	B	9.7	6.9	27.3	56
U	147	Z010E0032	C	6	6.2	23	44
U	269	Z010E0032	A	2.7	6.5	31	54
U	503	Z010E0032	B	2	7.7	34	56
B	241	Z010E0033	A	6	5.5	21	36
B	319	Z010E0033	B	5.1	5.8	22	34
B	122	Z010E0033	C	3.8	5.9	22	36
B	48	Z010E0033	A	5.4	7.2	27	52
B	489	Z010E0033	B	5.8	7.8	25	63
C	241	Z010E0033	A	4.3	5.8	22	46
C	319	Z010E0033	B	7.1	6.1	21	39
C	122	Z010E0033	C	2.7	5.8	22.5	38
C	489	Z010E0033	B	4.5	7.5	26	62
D	241	Z010E0033	A	6.3	5.8	24	33
D	319	Z010E0033	B	6.6	5.7	21.5	36
D	122	Z010E0033	C	5.7	5.7	22	34
D	48	Z010E0033	A	4.4	6.8	28	53
D	489	Z010E0033	B	4.2	7.7	30	54
U	241	Z010E0033	A	4.3	6	21	41
U	319	Z010E0033	B	5.5	5.6	22.5	42
U	122	Z010E0033	C	4.4	6.2	21.5	41
U	48	Z010E0033	A	4.2	6.8	27	48
U	489	Z010E0033	B	2.3	7.2	26	56
B	257	Z010E0034	B	5.3	5.7	21.5	35
B	160	Z010E0034	C	6.7	6.2	27	41
B	254	Z010E0034	B	5.5	7.2	28	60
C	104	Z010E0034	A	6.4	6.5	24	49
C	257	Z010E0034	B	4.3	5.8	23	41
C	160	Z010E0034	C	2.7	5.6	19	36
D	104	Z010E0034	A	4.1	5.7	24.5	40
D	257	Z010E0034	B	4.3	5.7	21.5	34
D	160	Z010E0034	C	4.6	5.8	23.5	32
D	254	Z010E0034	B	4.7	7	27	54
U	104	Z010E0034	A	4.8	6.3	23
U	160	Z010E0034	C	6.4	6.4	22	47
U	337	Z010E0034	A	2.6	6.8	29	58
B	100	Z010E0035	A	1.4	5.6	22	34
B	428	Z010E0035	B	6.7	5.7	22	37
B	216	Z010E0035	C	3.2	5.6	19.5	31
B	546	Z010E0035	A	5.1	6.5	30
C	428	Z010E0035	B	3	5.9	20	41
C	216	Z010E0035	C	3.6	6.2	23	47
C	27	Z010E0035	B	2.8	5.6	18	41
C	546	Z010E0035	A	2.8	7.2	28	63
D	100	Z010E0035	A	2.9	5.5	20	30
D	428	Z010E0035	B	3.6	5.8	23	41
D	216	Z010E0035	C	2.8	5.4	17	28
D	546	Z010E0035	A	3.4	7	24	61
U	100	Z010E0035	A	4.2	6	21	42
U	428	Z010E0035	B	1.4	5.5	16	35
U	216	Z010E0035	C	5.8	6.1	24	42
U	27	Z010E0035	B	1.4	5.8	21	47
U	546	Z010E0035	A	0.9	6.3	25	57
B	560	Z010E0036	A	9.4	5.7	22.3	35
B	600	Z010E0036	B	9.3	6.1	25	40
B	195	Z010E0036	C	6.8	5.8	23.3	36
B	248	Z010E0036	A	6.7	8.1	31	63
B	405	Z010E0036	B	1.4	6	18	41
C	560	Z010E0036	A	4.4	5.9	21.5	42
C	600	Z010E0036	B	6.9	6.3	22	47
C	248	Z010E0036	A	4.2	7.9	32	56
D	560	Z010E0036	A	5.1	5.8	23.5
D	600	Z010E0036	B	0.9	5.4	15	29
D	195	Z010E0036	C	3.9	5.4	18	29
D	248	Z010E0036	A	5.1	7.4	26	55
D	405	Z010E0036	B	10.4	7.4	28	57
U	560	Z010E0036	A	6.8	6.2	19	42
U	600	Z010E0036	B	4.6	6.5	23	49
U	195	Z010E0036	C	6.1	6	24	41
U	248	Z010E0036	A	3.9	6.8	28	54
U	405	Z010E0036	B	3.3	7.8	30	61
B	779	Z010E0037	A	6.7	5.9	21	41
B	260	Z010E0037	B	6.3	5.7	21	32
B	813	Z010E0037	C	6.1	6.2	23.5	43
B	167	Z010E0037	A	10.9	8.5	32	63
B	556	Z010E0037	B	3.7	7.5	32	61
C	779	Z010E0037	A	7.4	6.7	22.3
C	260	Z010E0037	B	6.3	6.1	22.5	41
C	813	Z010E0037	C	8.9	6.5	24
C	556	Z010E0037	B	3.5	8	30	65
D	779	Z010E0037	A	3.1	6	22.5	47
D	260	Z010E0037	B	3.6	6	23	38
D	813	Z010E0037	C	0.9	5.2	11	19
D	167	Z010E0037	A	2.5	6.9	31	56
D	556	Z010E0037	B	5	6.8	32	57
U	779	Z010E0037	A	5.3	6.8	22	49
U	260	Z010E0037	B	4	6.3	23.4	45
U	813	Z010E0037	C	7.4	6.6	22	48
U	167	Z010E0037	A	2.2	6	19	41
U	556	Z010E0037	B	1.4	7.4	35	61
B	476	Z010E0038	A	10.5	6.1	27	40
B	457	Z010E0038	B	13.2	6.1	28.5	39
B	140	Z010E0038	C	3.3	5.6	22	37
B	509	Z010E0038	A	2.3	7.5	35	64
B	566	Z010E0038	B	4.3	7.3	32	54
C	476	Z010E0038	A	4.8	6.8	24.5	49
C	509	Z010E0038	A	5.1	8.6	34	53
C	566	Z010E0038	B	3.7	8.6	34	59
D	476	Z010E0038	A	3.6	6	27.5	37
D	457	Z010E0038	B	5.7	6.1	26.5	40
D	140	Z010E0038	C	5.1	6.1	26	37
D	509	Z010E0038	A	3.5	7.7	30	52
D	566	Z010E0038	B	3.4	8.1	31	57
U	476	Z010E0038	A	6.4	6.6	26	50
U	457	Z010E0038	B	8.6	6.6	25	47
U	140	Z010E0038	C	10.2	5.9	23	45
U	509	Z010E0038	A	2.4	7.8	33	59
U	566	Z010E0038	B	2.7	7.3	32	58
B	304	Z010E0039	A	7.5	5.9	22.5	40
B	323	Z010E0039	B	6	5.9	27	37
B	68	Z010E0039	C	2.1	6	29	39
B	311	Z010E0039	B	14.1	8.1	35	70
C	304	Z010E0039	A	6.9	6.3	27	48
C	323	Z010E0039	B	4.7	6.4	27.5	49
C	68	Z010E0039	C	3.5	6.4	28	55
C	365	Z010E0039	A	5.5	8.7	34	72
D	304	Z010E0039	A	5.4	5.7	26	36
D	323	Z010E0039	B	6.1	5.9	26	35
D	68	Z010E0039	C	3.4	5.5	24	33	twin shoot
D	311	Z010E0039	B	6.6	7.7	34	56
D	365	Z010E0039	A	8.3	7.7	36	62
U	304	Z010E0039	A	3.1	6	22.5
U	323	Z010E0039	B	4.4	6.2	24	49
U	68	Z010E0039	C	4.4	6.3	28	49
U	311	Z010E0039	B	5.1	7.9	33	70
U	365	Z010E0039	A	2.3	7.8	39	75
B	685	Z010E0040	A	6.7	5.6	20	39
B	182	Z010E0040	B	3.5	5.8	20	36
B	668	Z010E0040	C	7.8	5.9	24	38
B	313	Z010E0040	A	7.6	7.4	28	54
B	409	Z010E0040	B	4	7	27	62
C	685	Z010E0040	A	6.2	6.6	25.5	45
C	182	Z010E0040	B	7.1	6.5	23.5	47
C	668	Z010E0040	C	3.4	6.2	22.5	50
C	313	Z010E0040	A	4.1	8.2	29	65
D	685	Z010E0040	A	2.1	6.1	22	37
D	182	Z010E0040	B	4.4	6	21	40
D	668	Z010E0040	C	2.4	5.7	22	38
D	313	Z010E0040	A	6.6	7.5	28	55
D	409	Z010E0040	B	4.4	7.4	29	56
U	685	Z010E0040	A	6.3	6.7	23	54
U	182	Z010E0040	B	7	5.9	24	41
U	668	Z010E0040	C	5.2	6.3	20	43
U	313	Z010E0040	A	1.1	6.7	24	54
U	409	Z010E0040	B	2.3	7.2	29	59
B	207	Z010E0041	A	3.3	5.6	18	30
B	666	Z010E0041	B	9.8	6.1	23.5	45
B	438	Z010E0041	C	6.4	5.4	19	32
B	198	Z010E0041	B	13.1	7.7	30	64
B	424	Z010E0041	A	7	7.8	35	60
C	207	Z010E0041	A	6.4	6.1	24.5	42
C	666	Z010E0041	B	6.7	6.1	24.5	46
C	198	Z010E0041	B	2	8.2	31	57
C	424	Z010E0041	A	3.8	8.2	35	62
D	207	Z010E0041	A	8.7	5.9	24	35
D	666	Z010E0041	B	2.5	5.9	22	33
D	438	Z010E0041	C	8.9	5.8	25	34
D	198	Z010E0041	B	6.9	7.9	35	60
D	424	Z010E0041	A	4.2	7.1	28	55
U	207	Z010E0041	A	4.5	5.5	23.3	31
U	438	Z010E0041	C	7.4	6.3	21	43
U	198	Z010E0041	B	1.6	6.8	32	59
U	424	Z010E0041	A	1.6	7.9	32	62
B	277	Z010E0042	A	5.9	6	27	45
B	91	Z010E0042	B	0.1	5.2	12	15
B	161	Z010E0042	C	6	6	26	40
B	15	Z010E0042	B	14.7	8.4	36	64
B	561	Z010E0042	A	3.8	7.6	35	55
C	277	Z010E0042	A	4.1	5.8	23	40
C	91	Z010E0042	B	8.9	7	28	52
C	161	Z010E0042	C	10	6.3	24	48
C	561	Z010E0042	A	6.6	8.4	36	61
D	277	Z010E0042	A	6.7	6	24	42
D	91	Z010E0042	B	5.7	6.1	27	41
D	161	Z010E0042	C	7.4	6	28.5	48
D	15	Z010E0042	B	10.8	9.7	37	46
D	561	Z010E0042	A	2.9	7.3	32	63
U	277	Z010E0042	A	9	5.9	25	42
U	91	Z010E0042	B	2.8	6	24	37
U	161	Z010E0042	C	7	6.1	28	43
U	561	Z010E0042	A	3.6	8	39	62
B	30	Z010E0043	A	1.3	5.2	19	17
B	90	Z010E0043	B	1.6	5.3	19	26
B	86	Z010E0043	C	1.8	5.5	21.5	31
B	122	Z010E0043	A	4.3	7.9	31	60
B	540	Z010E0043	B	4	7.2	31	63
C	90	Z010E0043	B	4.1	5.9	18.5	39
C	122	Z010E0043	A	1.5	6.2	23	52
D	30	Z010E0043	A	4	5.5	20	20
D	90	Z010E0043	B	4.3	5.3	22.5	21
D	122	Z010E0043	A	5.8	7.2	32	56
D	540	Z010E0043	B	3.4	7.3	27	55
U	30	Z010E0043	A	7.5	5.8	23	47
U	90	Z010E0043	B	6	6.2	23	41
U	86	Z010E0043	C	0.9	5.3	15	15
U	122	Z010E0043	A	4	6.6	31	58
U	540	Z010E0043	B	2.3	7.2	33	58
B	836	Z010E0044	A	18.1	6.2	26	43
B	679	Z010E0044	B	12	6.1	23.5	36
B	208	Z010E0044	C	6.1	5.8	20.8	34
B	213	Z010E0044	A	6.9	8.1	32	60
B	422	Z010E0044	B	5	8	27	67
C	836	Z010E0044	A	14.9	6.8	25.5
C	679	Z010E0044	B	5.3	6.6	23.5	47
C	208	Z010E0044	C	9.8	6.6	23.5	42
C	213	Z010E0044	A	2.4	8.6	31	56
C	422	Z010E0044	B	3.4	8.8	34	62
D	836	Z010E0044	A	3.3	6	22	44
D	679	Z010E0044	B	1.7	5.6	17	31
D	208	Z010E0044	C	8.2	5.9	24.5	36
D	213	Z010E0044	A	7.3	7.7	32	50
D	422	Z010E0044	B	4.6	7.8	30	56
U	836	Z010E0044	A	8.2	6.7	25	43
U	679	Z010E0044	B	12.3	6.7	28	46
U	208	Z010E0044	C	6.6	5.9	23	35
U	213	Z010E0044	A	6.3	7.8	32	55
U	422	Z010E0044	B	2.4	7	32	55
B	88	Z010E0045	A	3.3	5.9	22	35
B	157	Z010E0045	B	2.8	5.9	21	39
B	734	Z010E0045	C	10.2	5.8	21	38
B	24	Z010E0045	A	5.6	8.1	30	50
B	245	Z010E0045	B	1.5	6	21	48
C	88	Z010E0045	A	5.4	6.1	22	42
C	157	Z010E0045	B	7.6	5.9	23	41
C	734	Z010E0045	C	9.3	6.4	20
C	24	Z010E0045	A	3.5	8.5	30	50
D	88	Z010E0045	A	6.3	5.9	22.5	35
D	157	Z010E0045	B	8.9	5.9	22	39
D	734	Z010E0045	C	3.2	6.1	20	36
D	24	Z010E0045	A	6	7.1	30	51
D	245	Z010E0045	B	6.9	7.2	30	50
U	88	Z010E0045	A	7.3	6.2	21	42
U	157	Z010E0045	B	4.9	5.7	17	38
U	734	Z010E0045	C	7.2	6.6	23	47
U	24	Z010E0045	A	2.9	6.7	30	51
U	245	Z010E0045	B	5.5	7.9	30	56
B	450	Z010E0046	A	9.5	5.9	24	39
B	487	Z010E0046	B	12.6	6	23	40
B	491	Z010E0046	C	10.9	6	21	40
B	346	Z010E0046	B	10.3	8.2	33	63
B	571	Z010E0046	A	3.2	7.2	28	54
C	450	Z010E0046	A	12.3	6.5	22	46
C	487	Z010E0046	B	9.6	6.4	24	49
C	491	Z010E0046	C	9	6.4	21	50
C	346	Z010E0046	B	6.6	7.9	32	65
C	571	Z010E0046	A	5.1	7.1	31	57
D	450	Z010E0046	A	8.7	6	25.5	39
D	487	Z010E0046	B	5	6.2	24	34
D	491	Z010E0046	C	5.4	6.1	24	36
D	346	Z010E0046	B	8	8.1	35	57
D	571	Z010E0046	A	4.7	7.4	33	55
U	450	Z010E0046	A	10	6.7	25	42
U	487	Z010E0046	B	8.6	6.7	25	44
U	491	Z010E0046	C	6.6	7.1	22	50
U	346	Z010E0046	B	2	7.2	30	68
U	571	Z010E0046	A	3.6	8.4	35	62
B	567	Z010E0047	A	8.1	6	23.5	45
B	269	Z010E0047	B	8.1	6.1	26	38
B	538	Z010E0047	C	8.2	5.8	22.8	40
B	30	Z010E0047	A	12.4	7.8	34	62
B	208	Z010E0047	B	4.8	7.4	30	55
C	567	Z010E0047	A	5.4	6.4	23.5	48
C	269	Z010E0047	B	7.1	7.1	28	46
C	30	Z010E0047	A	2.1	7.3	30	62
C	208	Z010E0047	B	2.3	8.7	36	68
D	567	Z010E0047	A	3.3	6.2	24.5	48
D	269	Z010E0047	B	5.1	6.1	25	40
D	538	Z010E0047	C	2.3	6	20.5
D	30	Z010E0047	A	3.4	6.6	33	49
D	208	Z010E0047	B	7.3	7.5	33	56
U	567	Z010E0047	A	8.6	6.7	23	44
U	269	Z010E0047	B	6	5.7	21	42
U	538	Z010E0047	C	6	6.4	23.5	50
U	30	Z010E0047	A	5.5	7.2	28	54
U	208	Z010E0047	B		6.9	33	51
B	550	Z010E0048	B	8.7	6	22	44
B	745	Z010E0048	C	14.2	5.7	24	44
B	64	Z010E0048	B	5.9	7.5	34	65
B	544	Z010E0048	A	3.5	7.6	35	63
C	292	Z010E0048	A	7.7	6.3	24	55
C	550	Z010E0048	B	4.9	6.4	25	49
C	745	Z010E0048	C	9.9	6.5	24
C	64	Z010E0048	B	4.3		32	68
D	292	Z010E0048	A	0.7	5.2	11	19
D	550	Z010E0048	B	5.7	6.3	27
D	745	Z010E0048	C	2.4	6.1	23	52
D	64	Z010E0048	B	5.2	7.5	37	63
U	292	Z010E0048	A	6.8	6.5	29	52
U	550	Z010E0048	B	7.9	6.6	23	51
U	745	Z010E0048	C	6.5	6.3	19.5	48
U	64	Z010E0048	B	3.9	7.1	33	64
U	544	Z010E0048	A	1.3	6.4	28	63
B	248	Z010E0049	A	6.6	6	24.3	39
B	693	Z010E0049	B	9.3	6.4	23.5	50
B	773	Z010E0049	C	9.4	6.5	21.5	50
B	156	Z010E0049	B	13.1	7.7	32	66
B	381	Z010E0049	A	5.7	7.8	33	65
C	248	Z010E0049	A	6.5	6.3	24	49
C	693	Z010E0049	B	7.6	7.1	24	56
C	156	Z010E0049	B	1.9	7.6	35	72
C	381	Z010E0049	A	3.9	7.7	33	69
D	248	Z010E0049	A	5.7	5.9	22.5	42
D	693	Z010E0049	B	3.8	6.5	26	53
D	773	Z010E0049	C	3.2	6.3	23	47
D	156	Z010E0049	B	7	8.1	35	64
D	381	Z010E0049	A	5.5	7.9	34	75
U	248	Z010E0049	A	8	6.1	24	48
U	693	Z010E0049	B	5.4	7.2	23.5	55
U	156	Z010E0049	B	2.2	7	30	67
U	381	Z010E0049	A	3	8	37	72
B	203	Z010E0050	A	3.5	5.8	20.3	42
B	533	Z010E0050	B	4.4	6	20	38
B	717	Z010E0050	C	7	5.7	18.3	42
B	438	Z010E0050	B	3.7	7.3	30	54
B	460	Z010E0050	A	5.9	7.7	32	58
C	203	Z010E0050	A	4.6	6.3	22.5	51
C	533	Z010E0050	B	5.1	6.3	22.5	49
C	717	Z010E0050	C	4.4	6.1	18
C	460	Z010E0050	A	6.2	8.5	33	54
D	203	Z010E0050	A	5	6.1	23	40
D	533	Z010E0050	B	2.9	6.2	25
D	717	Z010E0050	C	1.9	5.9	19	41
D	438	Z010E0050	B	3.7	8	34	64
D	460	Z010E0050	A	2.9	8.2	33	69
U	203	Z010E0050	A	6.8	6.4	23	49
U	533	Z010E0050	B	10.1	7.2	21	45
U	717	Z010E0050	C	5	6.7	19	48
U	438	Z010E0050	B	2.5	7.8	34	62
U	460	Z010E0050	A	2.7	7.6	34	59
B	634	Z010E0051	A	4.5	5.8	19.5	39
B	211	Z010E0051	B	3.8	5.8	24	38
B	818	Z010E0051	C	8.8	5.9	25	40
B	212	Z010E0051	B	8.2	8.2	33	62
B	445	Z010E0051	A	3.7	8.1	30	63
C	634	Z010E0051	A	3.7	6	21	44
C	211	Z010E0051	B	3.8	6.5	24.5	43
C	818	Z010E0051	C	5.9	6.8	23
C	212	Z010E0051	B	2.4	5.7	18	40
C	445	Z010E0051	A	2.7	7.1	34	54
D	634	Z010E0051	A	1.9	5.8	22	36
D	211	Z010E0051	B	4.5	6.1	27	39
D	818	Z010E0051	C	2.6	6.1	26	46
D	212	Z010E0051	B	1.8	6.3	26	54
D	445	Z010E0051	A	5.6	7.5	34	56
U	634	Z010E0051	A	3	6.5	24	36
U	211	Z010E0051	B	5.8	6.5	24.5	55
U	818	Z010E0051	C	3.4	6.5	22.5	50
U	212	Z010E0051	B	2.2	7.2	33	62
B	191	Z010E0052	A	4.4	5.9	26	41
B	143	Z010E0052	B	2.8	5.6	19	38
B	594	Z010E0052	C	8.5	5.9	24	45
B	312	Z010E0052	B	12	7.5	32	54
B	459	Z010E0052	A	4.9	7.5	32	59
C	191	Z010E0052	A	4.3	6.5	26	49
C	143	Z010E0052	B	5.4	5.7	22	42
C	312	Z010E0052	B	4.3	7.5	33	55
C	459	Z010E0052	A	4.5	7.8	33	54
D	191	Z010E0052	A	3.6	6	23	42
D	143	Z010E0052	B	7.1	5.9	22	38
D	594	Z010E0052	C	4.4	6.2	23.5	42
D	312	Z010E0052	B	7.6	7.7	39	62
D	459	Z010E0052	A	4.1	7.9	38	56
U	191	Z010E0052	A	4.3	6.4	26.5	53
U	143	Z010E0052	B	3.4	5.6	19	33
U	594	Z010E0052	C	7.4	7	24.5	52
U	312	Z010E0052	B	6	7.9	35	63
U	459	Z010E0052	A	2.1	7.3	33	65
B	716	Z010E0053	A	8.6	5.8	20	43
B	368	Z010E0053	B	7.4	5.9	24	41
B	738	Z010E0053	C	6.2	5.6	18	35
B	42	Z010E0053	A	7.2	7.7	33	58
B	113	Z010E0053	B	5.2	8.3	33	57
C	716	Z010E0053	A	6.1	6.6	25
C	368	Z010E0053	B	4.9	6	19	41
C	738	Z010E0053	C	5.2	5.8	15
C	42	Z010E0053	A	3.2	8.1	34	55
C	113	Z010E0053	B	4.8	8.6	32	56
D	716	Z010E0053	A	2.6	5.8	19.5	35
D	368	Z010E0053	B	5.5	5.7	18.5	37
D	738	Z010E0053	C	0.9	5.4	14	21
D	42	Z010E0053	A	3.5	7	36	52
D	113	Z010E0053	B	4.3	6.5	24	55
U	368	Z010E0053	B	5	5.7	20.5	40
U	738	Z010E0053	C	8.3	6.5	26	50
U	42	Z010E0053	A	4.9	6.9	33	50
U	113	Z010E0053	B	2.9	6.2	26	50
B	413	Z010E0054	A	8.9	5.8	20	35
B	298	Z010E0054	B	6.7	6	23	37
B	96	Z010E0054	C	3.8	5.8	24	38
B	228	Z010E0054	A	7.4	7.4	33	67
C	413	Z010E0054	A	8.2	6.4	25	45
C	298	Z010E0054	B	11.9	6	21.5	47
C	96	Z010E0054	C	1.4	5.5	16	33
C	228	Z010E0054	A	2.1	7.3	25	50
D	413	Z010E0054	A	6.4	6	20.3	33
D	298	Z010E0054	B	5	6	23.5	40
D	96	Z010E0054	C	4.8	5.5	18	33
D	54	Z010E0054	B	5	6.9	33	55
U	413	Z010E0054	A	6	6.1	24	47
U	298	Z010E0054	B	7.9	6.7	24	47
U	96	Z010E0054	C	0.5	5.3	11	18
U	54	Z010E0054	B	6.7	7.5	34	60
B	32	Z010E0055	A	1.2	5.6	19	34
B	763	Z010E0055	B	3.1	5.5	16	32
B	807	Z010E0055	C	12.7	6	22	40
B	282	Z010E0055	A	3.9	7.1	26	62
B	447	Z010E0055	B	5.1	7.8	33	63
C	32	Z010E0055	A	11.1	6.5	25	51
C	763	Z010E0055	B	10.3	7.1	24
C	807	Z010E0055	C	12.7	7.3	24.3
C	282	Z010E0055	A	5	7.2	35	56
D	32	Z010E0055	A	7.4	6	22	33
D	763	Z010E0055	B	2.4	5.8	16.5	36
D	807	Z010E0055	C	2.8	6	21	43
D	282	Z010E0055	A	9.8	7.8	30	58
D	447	Z010E0055	B	4	7.4	26	61
U	32	Z010E0055	A	1.8	5.2	14	28
U	807	Z010E0055	C	9	6.4	23	51
U	282	Z010E0055	A	5.8	6.8	30	50
U	447	Z010E0055	B	3.2	7.1	35	59
B	859	Z010E0056	A	9.5	6.4	25.5	54
B	702	Z010E0056	B	7.6	5.8	23	50
B	229	Z010E0056	B	11.8	7.2	33	62
B	558	Z010E0056	A	3.2	6.9	32	56
C	859	Z010E0056	A	8.4	6.8	23
C	702	Z010E0056	B	5.6	6.8	21.5	48
C	672	Z010E0056	C	7	6.4	24	55
C	229	Z010E0056	B	1.8	6.8	30	61
C	558	Z010E0056	A	4	7.6	33	52
D	859	Z010E0056	A	3.2	6	25	43
D	702	Z010E0056	B	3.6	6.1	23	49
D	672	Z010E0056	C	1.8	6	18	47
D	229	Z010E0056	B	6.8	7.1	32	57
D	558	Z010E0056	A	6.8	8.2	36	79
U	859	Z010E0056	A	7.5	6.2	23	42
U	702	Z010E0056	B	8.3	6.5	25	40
U	672	Z010E0056	C	7		25	50
U	229	Z010E0056	B	4.3	6.6	30	41
U	558	Z010E0056	A	1.7	6.6	34	64
B	744	Z011E0001	A	5.7	5.5	14	36
B	604	Z011E0001	C	7.2	6	15	42
B	129	Z011E0001	B	4.8	6.5	24	60
B	400	Z011E0001	A	5.6	7.3	30	55
C	744	Z011E0001	A	10	6.6	17
C	469	Z011E0001	B	3.5	6.1	15	43
C	400	Z011E0001	A	1.7	6.5	24	60
D	469	Z011E0001	B	4.2	6	18	39
D	604	Z011E0001	C	3.7	6.1	19	43
D	129	Z011E0001	B	5.4	7.1	33	57
D	400	Z011E0001	A	2.9	7.5	26	54
U	744	Z011E0001	A	5.9	6.2	16	46
U	469	Z011E0001	B	4.6	6.6	17	49
U	129	Z011E0001	B	0.6	5.7	16	46
U	400	Z011E0001	A	0.9	6.9	26	60
B	760	Z011E0002	B	4.3	5.3	16	25
B	178	Z011E0002	C	0.7	5.4	13	29
C	389	Z011E0002	A	4.1	6	16	40
C	760	Z011E0002	B	11.4	6.5	18
C	178	Z011E0002	C	2.9	5.8	15	36
D	389	Z011E0002	A	8.4	5.9	15	36
D	760	Z011E0002	B	2.7	6.4	22	46
D	178	Z011E0002	C	5.1	5.8	18	35
U	389	Z011E0002	A	2.9	5.4	13	38
B	23	Z011E0003	B	1.2	5.6	23	33
B	315	Z011E0003	C	4.5	5.9	21	38
D	315	Z011E0003	C	6.5	5.7	20	38
U	592	Z011E0003	A	4.6	6.3	21	45
U	23	Z011E0003	B	4.8	5.9	23	50
B	782	Z011E0004	B	9.4	5.7	20	39
[truncated: 2,644 more rows]
