# Supplementary material for: Genotype to Phenotype Maps: Multiple Input Abiotic Signals Combine to Produce Growth Effects via Attenuating Signaling Interactions in Maize
Source: G3 (Bethesda). 2013 Oct 18;3(12):2195–204. doi: 10.1534/g3.113.008573 (PMC3852382; doi:10.1534/g3.113.008573)
Supplement: Supporting Information [file supp_g3.113.008573_FileS6.xlsx]

## Sheet: significant_traits
markername	increment	Coordinate_Value	Primary_Bin	Chromosome	change_in_height	leaf_biomass	root_biomass		control_delta_height	control_leaf_biomass	control_root_biomass
gpm705a	0.05	0.05	1	1
tub1	2.55	2.5	1.01	1
gpm113b	11.49	8.99	1.01	1
gpm325a	19.48	10.49	1.01	1
dmt103b	20.99	10.5	1.01
gpm699d	21.4	10.9	1.01	1
gpm27	22.08	11.18	1.01	1
gpm319	27.68	16.5	1.01	1
bnl5.62a	39.3	22.8	1.01	1
fus6	47.1	24.3	1.01	1
mmp102	50.4	26.1	1.01	1
IDP1447	53.33	27.23	1.01	1
AY110314	58.33	31.1	1.01	1
IDP1464	62.21	31.11	1.01	1
gpm331	70.86	39.75	1.01	1
umc94a	80.05	40.3	1.01	1
lim179	89	48.7	1.01	1
AY107629	97.41	48.71	1.01
IDP755	104.41	55.7	1.01	1
mmp49	113.5	57.8	1.01	1							r
cdo1081a	117.3	59.5	1.01	1							r
gpm330	125.77	66.27	1.01	1							r
gpm83b	132.85	66.58	1.01	1							r
gpm767	133.32	66.74	1.01	1							r
asg31	133.64	66.9	1.01	1							r
npi415	134.6	67.7	1.01	1							r
AY108650	136.01	68.31	1.01								r
ufg31	141.61	73.3	1.01	1							r
ufg33	147	73.7	1.01	1							r
ufg32	148.2	74.5	1.01	1
ufg34	150.6	76.1	1.01	1
IDP4043	156.97	80.87	1.01	1							r
gpm495	163	82.13	1.01	1							r
bnlg1014	164.93	82.8	1.01	1							r
umc1363a	166.5	83.7	1.01	1							r
gst12	168.9	85.2	1.01							l	r
umc1269	171.5	86.3	1.01	1						l	r
umc2012	173.7	87.4	1.01	1						l	r
umc1977	176.6	89.2	1.01	1						l	r
IDP553	180.7	91.5	1.01	1						l
IDP1437	183.02	91.52	1.01	1						l
gpm125	183.05	91.53	1.01	1						l
php20603	183.23	91.7	1.01	1
php20689	192.8	101.1	1.01	1
lls1	204.09	102.99	1.01
umc1685	205.99	103	1.01	1
gpm557b	206.02	103.02	1.01	1
IDP847	206.22	103.2	1.01	1
umc1160	211.5	108.3	1.01	1
umc2224	219.2	110.9	1.01	1
gpm584	221.81	110.91	1.01	1
npi579b	223.11	112.2	1.01	1
gpm346b	224.57	112.37	1.01	1
gpm33e	225.9	113.53	1.01	1
gpm556	227.4	113.87	1.01	1
IDP3917	229.07	115.2	1.02	1
gpm199c	233.39	118.19	1.02	1
IDP1425	237.81	119.62	1.02	1
mmp68	243.22	123.6	1.02	1
umc2225	248.3	124.7	1.02	1
csu1171	252	127.3	1.02	1
mmp171b	259.1	131.8	1.02	1
gpm403b	265.4	133.6	1.02	1
gpm283b	275.28	141.68	1.02	1
umc1568	283.48	141.8	1.02	1
IDP3783	283.61	141.81	1.02	1
gpm838a	283.88	142.07	1.02	1
bnlg1429	285.57	143.5	1.02	1
IDP209	288.9	145.4	1.02	1
php20640	292.3	146.9	1.02	1
lim504	298.5	151.6	1.02	1
IDP622	303.93	152.33	1.02	1
gpm774d	304.85	152.52	1.02	1
gpm667	305.23	152.71	1.02	1
gpm768	309.96	157.25	1.02	1
IDP343	317.78	160.53	1.02	1
umc1976	321.13	160.6	1.02	1
IDP3970	321.25	160.65	1.02	1
umc2226	326.45	165.8	1.02	1					h
mmp135	331.8	166	1.02	1					h
bnlg1127	333.5	167.5	1.02	1					h
bnlg1953	337.5	170	1.02	1
gpm291	340.02	170.02	1.02	1					h
IDP4048	345.05	175.03	1.02	1					h
IDP2552	355.05	180.02	1.02	1					h
npi403b	363.82	183.8	1.02	1
IDP645	378.91	195.11	1.02	1
umc76a	393.51	198.4	1.03	1
ufg78	398.1	199.7	1.03	1
cdo1387b	401.2	201.5	1.03
gpm518	404.37	202.87	1.03	1
gpm748b	406.83	203.96	1.03	1
IDP2362	408.91	204.95	1.03	1
lim122	409.95	205	1.03	1
IDP2385	410.15	205.15	1.03	1
umc1073	413.65	208.5	1.03	1
IDP1410	419.1	210.6	1.03	1
npi439a	427.4	216.8	1.03	1
gpm857	434.73	217.93	1.03	1
umc230	436.33	218.4	1.03	1
umc11a	437.2	218.8	1.03	1
bnlg1484	437.8	219	1.03	1
IDP3976	440.1	221.1	1.03	1
gpm796a	443.61	222.51	1.03	1
mmp66	446.91	224.4	1.03	1
IDP329	449.26	224.86	1.03	1
AY109929	450.26	225.4	1.03	1
IDP1483	451.8	226.4	1.03	1
AY110052	456	229.6	1.03	1
gpm559	464.12	234.52	1.03	1
AY110028	480.82	246.3	1.03	1
IDP81	493.23	246.93	1.03	1
IDP142	501.3	254.37	1.03	1
npi242b	509.57	255.2	1.03	1
AY106592	511	255.8	1.03
IDP1632	513.2	257.4	1.03	1
asg26	515.3	257.9	1.03	1
gpm121	515.89	257.99	1.03	1
lim51	516.69	258.7	1.03	1
bnlg439	517.8	259.1	1.03	1
bnlg1203	518.4	259.3	1.03	1
IDP349	518.61	259.31	1.03	1
IDP112	519.17	259.86	1.03	1
gpm101a	520.2	260.34	1.03	1
fad8	521.04	260.7	1.03	1
AY110640	525.1	264.4	1.03	1
IDP3865	531.58	267.18	1.03	1
gpm357	535.27	268.09	1.03	1
umc13	538.69	270.6	1.03	1
gpm567	542.38	271.78	1.03	1
asg35b	545.68	273.9	1.03	1
gpm63b	549.4	275.5	1.03	1
IDP875	552.83	277.33	1.03	1
AY110632	555.43	278.1	1.03	1
gpm498c	558.26	280.16	1.03	1
ndp2	562.76	282.6	1.03	1
mmp23	568.8	286.2	1.03	1
AY110240	573.34	287.14	1.03
gpm28c	574.3	287.16	1.03	1
AY107489	574.34	287.18	1.03
AW400087	574.38	287.2	1.03	1
ndp1	575.8	288.6	1.03	1
bnlg1866	578.7	290.1	1.03	1
umc1880	580.4	290.3	1.03	1
umc1598	581	290.7	1.04	1
lim432	583.1	292.4	1.04	1
mmp151a	589.6	297.2	1.04	1
AY110393	600	302.8	1.04	1
mmp100	614.2	311.4	1.04	1
umc2145	630.4	319	1.04	1
mmp56	639.9	320.9	1.04	1
gpm898	643.9	323	1.04	1
cdo938a	646.1	323.1	1.04	1			r	single marker locus, removed from further analysis
bnlg2238	649.8	326.7	1.04	1
umc2124a	655.2	328.5	1.04	1
IDP1489	660.46	331.96	1.04	1
umc1849	666.96	335	1.04	1
asg75	671.5	336.5	1.04	1
sod4	674	337.5	1.04
chr125b	677.86	340.36	1.04
asg30b	681.06	340.7	1.04	1
IDP739	684.65	343.95	1.04	1
IDP182	692.89	348.94	1.04	1
AY110330	699.54	350.6	1.04	1
IDP1411	701.23	350.63	1.04	1
gpm364	704.56	353.93	1.04	1
csu207	709.93	356	1.04	1
gpm492	716.42	360.42	1.04	1
umc2227	721.32	360.9	1.04	1
gpm933	729.12	368.22	1.04	1
ufg13b	737.42	369.2	1.04	1
sus2	738.72	369.52	1.04
ufg77	742.72	373.2	1.04	1
umc1917	748	374.8	1.04	1
isu041b	752	377.2	1.04	1
IDP2553	756.77	379.57	1.04	1
ufg43	763.17	383.6	1.04	1
bnlg1811	770	386.4	1.04	1
IDP1953	777.19	390.79	1.04	1
IDP99	781.59	390.8	1.04	1
dupssr26	781.92	391.12	1.04
gpm815a	782.6	391.48	1.04	1
umc2228	783.28	391.8	1.04	1
gpm251	783.95	392.15	1.04	1
aoc1	784.88	392.73	1.04
IDP252	788.69	395.96	1.04	1
gpm850c	792.48	396.52	1.04	1
umc2229	793.82	397.3	1.04	1
bnlg2295	795.5	398.2	1.04	1
gpm181	798.21	400.01	1.04	1
gpm198	800.08	400.07	1.04	1
IDP376	800.53	400.46	1.04	1
bnlg2086	801.66	401.2	1.04	1
umc2112	802.5	401.3	1.04	1
asg3	803.2	401.9	1.04	1
csu3	806.9	405	1.05	1
IDP1986	810.02	405.02	1.05	1
gpm532	810.99	405.97	1.05	1
IDP751	815.9	409.93	1.05	1
IDP1605	820.58	410.65	1.05	1
gpm305	822.45	411.8	1.05	1
mmp61	824.4	412.6	1.05	1
lim497	826.3	413.7	1.05	1
umc2025	830.7	417	1.05	1
mmp39	842.2	425.2	1.05	1
umc1515	855.8	430.6	1.05	1
myc7	861.8	431.2	1.05
IDP1457	863.6	432.4	1.05	1
gpm104	865.58	433.18	1.05	1
gpm787b	866.44	433.26	1.05	1
AY111680	866.86	433.6	1.05	1
IDP2367	867.25	433.65	1.05	1
IDP2412	869.52	435.87	1.05	1
gpm429c	871.78	435.91	1.05	1
AY109678	873.21	437.3	1.05	1
IDP194	874.65	437.35	1.05	1
mmp143	875.25	437.9	1.05	1
gpm540b	876.54	438.64	1.05	1
IDP1407	877.44	438.8	1.05	1
csu1138	877.8	439	1.05	1
rz323a	878.3	439.3	1.05	1
IDP2551	879.3	440	1.05	1
mmp101	881.2	441.2	1.05	1
AY110396	886.7	445.5	1.05	1
umc1676	896.3	450.8	1.05	1
IDP1675	901.62	450.82	1.05	1
AY106439	901.74	450.92	1.05
gpm519	901.93	451.01	1.05	1
umc2231	904.51	453.5	1.05	1
umc1626	907.02	453.52	1.05
umc1703	907.42	453.9	1.05	1
IDP676	915.73	461.83	1.05	1
AI855190	926.53	464.7	1.05	1
umc1906	931.7	467	1.05	1
umc1903a	934.9	467.9	1.05	1
mmp124	937.3	469.4	1.05	1
umc2232	940.3	470.9	1.05	1
umc1395	942.6	471.7	1.05	1
umc1321	944.9	473.2	1.05	1
IDP653	947	473.8	1.05	1
gpm692a	948.27	474.47	1.05	1
umc2233	948.97	474.5	1.05	1
umc1603	950.4	475.9	1.05	1
IDP34	952.69	476.79	1.05	1
gpm29	954.65	477.86	1.05	1
gpm349	956.84	478.98	1.05	1
gpm931b	958.16	479.18	1.05	1
gpm150b	959.48	480.3	1.05	1
IDP3914	966.6	484.7	1.05	1
uaz276	970.6	485.9	1.05	1
mbd106	971.84	485.94	1.05
IDP386	972.94	487	1.05	1
gpm618	976.51	489.51	1.05	1
umc67a	986.11	496.6	1.06	1
gpm229	993.49	496.89	1.06	1
gpm4	996.11	499.22	1.06	1
IDP2452	1000.42	501.2	1.06	1
umc1972	1004.5	503.3	1.06	1
IDP4037	1010.37	507.07	1.06	1
IDP741	1015.25	508.18	1.06	1
umc1812	1016.38	508.2	1.06	1
IDP4052	1019.52	511.32	1.06	1
mbd119	1025.32	514	1.06
myb6	1028.7	514.7	1.06	1
umc1590	1031.7	517	1.06	1
AY109499	1034.7	517.7	1.06	1
AY110566	1036.6	518.9	1.06
bnl5.59a	1039.3	520.4	1.06	1
IDP1703	1040.85	520.45	1.06	1
php20654	1043.75	523.3	1.06	1
AY110296	1047.2	523.9	1.06	1
IDP846	1048.4	524.5	1.06	1
asg58	1050.2	525.7	1.06	1
umc1811	1052.1	526.4	1.06	1
bnlg2057	1054	527.6	1.06	1
gpm706d	1055.29	527.69	1.06	5
umc2234	1056.69	529	1.06	1
bnlg1598	1061.8	532.8	1.06	1
umc1123	1067.9	535.1	1.06	1
AY104360	1076.4	541.3	1.06	1
mmp156	1085.5	544.2	1.06	1
bnlg1057	1092.5	548.3	1.06	1
umc1396	1096.7	548.4	1.06	1
nact15	1097.18	548.78	1.06
umc2235	1098.78	550	1.06	1
gpm688	1101.63	551.63	1.06	1
gpm894	1103.59	551.96	1.06	1
umc1748	1105.56	553.6	1.06	1
umc1919a	1109.4	555.8	1.06	1
bnlg1615	1113.4	557.6	1.06	1
csu805	1116.1	558.5	1.06	1
IDP168	1118.3	559.8	1.06	1
gpm169	1119.74	559.94	1.06	1
AY111153	1120.94	561	1.06	1
gpm906b	1123.62	562.62	1.06	1
umc2151	1126.52	563.9	1.06	1
IDP2465	1130.17	566.27	1.06	1
ntf1	1137.07	570.8	1.06	1
IDP790	1145.78	574.98	1.06	1
umc58	1150.88	575.9	1.06	1
asg16b	1154.1	578.2	1.06	1
IDP4057	1161.5	583.3	1.06	1
IDP438	1170.3	587	1.06	1
IDP295	1175.08	588.08	1.06	1
umc1709	1176.28	588.2	1.06	1
gpm906a	1176.62	588.42	1.06	1
php20644	1178.02	589.6	1.06	1
umc1924	1183.4	593.8	1.06	1
ufg50	1191.3	597.5	1.06	1
uaz147b	1197.5	600	1.06	1
gpm136	1202.59	602.59	1.06	1
csu1132	1206.39	603.8	1.06	1
umc2236	1208.6	604.8	1.06	1
umc1925	1211.3	606.5	1.06	1
asg62	1213.8	607.3	1.07	1
IDP1972	1215.73	608.43	1.07	1
gpm260a	1217.23	608.8	1.07	1
gpm820f	1218.58	609.78	1.07	1
umc2237	1228.28	618.5	1.07	1
umc2239	1249.1	630.6	1.07	1
gpm96	1265.03	634.43	1.07	1
gpm192	1270.52	636.09	1.07	1
umc2238	1274.39	638.3	1.07	1
csu374b	1280.6	642.3	1.07	1
IDP198	1288.29	645.99	1.07	1
IDP1656	1293.39	647.4	1.07	1
IDP716	1296.89	649.49	1.07	1
bcd98a	1298.99	649.5	1.07	1
umc1358	1302.9	653.4	1.07	1
AY111834	1310.1	656.7	1.07	1
bnlg1556	1315.3	658.6	1.07	1
gpm440	1317.44	658.84	1.07	1
gpm415a	1317.69	658.85	1.07	1
gpm63a	1317.73	658.88	1.07	1			r (separate group, single marker locus and removed from further consideration)
gpm420b	1320.2	661.32	1.07	1			r
IDP243	1326.77	665.45	1.07	1			r
dmt103c	1335.11	669.66	1.07				r
umc23a	1339.86	670.2	1.07	1			r
IDP3873	1342.47	672.27	1.07	1			r
gpm852	1350.98	678.71	1.07	1			r
hmga102	1362.47	683.76	1.07				r
gpm802	1368.24	684.48	1.07	1
lim442	1369.68	685.2	1.07	1
IDP856	1375.7	690.5	1.07	1
IDP644	1384.09	693.59	1.07	1
mmp173	1387.19	693.6	1.07	1
php20661	1393.5	699.9	1.07	1
bnlg1025	1400.4	700.5	1.07	1
bcd207a	1404	703.5	1.07	1
AY110356	1409.9	706.4	1.07	1
umc1128	1417.9	711.5	1.07	1
IDP640	1425.9	714.4	1.07	1
bcd386a	1432.2	717.8	1.07	1
bnlg1564	1436.3	718.5	1.07	1
npi447a	1438.8	720.3	1.07	1
phi002	1441.2	720.9	1.07	1
umc1245	1442.8	721.9	1.07	1
AY110159	1444.2	722.3	1.07	1
umc128a	1444.7	722.4	1.08	1
umc37a	1448.5	726.1	1.08	1
IDP820	1453.89	727.79	1.08	1
AY110313	1462.99	735.2	1.08
IDP2492	1471.94	736.74	1.08	1
AY105132	1476.02	739.28	1.08
AY110191	1479.68	740.4	1.08	1
IDP1982	1481.91	741.51	1.08	1
IDP126	1483.03	741.52	1.08	1
cdo98b	1486.22	744.7	1.08	1
umc1998	1492.6	747.9	1.08	1
mmp99	1497.9	750	1.08	1
gpm389a	1502.27	752.27	1.08	1
bnlg2228	1507.47	755.2	1.08	1
umc83a	1511.7	756.5	1.08	1
lim254	1516.8	760.3	1.08	1
chr124	1522.5	762.2	1.08
npi120	1528.1	765.9	1.08	1
gpm819	1534.25	768.35	1.08	1
umc2080	1537.75	769.4	1.08	1
umc1955	1539.8	770.4	1.08	1
gpm243b	1544.79	774.39	1.08	1
umc2181	1548.89	774.5	1.08	1
IDP669	1549.7	775.2	1.08	1
IDP512	1550.7	775.5	1.08	1
IDP707	1551.99	776.49	1.08	1
umc1838a	1553.89	777.4	1.08	1
umc1446	1559	781.6	1.08	1
umc1928	1564.8	783.2	1.08	1
IDP3997	1566.71	783.51	1.08	1
mmp22	1568.21	784.7	1.08	1
an1	1570	785.3	1.08	1
gpm547c	1571.75	786.45	1.08	1
sdg123	1579.85	793.4	1.08
IDP1468	1590.66	797.26	1.08	1
umc1991	1597.96	800.7	1.08	1
bnlg1643	1601.42	800.72	1.08
gpm608	1604.13	803.41	1.08	1
umc1383	1608.71	805.3	1.08	1
umc2240	1611.8	806.5	1.08	1
AY106137	1614.07	807.57	1.08
nfc103a	1617.43	809.86	1.08
umc1914	1619.76	809.9	1.08	1
AY109506	1620.9	811	1.08	1
gpm838c	1622.34	811.34	1.08	1
cdj2	1623.64	812.3	1.09	1
ufg53	1627.5	815.2	1.09	1
IDP630	1632.5	817.3	1.09	1
IDP3841	1636.18	818.88	1.09	1
csu696	1640.38	821.5	1.09	1						l	r
rz403	1647.3	825.8	1.09	1						l	r
gpm862	1655.66	829.86	1.09	1						l	r
gpm663a	1659.97	830.11	1.09	1						l	r
gpm85	1660.97	830.86	1.09	1						l	r
gpm266	1661.97	831.11	1.09	1						l	r
gpm277	1662.48	831.37	1.09	1						l	r
chrom7	1664.37	833	1.09	1							r
glb1	1672.3	839.3	1.09	1
IDP2516	1679.94	840.64	1.09	1
umc2047	1682.94	842.3	1.09	1
IDP3803	1684.64	842.34	1.09	1
gpm138b	1686.75	844.41	1.09	1
umc140a	1690.51	846.1	1.09	1
bnlg1331	1693.1	847	1.09	1
IDP1420	1694.3	847.3	1.09	1
IDP3798	1696.28	848.98	1.09	1
IDP3993	1700.96	851.98	1.09	1
AY110452	1707.38	855.4	1.09	1
IDP2347	1716.72	861.32	1.09	1
gpm129	1738.27	876.95	1.09	1
mmp195d	1756.65	879.7	1.09	1
tb1	1762.4	882.7	1.09
AY112283	1765.73	883.03	1.09
d8	1766.11	883.08	1.09
IDP340	1769.18	886.1	1.09	1
IDP3977	1772.79	886.69	1.09	1
IDP437	1773.59	886.9	1.1	1
gpm350a	1776.69	889.79	1.1	1
AI665421	1779.69	889.9	1.1	1
gpm660a	1779.83	889.93	1.1	1							r
chb101b	1780.4	890.47	1.1								r
gpm801a	1781.35	890.88	1.1	1							r
AY110019	1781.78	890.9	1.1	1							r
bcd808a	1782.6	891.7	1.1	1							r
nfa103a	1783.8	892.1	1.1	1							r
umc2189	1784.3	892.2	1.1	1							r
IDP1636	1785.9	893.7	1.1	1						l
umc2149	1792.4	898.7	1.1	1						l	r
gpm521a	1797.85	899.15	1.1	1						l	r
mmp83	1798.35	899.2	1.1	1						l	r
IDP527	1801.05	901.85	1.1	1						l	r
adh1	1803.95	902.1	1.1	1						l	r
BE639426	1809.2	907.1	1.1	1						l	r
mmp172	1822.3	915.2	1.1	1						l	r
npi407	1831.9	916.7	1.1	1						l	r
hxa102b	1842.87	926.17	1.1							l	r
lim99a	1852.47	926.3	1.1	1						l	r
vef101b	1853.49	927.19	1.1							l	r
AY104234	1854.86	927.67	1.1							l	r
npi282b	1855.57	927.9	1.1	1						l	r
lim78	1858.4	930.5	1.1	1						l	r
gpm623	1865.01	934.51	1.1	1						l	r
mmp165	1874.21	939.7	1.1	1		l (overlaps with control, removed from futher consideration of g x e pattern)				l	r
mmp87	1882.1	942.4	1.1	1		l				l	r
IDP3843	1890.65	948.25	1.1	1		l				l	r
lim39	1898.45	950.2	1.1	1		l					r
IDP2395	1901.04	950.84	1.1	1		l
bnl7.25a	1902.04	951.2	1.1	1		l
gpm610a	1903.81	952.61	1.1	1		l
gpm164b	1907.79	955.18	1.1	1		l
IDP195	1912.29	957.11	1.1	1		l
IDP2450	1916.84	959.73	1.1	1		l
umc257	1922.93	963.2	1.1	1		l
IDP823	1926.8	963.6	1.11	1
AY109834	1933.6	970	1.11	1
IDP870	1942.96	972.96	1.11	1
AY110426	1960.26	987.3	1.11
ufg14	1982.3	995	1.11	1
mmp195g	1995.9	1000.9	1.11	1
IDP3913	2002.04	1001.14	1.11	1
npi238	2007.24	1006.1	1.11	1
jpsb239b	2012.7	1006.6	1.11	1
IDP1975	2014.2	1007.6	1.11	1
gpm217a	2017.34	1009.74	1.11	1
IDP3856	2019.94	1010.2	1.11	1
IDP806	2025.1	1014.9	1.11	1
umc1129	2034	1019.1	1.11	1
bnl8.29a	2040.5	1021.4	1.11	1
umc1111	2044	1022.6	1.11	1
hon110	2047.63	1025.03	1.11
npi241a	2050.73	1025.7	1.11	1
IDP691	2052.04	1026.34	1.11	1
umc2241	2057.34	1031	1.11	1
IDP538	2062.8	1031.8	1.11	1
umc1118	2066.1	1034.3	1.11	1
mtf1	2068.63	1034.33	1.11
IDP1633	2073.92	1039.59	1.11	1
AY110479	2079.29	1039.7	1.11	1
umc1744	2090.8	1051.1	1.11	1
IDP2440	2102.21	1051.11	1.11	1
IDP3868	2103.39	1052.28	1.11	1
umc84a	2106.48	1054.2	1.11	1
AY106825	2108.41	1054.21	1.11
umc86a	2108.91	1054.7	1.11	1
gpm765c	2110.32	1055.62	1.11	1
AY109128	2111.52	1055.9	1.11
IDP772	2111.81	1055.91	1.11	1
php15058	2113.71	1057.8	1.11	1
AY110160	2121.6	1063.8	1.11	1
ufg61	2134.84	1071.04	1.11	1
lim228	2163.44	1092.4	1.11	1
AY112175	2188.87	1096.47	1.11
gpm548a	2192.96	1096.49	1.11	1
umc1331	2192.99	1096.5	1.11	1
csu1089	2194.5	1098	1.11	1
cesa6	2196.3	1098.3	1.11	1
fdx3	2196.7	1098.4	1.11	1
gpm671a	2197.03	1098.63	1.11	1
umc2045	2197.93	1099.3	1.11	1
phi064	2202.3	1103	1.11	1
gpm469	2206.01	1103.01	1.11	1
IDP1478	2206.03	1103.02	1.11	1
gpm308a	2208.28	1105.26	1.11	1
IDP72	2210.89	1105.63	1.11	1
bnl6.32	2218.83	1113.2	1.12	1
umc1605	2230.3	1117.1	1.12	1
umc1819	2236.3	1119.2	1.12	1
umc2244	2239.5	1120.3	1.12	1
IDP2400	2242.2	1121.9	1.12	1
AY110983	2244.6	1122.7	1.12	1
AY109916	2260.6	1137.9	1.12	1
gpm201b	2287.8	1149.9	1.12	1
AY110535	2288	0	2	2
umc2246	2291.1	3.1	2	2
IDP53	2291.12	3.12	2	2
isu53a	2291.8	3.8	2	2
gpm71	2296.61	8.61	2	2
IDP2371	2304.16	16.16	2.01	2
gpm180b	2311.47	23.47	2.01	2
isu144a	2315.4	27.4	2.01	2
AY109692	2316.1	28.1	2.01
umc2245	2318.9	30.9	2.01	2
IDP776	2322.13	34.13	2.01	2
jpsb485b	2331.3	43.3	2.01	2
IDP1702	2335.4	47.4	2.01	2
gpm691b	2338.57	50.57	2.01	2						l
umc53a	2338.9	50.9	2.02	2						l
gpm156a	2339.51	51.51	2.02	2						l
npi254a	2343.6	55.6	2.02	2						l
IDP677	2345.05	57.05	2.02	2						l
umc1542	2345.6	57.6	2.02	2						l
bnlg1297	2347.9	59.9	2.02	2						l
IDP1683	2353.4	65.4	2.02	2						l
bnlg1017	2353.7	65.7	2.02	2						l
gpm86	2355.24	67.24	2.02	2
umc1980	2363.6	75.6	2.02	2
umc1265	2365.7	77.7	2.02	2
gpm470	2369.88	81.88	2.02	2
AY109603	2370.3	82.3	2.02	2
BE640649	2375.8	87.8	2.02	2
sgb101	2375.81	87.81	2.02
npi208c	2378.3	90.3	2.02	2
IDP4073	2378.66	90.66	2.02	2
umc1961	2380	92	2.02	2
umc1824a	2380.6	92.6	2.02	2
gpm762a	2380.8	92.8	2.02	2
mmc0111	2381.3	93.3	2.02	2
IDP232	2381.31	93.31	2.02	2
gpm273a	2381.32	93.32	2.02	2					h
gpm914a	2381.55	93.55	2.02	2					h
AY109516	2382.4	94.4	2.02	2					h
dmt102b	2382.43	94.43	2.02						h
gpm398c	2385.38	97.38	2.02	2					h
IDP2388	2396.43	108.43	2.02	2					h
eks1	2410.4	122.4	2.02	2					h
gpm786	2429.6	141.6	2.02	2
gpm575a	2430.43	142.43	2.02	2
bnlg2277	2431.1	143.1	2.02	2
bnlg1327	2436.1	148.1	2.02	2
IDP4006	2436.75	148.75	2.02	2
myb5	2437.2	149.2	2.02	2
umc1262a	2441.1	153.1	2.02	2
umc1261a	2442.6	154.6	2.02	2
gpm77	2444.18	156.18	2.02	2
gpm31a	2444.56	156.56	2.02	2
gpm7	2444.6	156.6	2.02	2
IDP225	2445.26	157.26	2.02	2
gpm216a	2448.9	160.9	2.02	2
IDP2390	2450.14	162.14	2.02	2
AY106040	2451.5	163.5	2.02	2
IDP1954	2452.55	164.55	2.02	2
umc6a	2452.8	164.8	2.03	2
IDP591	2459.5	171.5	2.03	2
IDP3802	2460.39	172.39	2.03	2
IDP601	2463.57	175.57	2.03	2
gpm753f	2463.61	175.61	2.03	2
gpm359d	2466.04	178.04	2.03	2
mmc0231a	2467.4	179.4	2.03	2
umc44b	2470.3	182.3	2.03	2
nfd102	2470.31	182.31	2.03
gpm328b	2474.67	186.67	2.03	2
gpm651b	2477.27	189.27	2.03	2
gpm69	2479.5	191.5	2.03	2
umc61	2481.3	193.3	2.03	2			r
IDP668	2485.15	197.15	2.03	2			r
umc2195	2488.32	200.32	2.03	2			r
mmp33	2491.1	203.1	2.03	2			r
ole1	2491.13	203.13	2.03	2			r
psr901	2500.2	212.2	2.03	2			r
ufg28b	2504	216	2.03	2			r
npi587	2504.8	216.8	2.03	2			r
sdg104	2505.33	217.33	2.03				r
AY107034	2505.34	217.34	2.03				r
mmp42	2506.7	218.7	2.03	2			r
AI920398	2509.4	221.4	2.03	2			r
IDP2485	2510.1	222.1	2.03	2			r
bnlg1064	2515.1	227.1	2.03	2			r
sdg107	2518.11	230.11	2.03
AY104214	2524.4	236.4	2.03	2
gpm106a	2530.96	242.96	2.03	2
umc34	2531.3	243.3	2.04	2
bnlg381	2532.7	244.7	2.04	2
gpm117f	2534.4	246.4	2.04	2
npi607	2535.2	247.2	2.04	2
umc1024	2538.1	250.1	2.04	2
IDP1453	2539.1	251.1	2.04	2
AY103944	2539.13	251.13	2.04
gpm268a	2544.6	256.6	2.04	2
AY110266	2550.6	262.6	2.04	2
sam2	2554.8	266.8	2.04	2
IDP3858	2554.91	266.91	2.04	2
isu58a	2555.5	267.5	2.04	2
umc2248	2555.8	267.8	2.04	2
umc259b	2556.4	268.4	2.04	2
umc1448	2557.6	269.6	2.04	2
gpm460a	2560.11	272.11	2.04	2
hag103a	2561.67	273.67	2.04
IDP2407	2561.7	273.7	2.04	2
umc1541	2562.9	274.9	2.04	2
mmp122	2563.6	275.6	2.04	2
mmp167	2569.3	281.3	2.04	2
IDP3777	2569.74	281.74	2.04	2
prp2	2572.7	284.7	2.04	2
gpm820d	2575.38	287.38	2.04	2
umc134b	2576.8	288.8	2.04	2
grf1	2580.5	292.5	2.04
gpm292b	2580.98	292.98	2.04	2
lim86	2581.8	293.8	2.04	2
bnlg1018	2582.2	294.2	2.04	2
bnlg1175	2583.1	295.1	2.04	2
gpm119	2583.21	295.21	2.04	2
umc2251	2583.8	295.8	2.04	2
umc2249	2584.3	296.3	2.04	2
AI714808	2584.37	296.37	2.04
mmp91	2590.6	302.6	2.04	2
IDP2346	2591.61	303.61	2.04	2
bnlg108	2594.3	306.3	2.04	2
IDP1415	2598.2	310.2	2.04	2
gpm594	2599.16	311.16	2.04	2
umc2030	2601.5	313.5	2.04	2
gpm300	2602.4	314.4	2.04	2
npi242a	2603	315	2.04	2
umc8b	2603.5	315.5	2.04	2
umc2088	2604.7	316.7	2.04	2
sdg102a	2605.52	317.52	2.04
bnlg121	2607.3	319.3	2.04	2
umc2079	2608.7	320.7	2.04	2
php10012	2609	321	2.04	2
hrg1	2611.3	323.3	2.04	2
IDP2455	2611.32	323.32	2.04	2
gpm622b	2615.94	327.94	2.04	2			r
gpm67b	2616.93	328.93	2.04	2			r
AY112119	2616.96	328.96	2.04				r
umc2250	2617	329	2.04	2			r
mmp89	2619.4	331.4	2.04	2			r
umc2125	2620.2	332.2	2.04	2		l	r
umc2007	2622.2	334.2	2.04	2		l	r
IDP2468	2622.36	334.36	2.04	2		l	r
uaz262	2624.4	336.4	2.04	2		l	r
gpm926c	2626.57	338.57	2.04	2		l	r
gpm32	2627.28	339.28	2.04	2		l	r
umc1454	2627.3	339.3	2.04	2		l	r
gpm918	2629.12	341.12	2.04	2			r
IDP363	2630.4	342.4	2.05	2			r
IDP631	2630.42	342.42	2.05	2			r
psr922b	2630.9	342.9	2.05	2			r
isu89	2631	343	2.05	2			r
IDP488	2631.35	343.35	2.05	2
psr666	2632.2	344.2	2.05	2
IDP183	2632.4	344.4	2.05	2
umc1635	2632.8	344.8	2.05	2
zpu1	2633	345	2.05	2
umc1922	2633.2	345.2	2.05	2
gpm141	2633.47	345.47	2.05	2
gpm820e	2633.72	345.72	2.05	2
gpm221a	2634.45	346.45	2.05	2
AY107012	2634.47	346.47	2.05
mmp119	2634.5	346.5	2.05	2
IDP592	2634.54	346.54	2.05	2
gpm653a	2635.97	347.97	2.05	2
AY109687	2637	349	2.05	2
gpm835c	2639.9	351.9	2.05	2
gpm361	2640	352	2.05	2
AW681281	2640.4	352.4	2.05	2
gpm751	2641.18	353.18	2.05	2
gpm749	2641.2	353.2	2.05	2
ns1	2641.95	353.95	2.05
csu1080b	2642.6	354.6	2.05	2
IDP383	2644.6	356.6	2.05	2
umc2110	2645.5	357.5	2.05	2
mmc0401	2646.6	358.6	2.05	2
umc2252	2647.1	359.1	2.05	2
AY111877	2647.12	359.12	2.05
IDP4025	2649.2	361.2	2.05	2
gpm91	2649.24	361.24	2.05	2
npi297	2655.2	367.2	2.06	2
pbf1	2656.1	368.1	2.06	2
bnlg1831	2656.8	368.8	2.06	2
umc1079	2657.3	369.3	2.06	2
IDP467	2657.34	369.34	2.06	2
gpm606a	2660.36	372.36	2.06	2
gpm695	2660.74	372.74	2.06	2
bnlg1036	2661.5	373.5	2.06	2
IDP825	2661.72	373.72	2.06	2
gpm106c	2662.98	374.98	2.06	2
umc1658	2663.3	375.3	2.06	2
IDP2559	2664.1	376.1	2.06	2
gpm117e	2664.25	376.25	2.06	2
umc2178	2665.4	377.4	2.06	2
IDP866	2665.42	377.42	2.06	2
gpm769	2665.53	377.53	2.06	2
gpm620a	2666.3	378.3	2.06	2
umc2254	2666.7	378.7	2.06	2
agp1	2666.9	378.9	2.06
bnlg1138	2667.2	379.2	2.06	2
gpm329b	2667.38	379.38	2.06	2
IDP2141	2667.4	379.4	2.06	2
sdg119	2667.77	379.77	2.06
umc1080	2668	380	2.06	2
IDP3909	2668.5	380.5	2.06	2
IDP3872	2668.6	380.6	2.06	2
AY109981	2668.8	380.8	2.06	2
umc1004	2669.8	381.8	2.06	2
gpm482	2674.1	386.1	2.06	2
umc1108	2689.5	401.5	2.06	2
AI861369	2689.98	401.98	2.06
IDP616	2690.01	402.01	2.07	2
bcd926b	2697.3	409.3	2.07	2
php20005	2699.4	411.4	2.07	2
umc2129	2702.1	414.1	2.07	2
gpm566c	2703.96	415.96	2.07	2
gpm662a	2704.41	416.41	2.07	2
mmp177b	2704.6	416.6	2.07	2
gpm788c	2706.33	418.33	2.07	2
IDP1679	2710.7	422.7	2.07	2
gpm89b	2713.97	425.97	2.07	2
gpm307b	2715.24	427.24	2.07	2
AY110410	2715.9	427.9	2.07
gpm360a	2716.21	428.21	2.07	2
gpm617	2718.14	430.14	2.07	2
gpm59c	2719.11	431.11	2.07	2
gpm622c	2720.08	432.08	2.07	2
gpm230	2721.59	433.59	2.07	2
nfc104b	2730.77	442.77	2.07
IDP456	2737.05	449.05	2.07	2
nfd101b	2738.34	450.34	2.07
bnlg1633	2740.19	452.19	2.07			l (overlaps control locus, not considered for further g x e analysis)
AY109917	2740.2	452.2	2.07	2		l
gpm507	2741.83	453.83	2.07	2		l
IDP1657	2741.87	453.87	2.07	2		l				l
IDP309	2745.29	457.29	2.07	2		l				l
gpm178a	2745.61	457.61	2.07	2						l
gpm565a	2747.18	459.18	2.07	2						l
gpm409a	2749.12	461.12	2.07	2						l
AY109722	2749.7	461.7	2.07	2						l
IDP3824	2754.08	466.08	2.07	2
umc36b	2760.9	472.9	2.07	2
gpm830a	2761.94	473.94	2.07	2
bnlg2077	2762.8	474.8	2.07	2
chr119	2762.84	474.84	2.07
IDP364	2763.1	475.1	2.07	2
sdg116b	2765.01	477.01	2.07
psr135b	2765.9	477.9	2.07	2
asg20	2766.7	478.7	2.08	2
umc1049	2768.7	480.7	2.08	2
IDP485	2769.9	481.9	2.08	2
IDP3864	2770.2	482.2	2.08	2
gpm576a	2782.47	494.47	2.08	2
bcd808c	2784.1	496.1	2.08	2
mmp84	2786.3	498.3	2.08	2
gpm613	2786.41	498.41	2.08	2
IDP3963	2791.84	503.84	2.08	2
IDP2477	2794.13	506.13	2.08	2
AY109583	2795.4	507.4	2.08	2
IDP660	2797.13	509.13	2.08	2
bnlg1233	2797.2	509.2	2.08	2
umc137a	2797.6	509.6	2.08	2
gpm609b	2798.93	510.93	2.08	2
AI668346	2803.8	515.8	2.08	2
chr122	2803.85	515.85	2.08
IDP3918	2808.5	520.5	2.08	2
gpm683c	2809.98	521.98	2.08	2
IDP204	2810.4	522.4	2.08	2
IDP136	2811.5	523.5	2.08	2
gpm380	2814.28	526.28	2.08	2
hag104	2814.9	526.9	2.08
gpm756c	2816.04	528.04	2.08	2
bnlg1316	2817.2	529.2	2.08	2
chc101b	2817.23	529.23	2.08
bnl6.20	2817.8	529.8	2.08	2
IDP633	2820.4	532.4	2.08	2
IDP157	2822.4	534.4	2.08	2
npi210	2824.5	536.5	2.08	2
mmp137	2825.1	537.1	2.08	2
AY109645	2826.8	538.8	2.08	2
IDP785	2826.81	538.81	2.08	2
umc2085	2832.4	544.4	2.08	2
npi113b	2836.1	548.1	2.08	2
npi298a	2836.3	548.3	2.08	2
umc1633	2836.5	548.5	2.08	2
IDP1674	2836.51	548.51	2.08	2
AY109575	2840.7	552.7	2.08	2
IDP176	2849.87	561.87	2.08	2
mmp34	2850.5	562.5	2.08	2
mmp138	2853.9	565.9	2.08	2
psr119b	2854	566	2.08	2
gpm728b	2854.95	566.95	2.08	2
IDP469	2855.4	567.4	2.08	2
gpm235a	2859.11	571.11	2.08	2							r
mmc0381	2860.4	572.4	2.08	2							r
gpm123	2861.3	573.3	2.08	2							r
bnlg1746	2861.6	573.6	2.08	2							r
gpm807	2862.82	574.82	2.08	2							r
isu115	2863.2	575.2	2.08	2							r
isu91b	2863.4	575.4	2.08	2							r
bnlg1940	2865.6	577.6	2.08	2							r
gpm574b	2865.61	577.61	2.08	2						l	r
psr144a	2867.5	579.5	2.08	2						l	r
psr144c	2869.1	581.1	2.08	2						l	r
gpm16	2872.3	584.3	2.08							l	r
IDP1450	2875.07	587.07	2.08	2						l	r
IDP2565	2877.87	589.87	2.08	2						l	r
umc49a	2879.5	591.5	2.09	2						l	r
IDP193	2879.54	591.54	2.09	2							r
gpm922f	2881.2	593.2	2.09	2							r
IDP143	2881.26	593.26	2.09	2							r
gpm487	2886.94	598.94	2.09	2							r
umc1256	2888.7	600.7	2.09	2							r
umc1252	2888.9	600.9	2.09	2							r
AY109592	2889.6	601.6	2.09	2							r
gpm365a	2894.03	606.03	2.09	2
gpm858d	2919.85	631.85	2.09	2
IDP610	2921.32	633.32	2.09	2
gpm346c	2921.44	633.44	2.09	2
IDP114	2924.8	636.8	2.09	2
gpm717a	2930.77	642.77	2.09	2
gpm383c	2933.75	645.75	2.09	2
gpm466b	2934.16	646.16	2.09	2
bnlg469b	2938.1	650.1	2.09	2
bnlg1893	2942.8	654.8	2.09	2
IDP661	2942.81	654.81	2.09	2
umc36a	2949.1	661.1	2.09	2
gpm281a	2950.4	662.4	2.09	2
IDP171	2953.12	665.12	2.09	2		l
gpm619	2955.43	667.43	2.09	2		l
AY110389	2969.8	681.8	2.09			l
gpm325c	2971.4	683.4	2.09	2		l
gpm442a	2972.73	684.73	2.09	2		l
IDP1944	2974.48	686.48	2.09	2		l
umc2184	2980.4	692.4	2.09	2		l
mmp183	2982.6	694.6	2.1	2
bnl17.14	2990.5	702.5	2.1	2
chr106b	2993.22	705.22	2.1
lim104	2994.5	706.5	2.1	2
nfa103b	2996.1	708.1	2.1	2
gpm926i	2998.98	710.98	2.1	2
ufg55	2999	711	2.1	2
AY109586	3001.1	713.1	2.1	2
umc1696	3004.3	716.3	2.1	2
AY111236	3013.3	725.3	2.1	2
AY106674	3013.31	725.31	2.1
gpm788b	3047.58	759.58	2.1	2
umc2118	3048	0	3	3
gpm257n	3050.15	2.15	3
IDP125	3051.33	3.33	3	3
umc1931	3053.6	5.6	3	3
umc1746	3055.1	7.1	3	3
gpm257s	3055.55	7.55	3
gpm916d	3056.17	8.17	3	3
AY106313	3057.5	9.5	3.01
IDP703	3059	11	3.01	3
umc1780	3059.2	11.2	3.01	3
bnl8.15	3059.4	11.4	3.01	3
umc1394	3069.8	21.8	3.01	3
IDP394	3071.4	23.4	3.01	3
umc1970	3076.2	28.2	3.01	3
umc2071	3077.2	29.2	3.01	3
asg64	3077.6	29.6	3.01	3
AY112199	3078.5	30.5	3.01
mmp158a	3079.8	31.8	3.01	3
IDP3785	3081.63	33.63	3.01	3
umc1892	3083.5	35.5	3.01	3
php20905	3085.2	37.2	3.01	3
umc2049	3086.7	38.7	3.01	3
gpm668e	3088.39	40.39	3.01	3
mmp38	3090.6	42.6	3.01	3
gpm713	3100.05	52.05	3.01	3
umc121	3102.3	54.3	3.01	3
asg30c	3106	58	3.01	3
csu32a	3108	60	3.02	3
umc1458	3115.2	67.2	3.02	3
gpm770	3119.29	71.29	3.02	3
gpm336b	3119.48	71.48	3.02	3
IDP3906	3120.07	72.07	3.02	3
bnlg1144	3125	77	3.02	3
bnlg1325	3126.5	78.5	3.02
gpm783	3131.83	83.83	3.02	3
gpm854	3138.84	90.84	3.02	3
gpm648	3145.58	97.58	3.02	3
bnlg1647	3151.3	103.3	3.02	3
lim66	3172.8	124.8	3.03	3
umc2258	3175.8	127.8	3.03	3
bnlg1447	3177.4	129.4	3.03	3
umc2259	3179.7	131.7	3.03	3
gpm547a	3186.96	138.96	3.03	3
mmp79	3187.3	139.3	3.03	3
mmp186	3193.3	145.3	3.03	3
gpm423a	3196.34	148.34	3.03	3
asg48a	3200.7	152.7	3.04	3
bnl8.35a	3201.4	153.4	3.04	3
npi276a	3202	154	3.04	3
uaz159b	3205.3	157.3	3.04	3
umc1030	3207	159	3.04	3
gpm810a	3208.1	160.1	3.04	3
gpm420c	3211.04	163.04	3.04	3
umc1772	3211.5	163.5	3.04	3
npi446	3211.8	163.8	3.04	3
IDP697	3213	165	3.04	3
umc2000	3214.9	166.9	3.04	3
gpm320d	3215.49	167.49	3.04	3
umc1608	3216	168	3.04	3
umc2158	3224.6	176.6	3.04	3
umc1495	3225.4	177.4	3.04	3
nfc104c	3227.29	179.29	3.04
umc1392	3229.1	181.1	3.04	3
umc2033	3229.7	181.7	3.04	3
haf101	3230.32	182.32	3.04
IDP1475	3231.17	183.17	3.04	3
psr754b	3234	186	3.04	3
IDP1455	3235.38	187.38	3.04	3
gpm780a	3235.7	187.7	3.04	3
umc1742	3237	189	3.04	3
gpm289a	3237.07	189.07	3.04	3
umc2117a	3238.2	190.2	3.04	3
bnlg1113	3238.8	190.8	3.04	3
IDP2374	3239.1	191.1	3.04	3
IDP1460	3239.98	191.98	3.04	3
IDP154	3240.02	192.02	3.04	3
AY107193	3240.06	192.06	3.04
bnlg1638	3241.1	193.1	3.04	3
IDP94	3242.85	194.85	3.04	3
mmp144a	3244.9	196.9	3.04	3
mmp36	3251.4	203.4	3.04	3
IDP370	3256.6	208.6	3.04	3
IDP2443	3258.4	210.4	3.04	3
mmc0312a	3260.7	212.7	3.04	3
gpm210	3260.81	212.81	3.04	3
umc1908	3261.6	213.6	3.04	3
npi247	3261.8	213.8	3.04	3
gpm598	3262.36	214.36	3.04	3
php20509	3262.7	214.7	3.04	3
ufg44	3262.9	214.9	3.04	3
mmp69	3263.6	215.6	3.04	3
AY109870	3267.5	219.5	3.04	3
rz382a	3272.1	224.1	3.04	3
bnlg1816	3274.9	226.9	3.04	3
umc2263	3275.8	227.8	3.04	3
gpm462	3275.84	227.84	3.04	3
gpm236	3276.19	228.19	3.04	3
umc1504	3276.2	228.2	3.04	3
mmp29	3276.5	228.5	3.04	3
rz244b(d	3278.1	230.1	3.04
IDP2431	3280.15	232.15	3.04	3
umc1900	3280.4	232.4	3.04	3
umc1223	3282.4	234.4	3.04	3
gpm509	3285.71	237.71	3.04	3
AY110403	3286.1	238.1	3.04	3
gpm267	3287.64	239.64	3.04	3
gpm639	3287.96	239.96	3.04	3
chr110a	3288.93	240.93	3.04
gpm766	3290.14	242.14	3.04	3
AY110297	3292.7	244.7	3.04	3
gpm848a	3293.86	245.86	3.04	3
umc1968	3298.4	250.4	3.04	3
AY110151	3302.6	254.6	3.04	3
AY111333	3302.64	254.64	3.04
umc1920	3306.4	258.4	3.04	3
IDP2576a	3307.4	259.4	3.04	3
php20511	3308.3	260.3	3.04	3
umc2264	3309.1	261.1	3.04	3
IDP2435	3310.9	262.9	3.04	3						l
IDP3771	3314	266	3.04	3						l
gpm515b	3315.4	267.4	3.04	3						l
umc1449	3317.4	269.4	3.04	3						l
hac101a	3324.6	276.6	3.04	3						l
IDP1693	3324.67	276.67	3.04	3						l
umc1527	3327.3	279.3	3.04	3						l
umc1773	3328.4	280.4	3.04	3
psr628	3328.6	280.6	3.04	3
gpm835e	3331.73	283.73	3.04	3
jpsb527a	3331.9	283.9	3.04	3
gpm332	3337.14	289.14	3.04	3							r
gpm829	3337.63	289.63	3.04	3							r
IDP685	3338.52	290.52	3.04	3							r
umc2002	3338.6	290.6	3.04	3							r
IDP288	3338.62	290.62	3.04	3							r
gpm150a	3339.81	291.81	3.04	3							r
umc102a	3345.9	297.9	3.05	3							r
gpm542a	3346.09	298.09	3.05	3
umc1174	3347.2	299.2	3.05	3
IDP869	3348.76	300.76	3.05	3
umc1600	3349	301	3.05	3
IDP138	3349.04	301.04	3.05	3
IDP1698	3349.05	301.05	3.05	3
mmp80	3351.7	303.7	3.05	3
umc1693a	3353.8	305.8	3.05	3
IDP1433	3354.08	306.08	3.05	3
bnlg1601	3354.1	306.1	3.05	3
gpm215	3354.12	306.12	3.05	3
gpm628	3354.13	306.13	3.05	3
rz296b	3357.5	309.5	3.05	3
gpm158	3358.07	310.07	3.05	3
gpm297	3360.19	312.19	3.05	3
gpm859	3360.54	312.54	3.05	3
chr109b	3360.77	312.77	3.05
umc1102	3360.8	312.8	3.05	3
gpm271	3360.92	312.92	3.05	3
bnlg1035	3361.4	313.4	3.05	3
AY110352	3363.4	315.4	3.05	3
gpm140	3363.95	315.95	3.05	3
gpm28b	3364.32	316.32	3.05	3
mmc0022	3366.2	318.2	3.05	3
php20508	3366.4	318.4	3.05	3
umc1167	3367.2	319.2	3.05	3
gpm110	3367.23	319.23	3.05	3
gpm24	3367.25	319.25	3.05	3
gpm847	3370.81	322.81	3.05	3
gpm370	3373.11	325.11	3.05	3
umc1501	3373.4	325.4	3.05	3
AY112215	3374.2	326.2	3.05	3
psr119a	3375.9	327.9	3.05	3
cdo105	3378.6	330.6	3.05	3
AY111507	3379.3	331.3	3.05	3
AY111541	3382.6	334.6	3.05	3
IDP474	3389.19	341.19	3.05	3
IDP277	3391.79	343.79	3.05	3							r
umc26a	3392.2	344.2	3.05	3							r
myb2	3394.8	346.8	3.05	3							r
gpm789a	3398.96	350.96	3.05	3							r
umc2265	3402	354	3.05								r
gpm375a	3402.76	354.76	3.05	3							r
IDP2414	3404.03	356.03	3.05	3
IDP4031	3404.04	356.04	3.05	3
sps2	3406.3	358.3	3.05	3
gpm402b	3407.55	359.55	3.05	3
csu636	3409.1	361.1	3.05	3
gpm249a	3411.88	363.88	3.05	3
umc1973	3419.4	371.4	3.05	3
IDP3883	3419.44	371.44	3.05	3
AY106230	3425.9	377.9	3.05	3						l
IDP667	3426.89	378.89	3.05	3						l
gpm397a	3427	379	3.05	3						l
IDP3838	3428.71	380.71	3.05	3						l
AY111296	3432.9	384.9	3.05	3						l
AI770873	3436.1	388.1	3.05	3						l
mmp184	3437.1	389.1	3.05	3						l
npi296	3437.7	389.7	3.05	3
umc1539	3438.3	390.3	3.05	3
IDP1434	3438.51	390.51	3.05	3
bnl5.37b	3438.8	390.8	3.05	3
umc1311	3442.8	394.8	3.06	3
umc1730	3446.4	398.4	3.06	3
gpm325b	3446.75	398.75	3.06	3
umc1027	3449.2	401.2	3.06	3
lim486	3453.3	405.3	3.06	3
IDP3796	3453.38	405.38	3.06	3
IDP73	3454.31	406.31	3.06	3
gpm938a	3459.03	411.03	3.06	3
rz538b	3459.1	411.1	3.06	3
gpm820b	3459.56	411.56	3.06	3
IDP583	3459.62	411.62	3.06	3
AY106026	3462.46	414.46	3.06
asg39	3464.1	416.1	3.06	3
IDP249	3464.66	416.66	3.06	3
IDP522	3471.5	423.5	3.06	3
BE639846	3471.6	423.6	3.06	3
IDP854	3473.17	425.17	3.06	3
gpm799	3474.45	426.45	3.06	3
gpm580b	3478.47	430.47	3.06	3
IDP1974	3480.32	432.32	3.06	3
umc2266	3482.3	434.3	3.06	3
gpm274	3482.33	434.33	3.06	3
gpm44b	3495.28	447.28	3.06	3
IDP434	3495.3	447.3	3.06	3
AY110055	3498.3	450.3	3.06	3
mmp27	3499.4	451.4	3.06	3
jpsb79	3499.5	451.5	3.06	3
IDP4064	3500.7	452.7	3.06	3		l
gpm425a	3502.15	454.15	3.06	3		l
psr754a	3507.9	459.9	3.06	3		l
IDP842	3509.09	461.09	3.06	3		l
umc2268	3509.1	461.1	3.06	3		l
gpm298	3509.12	461.12	3.06	3		l
gpm588a	3509.15	461.15	3.06	3		l
gpm753d	3513.56	465.56	3.06	3		l
gpm716d	3513.81	465.81	3.06	3
gpm37	3516.42	468.42	3.06	3
umc1644	3521.1	473.1	3.06	3
mmp5	3525.5	477.5	3.06	3
csu1183	3528.1	480.1	3.06	3
bnlg1951	3529.6	481.6	3.06	3
gpm716b	3529.74	481.74	3.06	3
IDP338	3530.3	482.3	3.06	3
IDP1440	3531.41	483.41	3.06	3
gpm34b	3533.2	485.2	3.06	3
IDP3874	3534.2	486.2	3.06	3		l (same effect pattern as group 5, removed from futher consideration)
IDP1680	3535.78	487.78	3.06	3		l
csu191	3536	488	3.06	3		l
IDP149	3536.01	488.01	3.06	3		l
sdg113	3536.3	488.3	3.06			l
lim331a	3537.57	489.57	3.06	3		l
bnlg1160	3539.4	491.4	3.06	3		l
gpm211	3539.41	491.41	3.06	3
umc2270	3542	494	3.06	3
gpm416b	3544.28	496.28	3.06	3	h
lim424	3551	503	3.06	3	h
lim269	3552.7	504.7	3.06	3	h
AY111125	3555.2	507.2	3.06	3	h
IDP1689	3557.84	509.84	3.06	3	h
php15033	3559.1	511.1	3.06	3	h
bnlg197	3559.5	511.5	3.06	3	h
AI770795	3560.7	512.7	3.06	3	h
asg7b	3565	517	3.06	3	h
bnl6.16a	3568.7	520.7	3.07	3	h
umc3b	3577.4	529.4	3.07	3	h
IDP2348	3579.56	531.56	3.07	3	h
AY107018	3584.37	536.37	3.07		h
umc2050	3586.2	538.2	3.07	3	h
umc1135	3588.2	540.2	3.07	3	h
umc1767	3590	542	3.07	3	h
gpm811	3590.84	542.84	3.07	3	h
gpm159	3592.18	544.18	3.07	3	h
umc2272	3592.2	544.2	3.07	3	h
umc1528	3592.4	544.4	3.07	3	h
bnlg1605	3592.6	544.6	3.07	3	h
gpm649	3592.61	544.61	3.07	3	h
IDP1617	3592.62	544.62	3.07	3	h
IDP3775b	3593	545	3.07	3	h
gpm823	3597.44	549.44	3.07	3	h
IDP783	3602.35	554.35	3.07	3	h
IDP137	3604.18	556.18	3.07	3	h
gpm664	3610.07	562.07	3.07	3	h
AY104511	3610.1	562.1	3.07	3
gpm395a	3611.89	563.89	3.07	3
AY109828	3614.5	566.5	3.07	3
asg10	3615.4	567.4	3.07	3
umc1489	3615.6	567.6	3.07	3
umc2273	3616	568	3.07	3
umc1404	3616.3	568.3	3.07	3
gpm700	3620.7	572.7	3.07	3
sdg117a	3622.21	574.21	3.07
gpm219	3624.14	576.14	3.07	3
smh4	3625.02	577.02	3.07
AY106518	3627.49	579.49	3.07
umc1825	3627.5	579.5	3.07	3
umc17a	3633.5	585.5	3.08	3
IDP3894	3636.33	588.33	3.08	3
IDP3772	3639.29	591.29	3.08	3
IDP3846	3644.15	596.15	3.08	3
AW258116	3645.53	597.53	3.08
AY105849	3645.6	597.6	3.08	3
gpm365c	3654.46	606.46	3.08	3
gpm239a	3654.57	606.57	3.08	3
umc2274	3656.6	608.6	3.08	3
umc1140	3657.2	609.2	3.08	3
umc2275	3658.2	610.2	3.08	3
mmc0251	3659.4	611.4	3.08	3
cdo118	3659.8	611.8	3.08	3
gpm892	3660.68	612.68	3.08	3
IDP472	3661.61	613.61	3.08	3
gpm268c	3661.84	613.84	3.08	3
umc1915	3665.5	617.5	3.08	3
bnlg1108	3666.6	618.6	3.08	3
gpm173	3666.64	618.64	3.08	3
sdg115	3666.65	618.65	3.08
gpm850b	3667.18	619.18	3.08	3
IDP3849	3667.84	619.84	3.08	3
IDP546	3671.79	623.79	3.08	3
IDP3927	3673.03	625.03	3.08	3
umc2081	3675.1	627.1	3.08	3
IDP3813	3676.8	628.8	3.08	3
php10080	3680.4	632.4	3.08	3
umc1320	3681.8	633.8	3.08	3
IDP1608	3681.84	633.84	3.08	3
umc1273	3682.8	634.8	3.08	3
AY109934	3686.3	638.3	3.08	3
umc2276	3700.4	652.4	3.08	3
IDP128	3712.9	664.9	3.08	3
umc2174	3731.6	683.6	3.08	3
AY110540	3739.2	691.2	3.08	3
umc63a	3745.2	697.2	3.09	3
gpm652a	3746.03	698.03	3.09	3
IDP509	3746.51	698.51	3.09	3
csu303	3747.2	699.2	3.09	3
AY111254	3750.19	702.19	3.09
csu845	3750.2	702.2	3.09	3
IDP2379	3751.68	703.68	3.09	3
IDP11	3751.88	703.88	3.09	3
IDP2591	3763.28	715.28	3.09	3
IDP351	3768.52	720.52	3.09	3
jpsb107c	3776.1	728.1	3.09	3
jpsb443	3780.5	732.5	3.09	3
jpsb106	3780.6	732.6	3.09	3
IDP477	3780.7	732.7	3.09	3
gpm89c	3782.39	734.39	3.09	3
IDP284	3786.7	738.7	3.09	3
lim182	3791	743	3.09	3
umc2008	3795	747	3.09	3
umc2277	3795.5	747.5	3.09	3
IDP406	3796.14	748.14	3.09	3
umc1813	3796.5	748.5	3.09	3
bnlg1536	3800.1	752.1	3.09	3
IDP624	3802.39	754.39	3.09	3
bnlg1754	3805	757	3.09	3
npi457	3806.2	758.2	3.09	3
npi425a	3807.9	759.9	3.09	3
bnlg1496	3808.9	760.9	3.09	3
IDP398	3809.5	761.5	3.09	3
IDP9	3809.62	761.62	3.09	3
AY110567	3817	769	3.09	3
gpm591a	3817.58	769.58	3.09	3
IDP518	3823.58	775.58	3.09	3
IDP152	3830.45	782.45	3.09	3
gpm660c	3836.63	788.63	3.09	3
gpm365d	3837.14	789.14	3.09	3
npi420	3839.6	791.6	3.09	3
IDP1480	3854.89	806.89	3.09	3
umc1641	3854.9	806.9	3.09	3
IDP798	3854.91	806.91	3.09	3
gpm253a	3854.93	806.93	3.09	3
umc255b	3854.95	806.95	3.09
gpm34a	3854.96	806.96	3.09	3
IDP253	3864.97	816.97	3.09	3
IDP58	3865	817	3.09	3
lim96	3871.5	823.5	3.09	3
IDP545	3872.7	824.7	3.09	3
plt2	3874.93	826.93	3.09	3
IDP158	3876.9	828.9	3.1	3
IDP2394	3892.27	844.27	3.1	3
IDP3907	3894.2	846.2	3.1	3
gpm34i	3894.61	846.61	3.1	3
IDP116	3903.75	855.75	3.1	3
IDP2566	3913.77	865.77	3.1	3
gpm34c	3923.12	875.12	3.1	3
IDP3833	3930.26	882.26	3.1	3
gpm880d	3976	928	3.1	3
umc2278	3977	0	4	4
ufg26	3978.8	1.8	4	4
bnlg1434	3981.3	4.3	4	4
ufg52	3984	7	4	4
mtl1	3986.9	9.9	4.01	4
mmp192	3990.7	13.7	4.01	4
IDP462	3992.8	15.8	4.01	4
csu221	3995.7	18.7	4.01	4
umc2279	3999.9	22.9	4.01	4
umc1228	4000.4	23.4	4.01	4
IDP238	4001.6	24.6	4.01	4
mmp174	4007.4	30.4	4.01	4
bx4	4014.5	37.5	4.01	4
gpm741a	4018.57	41.57	4.01	4
cyp5	4023.6	46.6	4.01	4
IDP1659	4034.5	57.5	4.01	4
gpm521b	4041.71	64.71	4.01	4
IDP483	4057.99	80.99	4.01	4
umc1757	4058	81	4.01	4
IDP3934	4059.31	82.31	4.01	4
IDP2484	4075.95	98.95	4.02	4
IDP2397	4078.1	101.1	4.02	4
IDP85	4078.12	101.12	4.02	4
gpm480	4093.15	116.15	4.02	4
gpm549	4093.29	116.29	4.02	4
gpm909a	4098.26	121.26	4.02	4
psr144b	4107.1	130.1	4.02	4
gpm574a	4108.57	131.57	4.02	4
chr117c	4110.92	133.92	4.02
umc87a	4111.1	134.1	4.02	4
umc31a	4112.1	135.1	4.03	4
bnlg1126	4112.3	135.3	4.03	4
gpm523	4117.9	140.9	4.03	4
umc2082	4118.6	141.6	4.03	4
gpm880e	4119.52	142.52	4.03	4
csu235	4120.4	143.4	4.03	4
gpm335	4120.93	143.93	4.03	4
rz53b	4124.2	147.2	4.03	4
adh2	4124.21	147.21	4.03	4
gpm861b	4124.98	147.98	4.03	4
IDP2387	4129.22	152.22	4.03	4
AY110253	4129.9	152.9	4.03	4
gpm147	4132.23	155.23	4.03	4
IDP1499	4134.6	157.6	4.03	4
umc2281	4135.6	158.6	4.03	4
umc2280	4135.8	158.8	4.03	4
AY110573	4140.9	163.9	4.03	4
gpm580a	4141.65	164.65	4.03	4
umc2176	4151.6	174.6	4.03	4
umc1902	4158.4	181.4	4.03	4
IDP478	4158.41	181.41	4.03	4
mmp111	4166.1	189.1	4.03	4
umc2039	4173.4	196.4	4.03	4
IDP388	4177.3	200.3	4.03	4
gpm367a	4177.33	200.33	4.03	4
wip2	4182	205	4.03	4
gpm761b	4186.78	209.78	4.03	4
bnl8.45c	4187.83	210.83	4.03
gpm817	4194.38	217.38	4.04	4
gpm415b	4195.49	218.49	4.04	4
umc1117	4195.5	218.5	4.04	4
lim415	4200.6	223.6	4.04	4
umc1963	4202.7	225.7	4.04	4
IDP454	4205.4	228.4	4.04	4
jpsb527b	4207.4	230.4	4.04	4
zp1	4209.15	232.15	4.04	4
mmc0471a	4209.2	232.2	4.04	4
bnlg490	4214.8	237.8	4.04	4
gpm145c	4220.78	243.78	4.04	4
gpm287a	4222.35	245.35	4.04	4
agrr301	4222.5	245.5	4.04	4
gpm174b	4223	246	4.04	4
gpm50b	4224.79	247.79	4.04	4
gpm325d	4225.6	248.6	4.04	4
gpm888	4227.78	250.78	4.05	4
umc2061	4227.8	250.8	4.05	4
AY107128	4227.82	250.82	4.05
gpm155	4230.91	253.91	4.05	4
gpc1	4231	254	4.05	4
bnlg1217	4231.01	254.01	4.05
umc2282	4231.9	254.9	4.05	4
IDP68	4234.37	257.37	4.05	4
IDP625	4235.6	258.6	4.05	4
IDP476	4242.15	265.15	4.05	4
bnlg1265	4245.4	268.4	4.05	4
umc1303	4247.3	270.3	4.05	4
gpm800a	4248.38	271.38	4.05	4
umc1964	4248.4	271.4	4.05	4
AY110290	4251.7	274.7	4.05	4
psr152b	4254.8	277.8	4.05	4
IDP3983	4255.48	278.48	4.05	4
chr112a	4256.79	279.79	4.05
gpm130	4259.02	282.02	4.05	4
mmp125	4260.3	283.3	4.05	4
IDP355	4261.91	284.91	4.05	4
umc1031	4263	286	4.05	4
IDP2574	4264.3	287.3	4.05	4
gpm514a	4264.6	287.6	4.05	4
umc42a	4265.4	288.4	4.05	4
isu61d	4268.3	291.3	4.05	4
jpsb67	4269.4	292.4	4.05	4
bnl15.45	4269.9	292.9	4.05	4
umc1953	4271.3	294.3	4.05	4
umc2283	4271.4	294.4	4.05	4
IDP857	4271.83	294.83	4.05	4
umc1511	4272.2	295.2	4.05	4
gpm571	4272.4	295.4	4.05	4
psr128	4274.4	297.4	4.05	4
umc1791	4275.1	298.1	4.05	4
mmp190	4275.4	298.4	4.05	4
gpm684	4275.88	298.88	4.05	4
mmp140	4275.9	298.9	4.05	4
bnlg1755	4276.9	299.9	4.05	4
mmp45	4277.2	300.2	4.05	4
gpm425b	4278.09	301.09	4.05	4
gpm258	4278.23	301.23	4.05	4
gpm706c	4278.64	301.64	4.05	4
umc1142	4279.5	302.5	4.05	4
IDP240	4279.52	302.52	4.05	4
IDP636	4279.55	302.55	4.05	4
IDP642	4279.62	302.62	4.05	4
IDP326	4280.4	303.4	4.05	4
gpm26a	4280.48	303.48	4.05	4
AY105043	4281.3	304.3	4.05
umc1702	4282.2	305.2	4.05	4
mmp155	4282.5	305.5	4.05	4
mmp149a	4283.4	306.4	4.05	4
IDP2425	4283.42	306.42	4.05	4
mmp86	4284.4	307.4	4.05	4
nfd104e	4285.31	308.31	4.05
IDP161	4287.7	310.7	4.05	4
gpm848b	4288.1	311.1	4.05	4
nfa104	4291.9	314.9	4.06	7
gpm117b	4294.46	317.46	4.06	4
AY110562	4297.4	320.4	4.06	4
IDP2421	4297.42	320.42	4.06	4
IDP554	4299.66	322.66	4.06	4
AY110355	4303.5	326.5	4.06	4
IDP2356	4306.6	329.6	4.06	4
mmc0371	4308.3	331.3	4.06	4
umc2284	4309.4	332.4	4.06	4
IDP1676	4309.58	332.58	4.06	4
umc1945	4310.2	333.2	4.06	4
mmp74	4312.2	335.2	4.06	4
gpm168b	4314.17	337.17	4.06	4
IDP2418	4314.29	337.29	4.06	4
gpm527a	4315.8	338.8	4.06	4
gpm563b	4320.28	343.28	4.06	4
IDP852	4322.36	345.36	4.06	4
nfd105	4323.64	346.64	4.06
gpm936a	4326.07	349.07	4.06	4
umc2027	4326.8	349.8	4.06	4
gpm265	4330.21	353.21	4.06	4
mmp97	4331.5	354.5	4.06	4
IDP1943	4332.4	355.4	4.06	4
gpm654	4336.25	359.25	4.06	4
IDP1667	4337.02	360.02	4.06	4
IDP1684	4339.36	362.36	4.06	4
gpm458	4339.37	362.37	4.06	4
IDP2466	4339.39	362.39	4.06	4
AY110310	4339.4	362.4	4.06	4
IDP308	4339.43	362.43	4.06	4
IDP2349	4343.19	366.19	4.06	4
mpik3	4344.2	367.2	4.06	4
IDP600	4345.39	368.39	4.06	4
gpm903b	4350.1	373.1	4.06	4
IDP851	4350.3	373.3	4.06	4
gpm366	4356.02	379.02	4.06	4
bnlg2291	4369.2	392.2	4.06	4
bnlg1137	4369.4	392.4	4.06	4
gsy289b	4374.37	397.37	4.06
IDP3905	4378.57	401.57	4.07	4
umc104a	4385.7	408.7	4.07	4
gpm117c	4386.03	409.03	4.07	4
mmp147	4387.8	410.8	4.07	4
umc2038	4388.3	411.3	4.07	4
umc19	4391.2	414.2	4.07	4
IDP1421	4397.6	420.6	4.07	4
IDP1671	4398.73	421.73	4.07	4
bnlg1189	4405	428	4.07	4
bnl5.24b	4407.2	430.2	4.07	4
asg33	4414.5	437.5	4.07	4
gpm108a	4416.82	439.82	4.07	4							r
umc1775	4420.2	443.2	4.07	4							r
IDP1980	4422.22	445.22	4.08	4							r
umc1667	4426.4	449.4	4.08	4							r
AY109534	4429.1	452.1	4.08	4							r
umc1808	4429.9	452.9	4.08	4							r
mmp3	4432.9	455.9	4.08	4							r
gpm874a	4433.68	456.68	4.08	4
asg27a	4435.1	458.1	4.08	4
umc1476	4439.1	462.1	4.08	4
bnlg1444	4439.5	462.5	4.08	4
gol1	4440.3	463.3	4.08	4
bnl7.65	4441.8	464.8	4.08	4
gpm433	4442.97	465.97	4.08	4
bnl10.05	4443.1	466.1	4.08	4
bnlg2244	4444.1	467.1	4.08	4
gpm466a	4446.81	469.81	4.08	4
umc1899	4447.6	470.6	4.08	4
IDP1991	4448.51	471.51	4.08	4
gpm805a	4449.39	472.39	4.08	4
umc158	4450.9	473.9	4.08	4
bnlg2162	4452.7	475.7	4.08	4
mmp70	4453	476	4.08	4
IDP100	4457.7	480.7	4.08	4
AY112127	4464.7	487.7	4.08	4
ufg23	4476.9	499.9	4.08	4
IDP276	4482.95	505.95	4.08	4
AY110631	4487	510	4.08	4
umc2285	4491.9	514.9	4.08	4
npi270	4493.6	516.6	4.08	4
gpm39	4493.89	516.89	4.08	4			r
IDP188	4495.1	518.1	4.08	4			r
gpm867	4498.79	521.79	4.08	4
ssu1	4499.1	522.1	4.08	4
gpm307c	4501.07	524.07	4.08	4
npi444	4501.1	524.1	4.08	4
umc15a	4502.8	525.8	4.08	4
gpm772a	4504.7	527.7	4.08	4
gpm484b	4507.01	530.01	4.08	4
umc2187a	4508.7	531.7	4.08	4
umc1842	4511.8	534.8	4.08	4
AY109980	4512.4	535.4	4.08	4
umc1132	4512.5	535.5	4.08	4
mbd121	4512.73	535.73	4.08
AY105971	4513.3	536.3	4.08	4
AY110989	4513.9	536.9	4.08	4
rz596b	4516	539	4.08	4
IDP867	4516.31	539.31	4.08	4
IDP307	4521.1	544.1	4.08	4
IDP2357	4522.45	545.45	4.08	4
mmp178	4528	551	4.08	4
umc2286	4530.7	553.7	4.08	4
umc2188	4531.1	554.1	4.08	4
gpm816	4534.96	557.96	4.08	4
umc52a	4536	559	4.09	4
IDP113	4538.49	561.49	4.09	4
AY110170	4538.5	561.5	4.09	4
IDP4063	4539.48	562.48	4.09	4
gpm449b	4540.61	563.61	4.09	4
IDP324	4542.4	565.4	4.09	4
gpm609	4546.26	569.26	4.09	4
IDP513	4551.8	574.8	4.09	4
IDP1422	4553.87	576.87	4.09	4
gpm276b	4556.56	579.56	4.09	4
php10025	4556.8	579.8	4.09	4
AY111962	4558.8	581.8	4.09
gpm353	4558.83	581.83	4.09	4
nfd107	4562.68	585.68	4.09
IDP210	4563.21	586.21	4.09	4
gpm611	4565.69	588.69	4.09	4
IDP1621	4570.79	593.79	4.09	4
umc1854	4572.7	595.7	4.09	4
mmp24	4575.6	598.6	4.09	4
mmp134	4576.5	599.5	4.09	4
gpm321b	4578.38	601.38	4.09	4
AY107200	4578.39	601.39	4.09
IDP28	4578.4	601.4	4.09	4
npi449b	4578.6	601.6	4.09	4
gpm602b	4578.85	601.85	4.09	4
umc1650	4579.1	602.1	4.09	4
umc1803	4579.2	602.2	4.09	4
asg22	4580.3	603.3	4.09	4
IDP3866	4582.5	605.5	4.09	4
AY109933	4590	613	4.09	4
AY110064	4593.7	616.7	4.09	4
chb102	4596.38	619.38	4.09
umc2287	4596.4	619.4	4.09	4
mbd116	4598.36	621.36	4.09
IDP1949	4600.4	623.4	4.09	4
gpm296a	4602.58	625.58	4.09	4
gpm450a	4603.95	626.95	4.09	4
gpm363e	4605.46	628.46	4.09	4
AY110231	4612.2	635.2	4.09	4
sbp2	4621.3	644.3	4.09	4		l
bnlg1565	4622.7	645.7	4.09	4		l
gpm875	4627.74	650.74	4.09	4		l
npi593a	4628.7	651.7	4.09	4		l
umc1101	4632	655	4.09	4		l
umc2046	4634	657	4.09	4		l
AY107910	4634.01	657.01	4.09			l
IDP414	4644.13	667.13	4.09	4		l
bnlg589	4647.2	670.2	4.1	4		l
gpm803b	4647.22	670.22	4.1	4		l
umc1532	4648.9	671.9	4.1	4
IDP4019	4649.4	672.4	4.1	4
gpm924c	4655.7	678.7	4.1	4
IDP1459	4657.4	680.4	4.1	4
umc2011	4659.73	682.73	4.1
gpm665b	4660.26	683.26	4.1	4
gpm350b	4660.8	683.8	4.1	4
IDP688	4664.8	687.8	4.1	4
lim471a	4665.7	688.7	4.1	4
gpm167a	4669.1	692.1	4.1	4
IDP3816	4671.33	694.33	4.1	4
asg41	4672.5	695.5	4.1	4
gpm629b	4672.67	695.67	4.1	4
umc1180	4675.9	698.9	4.1	4
gpm87a	4677.76	700.76	4.1	4
AY109668	4679.2	702.2	4.1	4
gpm663b	4680.66	703.66	4.1	4
gpm122	4683.04	706.04	4.1	4
IDP3969	4684.8	707.8	4.1	4
AY109859	4685.5	708.5	4.1	4
hon106b	4687.89	710.89	4.1
gpm597	4688.42	711.42	4.1	4
AY109611	4692.5	715.5	4.1	4
AY111822	4693.21	716.21	4.1
gpm182	4694.79	717.79	4.1	4
umc169a	4705.5	728.5	4.11	4
bip2	4714.8	737.8	4.11	4
umc1649	4716.3	739.3	4.11	4
gpm247b	4717.45	740.45	4.11	4
IDP342	4717.7	740.7	4.11	4
cat3	4721.1	744.1	4.11	4		l
umc1707	4725.3	748.3	4.11	4		l
IDP155	4725.31	748.31	4.11	4		l
bnlg1890	4727.2	750.2	4.11	4
gpm566b	4808.89	831.89	4.11	4
AI676903	4809	0	5	5
IDP1619	4810.66	1.66	5	5
AY110625	4819.7	10.7	5	5
AY109758	4826.1	17.1	5	5
ufg36	4829.8	20.8	5	5
gpm434b	4831.7	22.7	5	5
IDP1658	4832.3	23.3	5	5
csu1087	4833.5	24.5	5	5
umc1423	4839	30	5	5
gpm548b	4839.01	30.01	5	5
umc1445	4846.6	37.6	5	5
umc2022	4848.4	39.4	5	5
IDP440	4849.8	40.8	5	5
mmp6	4851.4	42.4	5	5
IDP3935	4851.92	42.92	5	5
bnl8.33	4855.8	46.8	5	5
bnlg1006	4856.5	47.5	5	5
IDP122	4859.1	50.1	5	5
umc86b	4861.8	52.8	5	5
IDP2557	4863.6	54.6	5	5
gpm111	4863.61	54.61	5	5
gpm666a	4869.14	60.14	5	5
umc1260	4877.1	68.1	5	5
sca1	4877.5	68.5	5	5
npi409a	4878.5	69.5	5.01	5
umc1679	4880.5	71.5	5.01	5
umc1523	4880.9	71.9	5.01	5
gpm449a	4881.01	72.01	5.01	5
gpm707	4881.81	72.81	5.01	5
gpm315a	4881.84	72.84	5.01	5
mmp43	4882.3	73.3	5.01	5
IDP69	4883.29	74.29	5.01	5
bnl7.21c	4883.4	74.4	5.01	5
IDP1638	4884.77	75.77	5.01	5
IDP321	4885.74	76.74	5.01	5
IDP1956	4886.19	77.19	5.01	5
IDP532	4887.73	78.73	5.01	5
gpm217b	4891.54	82.54	5.01	5
jpsb239a	4892.7	83.7	5.01	5
lim407	4894.1	85.1	5.01	5
AY109733	4899.2	90.2	5.01	5
IDP2588	4899.81	90.81	5.01	5
IDP265	4904.64	95.64	5.01	5
gpm610b	4909.84	100.84	5.01	5
IDP150	4917.86	108.86	5.01	5
gpm921a	4918.28	109.28	5.01	5
gpm921b	4921.65	112.65	5.01	5	h
gpm160	4925.5	116.5	5.01	5	h
IDP2389	4928.24	119.24	5.01	5	h
umc2036	4933.7	124.7	5.01	5	h
npi282a	4938.3	129.3	5.01	5	h
hxa102a	4938.58	129.58	5.01		h
IDP3830	4941.68	132.68	5.01	5	h
gpm394b	4943.42	134.42	5.01	5	h
gpm287b	4954.71	145.71	5.01	5	h
gpm693	4956.5	147.5	5.02	5	h
gpm801b	4958.02	149.02	5.02	5	h
asg73	4958.7	149.7	5.02	5	h
bnlg565	4959.9	150.9	5.02	5	h
gpm359b	4960.78	151.78	5.02	5	h
bcd808d	4961	152	5.02	5	h
IDP3938	4961.59	152.59	5.02	5	h
psr922a	4962.8	153.8	5.02	5	h
chb101a	4962.86	153.86	5.02		h
umc1587	4965.9	156.9	5.02	5	h
IDP684	4967.27	158.27	5.02	5	h		r
gpm218b	4969.2	160.2	5.02	5	h		r
IDP3902	4970.6	161.6	5.02	5	h		r
ufg27	4988.3	179.3	5.02	5	h		r
mmp130	4988.6	179.6	5.02	5			r
IDP514	4989.81	180.81	5.02	5			r
gpm283c	4993.55	184.55	5.02	5			r
IDP222	4994.83	185.83	5.02	5
gpm678	4997.74	188.74	5.02	5
ago108	4998.64	189.64	5.02
AY110835	4998.79	189.79	5.02
bnlg1879	4998.8	189.8	5.02	5
ufg25	4999.9	190.9	5.02	5
IDP337	5005.9	196.9	5.02	5
gpm404a	5010.72	201.72	5.02	5
IDP681	5011.4	202.4	5.03	5
mbd109	5011.55	202.55	5.03
csu164b	5012.3	203.3	5.03	5
IDP322	5016.95	207.95	5.03	5
umc1686	5019.3	210.3	5.03	5
gpm56a	5020.01	211.01	5.03	5
mmp112	5021.7	212.7	5.03	5
cdo795b	5023.5	214.5	5.03	5
bnlg1046	5025.3	216.3	5.03	5
IDP2380	5026.8	217.8	5.03	5
bnl7.56	5028.2	219.2	5.03	5
csu340	5031.5	222.5	5.03	5
gpm261	5035.76	226.76	5.03	5
psr544	5036.2	227.2	5.03	5	h (same effect pattern as group 4, removed from further g x e analysis
bcd207b	5038	229	5.03	5	h
mmp180	5038.9	229.9	5.03	5	h
gpm615	5039.35	230.35	5.03	5	h
mmc0351	5039.4	230.4	5.03	5	h
umc2035	5040	231	5.03	5	h
gpm148	5040.35	231.35	5.03	5	h
AY111142	5044.6	235.6	5.03	5
gpm406b	5045.5	236.5	5.03	5
IDP2438	5047.53	238.53	5.03	5
cdo98a	5048.6	239.6	5.03	5
umc1705	5049.8	240.8	5.03	5
bnl5.02a	5050.2	241.2	5.03	5
IDP486	5051.6	242.6	5.03	5
umc1557a	5054.1	245.1	5.03	5
umc2294	5054.5	245.5	5.03	5
hag101	5056.6	247.6	5.03
AY109606	5059.3	250.3	5.03	5
lim175	5063	254	5.03	5
gpm323	5063.79	254.79	5.03	5
gpm79d	5066	257	5.03	5
IDP1451	5066.8	257.8	5.03	5
gpm564	5066.81	257.81	5.03	5
gpm227a	5067.47	258.47	5.03	5
gpm835b	5068.21	259.21	5.03	5	h
umc1315	5069.2	260.2	5.03	5	h
IDP1660	5069.25	260.25	5.03	5	h
gpm83c	5070.42	261.42	5.03	5	h
gpm753h	5073.36	264.36	5.03	5	h
gpm732b	5074.1	265.1	5.03	5	h
bnl6.10	5075.3	266.3	5.03	5	h					l
gpm157	5076.18	267.18	5.03	5	h					l
umc2296	5076.5	267.5	5.03	5	h					l
umc1935	5076.7	267.7	5.03	5	h					l
crd101	5077.84	268.84	5.03		h
mmp8	5078.1	269.1	5.03	5	h
rz242b	5079.5	270.5	5.03	5	h
gpm5	5084.9	275.9	5.03	5	h
IDP3908	5088.1	279.1	5.03	5	h
AY107414	5088.12	279.12	5.03
umc1	5089.8	280.8	5.03	5
umc1355	5090.2	281.2	5.03	5
isu45b	5091	282	5.03	5
mmp108a	5093.3	284.3	5.03	5
umc1870	5094.5	285.5	5.03	5	h (same effect pattern as group 4, removed from further g x e analysis)
gpm868	5094.74	285.74	5.03	5	h
gpm419	5095.5	286.5	5.03	5	h
gpm245	5095.53	286.53	5.03	5	h
gpm38	5095.58	286.58	5.03	5	h
umc1429	5095.6	286.6	5.03	5	h
IDP1604	5095.61	286.61	5.03	5	h
IDP101	5095.7	286.7	5.03	5
gtc102	5095.71	286.71	5.03
isu61e	5097.7	288.7	5.03	5
isu61c	5097.9	288.9	5.03	5
gpm218a	5098.16	289.16	5.03	5
php15024	5098.3	289.3	5.03	5
mmp154a	5099.2	290.2	5.03	5
ufg60	5100.2	291.2	5.03	5
AY104079	5101.9	292.9	5.03	5
AY107844	5103.93	294.93	5.03
sdg129	5103.94	294.94	5.03
mmp58	5104	295	5.03	5
hon106a	5104.24	295.24	5.03
IDP1470	5104.6	295.6	5.03	5
gpm753a	5105.05	296.05	5.03	5
gpm177	5105.84	296.84	5.03	5
bnlg1902	5106.5	297.5	5.03	5
gpm803a	5107.43	298.43	5.03	5
bnl4.36	5110.6	301.6	5.04	5
gpm808	5112.99	303.99	5.04	5
IDP2596	5116	307	5.04	5
umc40	5117.2	308.2	5.04	5
umc2299	5119	310	5.04	5
mmp60	5119.2	310.2	5.04	5
IDP1607b	5119.39	310.39	5.04	5
gpm498a	5120.08	311.08	5.04	5			r
gpm621	5120.53	311.53	5.04	5			r
IDP3949	5121.8	312.8	5.04	5			r
gpm254	5121.86	312.86	5.04	5			r
umc1591	5123.1	314.1	5.04	5			r
umc2300	5124.2	315.2	5.04	5			r
umc2301a	5124.3	315.3	5.04	5			r
gpm486b	5125.73	316.73	5.04	5
umc2302	5125.8	316.8	5.04	5
umc1060	5126.6	317.6	5.04	5
gpm321a	5127.2	318.2	5.04	5
nfd108	5127.79	318.79	5.04
umc1990	5127.9	318.9	5.04	5
BE639933	5129.1	320.1	5.04	5
IDP207	5130	321	5.04	5
bnlg1208	5132.1	323.1	5.04	5
php20589	5132.7	323.7	5.04	5
gpm716e	5133.2	324.2	5.04	5
lim4	5133.3	324.3	5.04	5
bnlg2323	5137.5	328.5	5.04	5
npi449a	5140.4	331.4	5.04	5			r
rz476b	5140.8	331.8	5.04	5			r
mmp19	5141.7	332.7	5.04	5	h		r
IDP2401	5145.46	336.46	5.04	5	h		r
AY105205	5145.47	336.47	5.04		h		r
AY110906	5145.5	336.5	5.04	5	h		r
IDP41	5146.98	337.98	5.04	5	h		r
AY105029	5147	338	5.04	5	h		r
csu302	5148.4	339.4	5.04	5	h		r
IDP285	5155.5	346.5	5.04	5			r
IDP1467	5156.34	347.34	5.04	5
myb3	5167.9	358.9	5.04	5
umc1221	5177.4	368.4	5.04	5
csu308	5180.2	371.2	5.04	5
incw1	5185.4	376.4	5.04	5
IDP3885	5185.71	376.71	5.04	5
csu600	5186	377	5.04	5
umc1966	5186.9	377.9	5.04	5
gpm253c	5187.63	378.63	5.04	5
gpm570	5188.16	379.16	5.04	5
IDP1396	5188.29	379.29	5.04	5
mmp193	5190.02	381.02	5.04	5
gpm748a	5190.21	381.21	5.04	5
umc1482	5192.8	383.8	5.04	5
bnl5.71a	5196	387	5.05	5
gpm891a	5196.78	387.78	5.05	5
mmc0081	5198.9	389.9	5.05	5
IDP2445	5200.4	391.4	5.05	5
IDP51	5201.11	392.11	5.05	5		l (very close to control locus, removed from further g x e consideration)
nfe101	5201.36	392.36	5.05			l
gpm590	5204.22	395.22	5.05	5		l
umc1822	5205.6	396.6	5.05	5		l
mmp47	5211.2	402.2	5.05	5		l
ufg18	5213	404	5.05	5		l
umc1264	5213.9	404.9	5.05	5		l
serk2	5213.91	404.91	5.05	5
IDP458	5215.75	406.75	5.05	5
gpm427	5217.11	408.11	5.05	5
umc2303	5217.8	408.8	5.05	5
IDP333	5219.79	410.79	5.05	5
umc1155	5219.8	410.8	5.05	5
AY111089	5219.81	410.81	5.05
csu173	5219.82	410.82	5.05	5
IDP1655	5222.8	413.8	5.05	5
IDP1625	5222.81	413.81	5.05	5						l
IDP2140	5222.82	413.82	5.05	5						l
mmp90	5223.7	414.7	5.05	5						l
AY107329	5224.78	415.78	5.05							l
gte102	5225.53	416.53	5.05							l
gpm315c	5226	417	5.05	5						l
gpm742	5226.06	417.06	5.05	5						l
gpm26b	5226.11	417.11	5.05	5
gpm922c	5229.39	420.39	5.05	5
IDP411	5229.54	420.54	5.05	5
mmp191a	5241.34	432.34	5.05	5
IDP211	5244.97	435.97	5.05	5
mmp104	5266.4	457.4	5.05	5
IDP237	5270.74	461.74	5.05	5
gpm839b	5273.18	464.18	5.05	5
gpm41	5276.4	467.4	5.05	5
IDP335	5278.39	469.39	5.06	5
AY109938	5279.1	470.1	5.06	5
gpm282	5285.17	476.17	5.06	5
IDP290	5285.6	476.6	5.06	5
umc2305	5288.7	479.7	5.06	5
IDP2361	5288.71	479.71	5.06	5
IDP163	5290.2	481.2	5.06	5
nfd104a	5292.32	483.32	5.06
umc1752	5297.4	488.4	5.06	5
umc1941	5301.7	492.7	5.06	5
umc1524	5302.5	493.5	5.06	5
umc51a	5302.7	493.7	5.06	5
php20531	5303.2	494.2	5.06	5
npi458a	5308.7	499.7	5.06	5
umc2306	5309.1	500.1	5.06	5
bnlg609	5309.7	500.7	5.06	5
gpm428a	5313.37	504.37	5.06	5
IDP269	5314.11	505.11	5.06	5
gpm412	5320.33	511.33	5.06	5
IDP3847	5321	512	5.06	5
sdg117b	5321.17	512.17	5.06
gpm363b	5321.24	512.24	5.06	5
gpm893	5323.47	514.47	5.06	5
gpm139f	5325.05	516.05	5.06	5
gpm425c	5325.28	516.28	5.06	5
mmp169	5325.3	516.3	5.06	5
IDP36	5325.31	516.31	5.06	5
IDP89	5325.32	516.32	5.06	5
IDP233	5332.64	523.64	5.06	5
gpm938b	5336.03	527.03	5.06	5
gln4	5337.7	528.7	5.06	5
IDP3821	5337.83	528.83	5.06	5
npi442	5339	530	5.06	5
IDP737	5342.78	533.78	5.06	5
IDP2459	5345.6	536.6	5.07	5
gpm715b	5352.97	543.97	5.07	5
gpm180a	5397.88	588.88	5.07	5
bnlg1118	5399.4	590.4	5.07	5
gpm880a	5399.5	590.5	5.07	5
nnr2	5408.5	599.5	5.07	5
umc1072	5409	600	5.07	5
AY110369	5409.4	600.4	5.07	5
mmp118	5410.3	601.3	5.07	5
gpm778b	5410.54	601.54	5.07	5
bnl5.24a	5418.4	609.4	5.08	5
gpm560	5419.31	610.31	5.08	5
IDP181	5428.7	619.7	5.08	5
IDP1491	5429.36	620.36	5.08	5
umc1792	5434.8	625.8	5.08	5
AY110413	5439.8	630.8	5.08	5
IDP4002	5440.22	631.22	5.08	5
npi288a	5441.6	632.6	5.08	5
gpm719	5442.55	633.55	5.08	5
umc57d	5447.5	638.5	5.08	5
umc1225	5450.4	641.4	5.08	5
AY110182	5452.6	643.6	5.08	5
IDP646	5452.61	643.61	5.08	5
IDP141	5453.86	644.86	5.08	5
mmp175	5454.4	645.4	5.08	5
gpm535	5457.19	648.19	5.08	5
AY105910	5465.7	656.7	5.08	5
IDP471	5465.72	656.72	5.08	5			r
IDP3836	5466.22	657.22	5.08	5			r
gpm858c	5468.14	659.14	5.08	5			r
nfd109	5469.08	660.08	5.08				r
umc104b	5469.1	660.1	5.08	5			r
IDP1955	5470.8	661.8	5.08	5			r
AW065811	5473.3	664.3	5.08	5
phi10017	5478.4	669.4	5.09
IDP217	5481.02	672.02	5.09	5
gpm855	5481.09	672.09	5.09	5
umc2307	5481.6	672.6	5.09	5
gpm118a	5482.71	673.71	5.09	5
umc1153	5485.7	676.7	5.09	5
gpm596	5486.94	677.94	5.09	5
umc49f	5487	0	6				r (removed from futher consideration, as top of chromosome unreliable for mapping)
gpm885	5499.5	12.5	6	6			r
isu139	5504.3	17.3	6	6			r
umc1143	5504.5	17.5	6	6			r
bnlg161b	5510.2	23.2	6	6			r
gpm539a	5511.8	24.8	6	6			r
umc2310	5514.6	27.6	6	6			r
umc2309	5514.8	27.8	6	6
gpm317	5523.51	36.51	6	6
IDP447	5524.56	37.56	6	6
IDP3778	5527.5	40.5	6	6					h
agrp144	5536	49	6	6					h
gpm318	5541.57	54.57	6	6					h
gpm383a	5543.83	56.83	6	6					h
gpm308b	5544.96	57.96	6	6					h
gpm304a	5546.87	59.87	6	6					h
AY110100	5550.6	63.6	6	6					h
gpm166	5553.4	66.4	6.01	6
hon104b	5553.53	66.53	6.01
gpm103	5554.18	67.18	6.01	6
isu85a	5554.7	67.7	6.01	6
gpm170	5554.76	67.76	6.01	6
gpm841	5554.95	67.95	6.01	6
umc1606	5556.2	69.2	6.01	6
gpm399a	5557.28	70.28	6.01	6
gpm537	5557.47	70.47	6.01	6
cdo1173c	5558.1	71.1	6.01	6
umc2311	5558.5	71.5	6.01	6
mmp163	5558.8	71.8	6.01	6
gpm116b	5559.22	72.22	6.01	6
bnlg1371	5559.7	72.7	6.01	6
bnl6.29a	5560.3	73.3	6.01	6
IDP360	5562.13	75.13	6.01	6
IDP1664	5562.4	75.4	6.01	6
umc2312	5562.8	75.8	6.01	6
gpm453	5562.83	75.83	6.01	6
bnlg1867	5565.3	78.3	6.01	6
mmp13	5566.6	79.6	6.01	6
umc1229	5567.7	80.7	6.01	6
IDP1988	5569.59	82.59	6.01	6
IDP778	5571.45	84.45	6.01	6
gpm491	5572.28	85.28	6.01	6
php20528	5572.5	85.5	6.01	6
cdo545	5573.9	86.9	6.01	6
gpm216b	5574.45	87.45	6.01	6
IDP1627	5574.7	87.7	6.01	6
gpm414b	5576.34	89.34	6.01	6
gpm320a	5577.29	90.29	6.01	6					h
IDP184	5580.33	93.33	6.01	6					h
gpm93a	5581.08	94.08	6.01	6					h
uck1	5583	96	6.01	6					h
IDP2582a	5584.8	97.8	6.01	6					h
umc2074	5585	98	6.01	6					h
AY107121	5585.4	98.4	6.01						h
umc1133	5585.6	98.6	6.01	6					h
umc2315	5585.8	98.8	6.01	6					h
IDP105	5586	99	6.01	6					h
umc2314	5586.3	99.3	6.01	6					h
IDP2572b	5588.9	101.9	6.01	6					h
mmp76	5590.8	103.8	6.01	6					h
gpm99a	5591.19	104.19	6.01	6					h
ufg69	5591.8	104.8	6.01	6					h
mmp20	5592.9	105.9	6.01	6					h
gpm585	5593.72	106.72	6.01	6
mmp10	5597.4	110.4	6.01	6
gpm703	5599.38	112.38	6.01	6
IDP1430	5599.45	112.45	6.01	6
bnlg1188	5599.48	112.48	6.01
gpm468a	5600.03	113.03	6.01	6
IDP224	5603.16	116.16	6.01	6
mez1	5603.17	116.17	6.01
mmp4	5603.2	116.2	6.01	6
IDP139	5603.22	116.22	6.01	6
mmp108b	5605.3	118.3	6.01	6
y1	5607.5	120.5	6.01	6
IDP301	5608.12	121.12	6.01	6
IDP350	5609.01	122.01	6.01	6
rz444e	5610.7	123.7	6.01	6
gpm347	5610.83	123.83	6.01	6
agrr189	5611.5	124.5	6.01	6
gpm363c	5611.52	124.52	6.01	6
umc1006	5612	125	6.02	6
mir1	5614.1	127.1	6.02	6
rz242a	5614.8	127.8	6.02	6
IDP3839	5620.4	133.4	6.02	6
sdg102c	5626.24	139.24	6.02
mmp117	5626.5	139.5	6.02	6
mmp51	5630.2	143.2	6.02	6
IDP2424	5632.7	145.7	6.02	6
psr129b	5634.9	147.9	6.02	6
IDP1654	5635.05	148.05	6.02	6
[truncated: 1,236 more rows]
